# Supplementary material for: Beyond Pattern Recognition: TLR2 Promotes Chemotaxis, Cell Adhesion, and Migration in THP-1 Cells
Source: Cells. 2023 May 19;12(10):1425. doi: 10.3390/cells12101425 (PMC10217463; doi:10.3390/cells12101425)
Supplement: Supplementary file 1 [file cells-12-01425-s001.zip]

Archive with 6 entries (6 files):
- Figure S1.pdf
- Figure S2.pdf
- Table S1_Protein_List.xlsx
- Video S1_THP-1_WT+LPS.mp4
- Video S2_THP-1_KO+LPS.mp4
- Video S3_THP-1_KI+LPS.mp4
