# Supplementary material for: Beyond Pattern Recognition: TLR2 Promotes Chemotaxis, Cell Adhesion, and Migration in THP-1 Cells
Source: Cells. 2023 May 19;12(10):1425. doi: 10.3390/cells12101425 (PMC10217463; doi:10.3390/cells12101425)
Supplement: Supplementary file 1 [file cells-12-01425-s001.zip › Table S1_Protein_List.xlsx]

## Sheet: WT vs KO
Significant	=-LOG(P-value)	p-value	Difference	Protein.Group	Protein.Ids	Protein.Names	Genes	First.Protein.Description	THP-1_KO_1	THP-1_KO_2	THP-1_KO_3	THP-1_WT_1	THP-2_WT_2	THP-3_WT_3	THP-1_KI_1	THP-2_KI_1	THP-3_KI_1
	0.963604	0.108742	-0.412385	A0A0B4J2A2;P0DN37	A0A0B4J2A2;P0DN37	PAL4C_HUMAN;PAL4G_HUMAN	PPIAL4C;PPIAL4G	Peptidyl-prolyl cis-trans isomerase A-like 4C	19.5334	19.9343	19.2696	19.9228	20.0962	19.9554	19.71	20.0034	20.2949
	1.71672	0.0191992	-0.812431	A0A0B4J2D5;P0DPI2	A0A0B4J2D5;P0DPI2	GAL3A_HUMAN;GAL3B_HUMAN	GATD3A;GATD3B	Glutamine amidotransferase-like class 1 domain-containing protein 3B, mitochondrial	20.3064	20.7949	20.3963	21.063	21.2824	21.5894	21.8601	22.1087	21.658
	2.48169	0.00329849	-0.563622	A0A0U1RRL7	A0A0U1RRL7	MMPOS_HUMAN	MMP24OS	Protein MMP24OS	18.7234	18.7729	18.6252	19.1561	19.4215	19.2348	19.1056	19.2634	19.3271
	0.631337	0.233702	-0.304495	A0A140G945;P02489	P02489;A0A140G945	CRYA2_HUMAN;CRYAA_HUMAN	CRYAA;CRYAA2	Alpha-crystallin A2 chain	18.4695	18.7911	18.0529	18.7007	18.8208	18.7053	18.7982	18.9314	18.8175
	1.51222	0.0307454	0.154367	A0AV96	A0AV96;A0AV96-2	RBM47_HUMAN	RBM47	RNA-binding protein 47	19.6869	19.8127	19.7498	19.6517	19.5858	19.5487	20.2972	20.1387	20.1388
+	2.21639	0.00607582	0.79362	A0AVF1;A0AVF1-3	A0AVF1;A0AVF1-2;A0AVF1-3	IFT56_HUMAN	TTC26	Intraflagellar transport protein 56	20.8123	21.057	21.1969	20.4195	20.1765	20.0893	21.1032	21.0531	21.2157
	2.19637	0.00636246	0.184006	A0AVT1	A0AVT1;A0AVT1-2	UBA6_HUMAN	UBA6	Ubiquitin-like modifier-activating enzyme 6	21.9544	21.9898	21.9223	21.7131	21.797	21.8044	22.0029	22.0864	21.8626
	1.80477	0.0156759	-0.782824	A0FGR8;A0FGR8-2;A0FGR8-6	A0FGR8;A0FGR8-2;A0FGR8-5;A0FGR8-6	ESYT2_HUMAN	ESYT2	Extended synaptotagmin-2	20.9968	20.6593	20.3653	21.3628	21.423	21.5841	20.3724	21.0297	20.6534
	0.388176	0.409095	0.0394688	A0JLT2;A0JLT2-2	A0JLT2;A0JLT2-2	MED19_HUMAN	MED19	Mediator of RNA polymerase II transcription subunit 19	20.0485	20.0914	20.1737	20.1085	20.0499	20.0368	20.0774	19.8831	19.8383
	2.88034	0.00131723	0.250804	A0JNW5	A0JNW5;A0JNW5-2	UH1BL_HUMAN	UHRF1BP1L	UHRF1-binding protein 1-like	19.5002	19.4153	19.4566	19.2207	19.2309	19.1681	19.5262	19.468	19.5772
	0.492338	0.321856	0.0387052	A0MZ66;A0MZ66-3	A0MZ66;A0MZ66-3;A0MZ66-5;A0MZ66-6;A0MZ66-7	SHOT1_HUMAN	SHTN1	Shootin-1	21.5269	21.5959	21.6269	21.5234	21.5789	21.5312	21.1352	21.0422	21.1043
	1.39415	0.0403509	0.776169	A1KXE4	A1KXE4	F168B_HUMAN	FAM168B	Myelin-associated neurite-outgrowth inhibitor	18.9378	18.8765	18.3441	17.5974	18.0397	18.1927	17.7812	17.7768	17.7266
+	2.34031	0.00456761	-0.830865	A1L0T0	A1L0T0	HACL2_HUMAN	ILVBL	2-hydroxyacyl-CoA lyase 2	17.9524	18.1052	17.8202	18.5526	18.8942	18.9235	18.3568	18.9156	18.0513
	0.575087	0.266019	0.899034	A1L170;A1L170-2	A1L170;A1L170-2	CA226_HUMAN	C1orf226	Uncharacterized protein C1orf226	16.1824	16.8059	16.8332	16.4515	16.2867	14.3861	17.1979	17.1815	17.4106
+	1.04581	0.0899887	-1.45129	A1L188	A1L188	NDUF8_HUMAN	NDUFAF8	NADH dehydrogenase [ubiquinone] 1 alpha subcomplex assembly factor 8	16.3662	14.9319	14.2448	16.2619	16.7939	16.8409	16.9237	17.3907	16.3084
	0.224545	0.596286	0.111277	A1X283	A1X283	SPD2B_HUMAN	SH3PXD2B	SH3 and PX domain-containing protein 2B	18.0263	17.9869	18.0205	17.6677	18.2836	17.7486	18.9401	18.905	18.9438
	1.57442	0.0266428	-0.523733	A2A288	A2A288;A2A288-3;A2A288-4	ZC12D_HUMAN	ZC3H12D	Probable ribonuclease ZC3H12D	18.1327	18.3357	18.38	18.619	18.7379	19.0626	19.0199	19.1409	18.9599
	0.293899	0.508277	-0.189164	A2RRP1	A2RRP1;A2RRP1-2	NBAS_HUMAN	NBAS	Neuroblastoma-amplified sequence	19.3248	18.9013	18.4349	19.0104	19.0583	19.1598	18.7094	19.0127	18.364
	1.92663	0.0118405	-0.237553	A2RTX5;A2RTX5-2	A2RTX5;A2RTX5-2	SYTC2_HUMAN	TARS3	Threonine--tRNA ligase 2, cytoplasmic	17.615	17.5491	17.4633	17.8298	17.7211	17.7892	17.8053	18.0107	17.8818
	1.06028	0.0870401	0.4753	A2RUB1;A2RUB1-1;A2RUB1-2;A2RUB1-5	A2RUB1;A2RUB1-2;A2RUB1-1;A2RUB1-5	MEIOC_HUMAN	MEIOC	Meiosis-specific coiled-coil domain-containing protein MEIOC	17.3417	17.4292	17.4072	17.1219	17.131	16.4994	17.657	17.7823	17.3204
	0.658351	0.219608	0.150743	A2RUC4	A2RUC4	TYW5_HUMAN	TYW5	tRNA wybutosine-synthesizing protein 5	19.0503	18.7044	18.8731	18.7807	18.7016	18.6932	18.7101	18.7747	18.7894
	0.981474	0.104358	-0.1918	A2RUS2	A2RUS2;A2RUS2-2	DEND3_HUMAN	DENND3	DENN domain-containing protein 3	20.1656	20.0069	19.9042	20.3157	20.144	20.1924	20.8965	21.0037	20.7437
	0.931826	0.116997	-0.552176	A3KMH1;A3KMH1-3	A3KMH1;A3KMH1-2;A3KMH1-3	VWA8_HUMAN	VWA8	von Willebrand factor A domain-containing protein 8	15.88	16.4226	15.6561	16.288	16.4968	16.8304	17.2855	17.5925	16.9405
	0.781716	0.165304	0.145597	A3KN83;A3KN83-2;A3KN83-3	A3KN83;A3KN83-2;A3KN83-3	SBNO1_HUMAN	SBNO1	Protein strawberry notch homolog 1	20.1421	19.9236	19.8664	19.8047	19.8656	19.8249	19.6819	19.7979	19.5852
+	2.5998	0.00251305	1.69275	A4D161;A4D161-2	A4D161;A4D161-2;A4D161-3	F221A_HUMAN	FAM221A	Protein FAM221A	17.8672	17.8759	17.6838	15.8173	15.934	16.5973	17.6603	17.6521	17.8523
	2.61114	0.00244828	-0.733365	A4D1E9	A4D1E9;A4D1E9-2	GTPBA_HUMAN	GTPBP10	GTP-binding protein 10	17.3152	17.5763	17.289	18.0683	18.0717	18.2405	18.6063	18.5825	18.2536
	0.625932	0.236629	-0.0987301	A4D1P6	A4D1P6;A4D1P6-2	WDR91_HUMAN	WDR91	WD repeat-containing protein 91	20.6437	20.6137	20.4218	20.6829	20.6331	20.6594	20.4785	20.5487	20.3437
	0.265349	0.542814	0.0344779	A5D8V6	A5D8V6	VP37C_HUMAN	VPS37C	Vacuolar protein sorting-associated protein 37C	20.5818	20.548	20.7024	20.5377	20.5762	20.6149	20.3239	20.3158	20.5637
	1.04863	0.0894071	0.331933	A5D8W1-3;A5D8W1-4	A5D8W1;A5D8W1-2;A5D8W1-3;A5D8W1-4;A5D8W1-5	CFA69_HUMAN	CFAP69	Isoform 3 of Cilia- and flagella-associated protein 69	18.4939	18.3237	18.1034	17.7909	18.0164	18.1179	18.2474	17.6818	17.8112
	0.505803	0.312031	0.115627	A5PLN9-4;A5PLN9-5	A5PLN9;A5PLN9-2;A5PLN9-4;A5PLN9-5	TPC13_HUMAN	TRAPPC13	Isoform 3 of Trafficking protein particle complex subunit 13	20.0586	20.2651	20.2378	19.9283	20.0978	20.1884	20.074	20.1153	19.8389
	0.273747	0.532418	0.122929	A5YKK6	A5YKK6;A5YKK6-2;A5YKK6-3	CNOT1_HUMAN	CNOT1	CCR4-NOT transcription complex subunit 1	22.1465	21.7422	21.5899	21.8173	21.5766	21.7159	21.7077	21.7251	21.4478
	0.280361	0.524372	-0.318156	A6H8Y1;A6H8Y1-2;A6H8Y1-3;A6H8Y1-4;A6H8Y1-6;A6H8Y1-7	A6H8Y1;A6H8Y1-2;A6H8Y1-3;A6H8Y1-4;A6H8Y1-6;A6H8Y1-7	BDP1_HUMAN	BDP1	Transcription factor TFIIIB component B'' homolog	14.4	15.4782	14.149	15.3288	14.6194	15.0334	14.8222	16.9004	14.5168
	2.7199	0.00190589	0.251506	A6NC98	A6NC98;A6NC98-2;A6NC98-3;A6NC98-4;A6NC98-5	CC88B_HUMAN	CCDC88B	Coiled-coil domain-containing protein 88B	21.0388	21.1117	21.0384	20.7627	20.8415	20.8302	20.7566	20.7993	20.6964
	1.4382	0.0364587	-0.738838	A6NCC3;F8WBI6;H3BV12	I6L899;A7E2F4;A7E2F4-3;A6NCC3;F8WBI6;A8MQT2;A8MQT2-2;H3BV12;H3BPF8;A6NN73	GOG8N_HUMAN;GOG8O_HUMAN;GOG8Q_HUMAN	GOLGA8N;GOLGA8O;GOLGA8Q	Golgin subfamily A member 8O	18.2863	17.7493	17.5409	18.4282	18.6413	18.7235	17.7105	17.9327	17.9246
	0.590586	0.256693	0.208733	A6NCE7;Q9GZQ8	Q9GZQ8;A6NCE7	MLP3B_HUMAN;MP3B2_HUMAN	MAP1LC3B;MAP1LC3B2	Microtubule-associated proteins 1A/1B light chain 3 beta 2	17.7281	17.7154	17.4041	17.3	17.2803	17.641	17.0084	17.0081	16.9919
	0.0468171	0.897807	-0.00769742	A6NDG6	A6NDG6	PGP_HUMAN	PGP	Glycerol-3-phosphate phosphatase	24.1483	24.2911	24.275	24.1845	24.3002	24.2529	24.4445	24.3909	24.379
+	2.79421	0.00160618	-0.7715	A6NDU8	A6NDU8	CE051_HUMAN	C5orf51	UPF0600 protein C5orf51	20.2019	20.0063	19.9	20.907	20.7529	20.7628	20.147	20.2072	20.0507
	3.9775	0.000105316	-0.392059	A6NED2	A6NED2	RCCD1_HUMAN	RCCD1	RCC1 domain-containing protein 1	19.5253	19.5859	19.5786	19.9532	19.927	19.9857	19.5642	19.7309	19.6781
+	3.97485	0.000105962	0.751365	A6NFI3	A6NFI3	ZN316_HUMAN	ZNF316	Zinc finger protein 316	18.9402	18.8934	19.0207	18.1845	18.2616	18.1541	18.5438	18.6271	18.4586
	1.69673	0.0201036	0.451934	A6NGE4	A6NGE4	DC8L1_HUMAN	DCAF8L1	DDB1- and CUL4-associated factor 8-like protein 1	15.9868	15.6999	15.6067	15.2964	15.3865	15.2547	15.5285	15.3792	15.4993
	1.47938	0.0331606	-0.703526	A6NGU5;P19440	P19440;P19440-3;B5MD39;A6NGU5;Q14390	GGT1_HUMAN;GGT3_HUMAN	GGT1;GGT3P	Putative glutathione hydrolase 3 proenzyme	19.9979	19.705	19.3802	20.139	20.5225	20.5321	19.9966	20.4684	20.2643
	0.245184	0.568612	-0.180588	A6NHL2;A6NHL2-2	A6NHL2;A6NHL2-2	TBAL3_HUMAN	TUBAL3	Tubulin alpha chain-like 3	19.1846	20.1102	19.6148	19.7939	20.027	19.6305	19.9266	20.0927	20.2461
	0.788522	0.162734	0.106579	A6NHR9	A6NHR9;A6NHR9-2;A6NHR9-3	SMHD1_HUMAN	SMCHD1	Structural maintenance of chromosomes flexible hinge domain-containing protein 1	21.9916	22.1914	22.1027	21.9428	22.0208	22.0023	22.0775	22.2324	21.9753
+	3.05868	0.00087362	0.993514	A6NHT5	A6NHT5	HMX3_HUMAN	HMX3	Homeobox protein HMX3	22.04	22.0956	22.2795	20.9759	21.2397	21.2189	21.5633	21.6008	21.5097
	0.498823	0.317086	0.0867437	A6NIH7	A6NIH7	U119B_HUMAN	UNC119B	Protein unc-119 homolog B	19.5606	19.6394	19.6013	19.3821	19.632	19.527	20.1547	20.0441	20.2476
	0.582581	0.261468	-0.223702	A6NIL9	A6NIL9	CRAS1_HUMAN	CRYM-AS1	Putative uncharacterized protein CRYM-AS1	19.682	19.3989	19.7338	19.7891	20.0814	19.6153	20.288	20.2724	20.0917
	0.0473311	0.896745	-0.0610425	A6NJ78;A6NJ78-2;A6NJ78-4;P0C7V9	A6NJ78;A6NJ78-2;A6NJ78-4;P0C7V9	ME15P_HUMAN;MET15_HUMAN	METTL15;METTL15P1	12S rRNA N4-methylcytidine (m4C) methyltransferase	15.2027	16.3598	15.7999	15.2827	16.0303	16.2324	16.567	16.5831	16.4574
	1.42495	0.0375883	0.209626	A6NJG2	A6NJG2	SWAHD_HUMAN	SOWAHD	Ankyrin repeat domain-containing protein SOWAHD	19.7709	19.8547	19.9484	19.6079	19.7389	19.5982	20.2892	20.1372	20.3031
	1.29087	0.0511839	0.0784671	A6NKD2;P0CV98;P0CV99;P0CW00;P0CW01;Q01534	Q01534;P0CV99;P0CW00;A6NKD2;P0CW01;P0CV98	TSPY1_HUMAN;TSPY2_HUMAN;TSPY3_HUMAN;TSPY4_HUMAN;TSPY8_HUMAN;TSPYA_HUMAN	TSPY1;TSPY10;TSPY2;TSPY3;TSPY4;TSPY8	Testis-specific Y-encoded protein 2	20.561	20.5599	20.5299	20.4208	20.484	20.5106	20.5623	20.6524	20.4355
	0.356574	0.439973	-0.222253	A6NKD9	A6NKD9	CC85C_HUMAN	CCDC85C	Coiled-coil domain-containing protein 85C	16.7617	17.0111	16.9086	16.706	17.5664	17.0758	16.9722	17.2093	17.0998
	2.63731	0.00230509	-0.511324	A6NKF1	A6NKF1	SAC31_HUMAN	SAC3D1	SAC3 domain-containing protein 1	18.3988	18.5828	18.623	19.0103	19.0297	19.0985	18.8602	18.8608	18.9114
	0.278298	0.526868	-0.0737712	A6NKT7	A6NKT7;P0DJD1;O14715;Q99666;P0DJD0	RGPD3_HUMAN	RGPD3	RanBP2-like and GRIP domain-containing protein 3	21.4218	21.3181	21.0999	21.2587	21.4186	21.3839	21.1604	21.1569	21.1643
+	2.01054	0.00976025	-1.11206	A6QL64;A6QL64-3	A6QL64;A6QL64-3	AN36A_HUMAN	ANKRD36	Ankyrin repeat domain-containing protein 36A	16.48	17.2412	17.0406	18.1764	17.9228	17.9987	17.5621	17.5505	17.6091
+	1.30132	0.0499671	1.51509	A6ZKI3	A6ZKI3;Q17RB0;Q9BWD3	RTL8C_HUMAN	RTL8C	Retrotransposon Gag-like protein 8C	18.1461	18.2923	18.3487	15.6639	17.2484	17.3295	17.5235	18.0156	17.1959
	1.27367	0.0532507	-0.543735	A7E2V4;A7E2V4-3;A7E2V4-4;A7E2V4-5	A7E2V4;A7E2V4-2;A7E2V4-3;A7E2V4-4;A7E2V4-5	ZSWM8_HUMAN	ZSWIM8	Zinc finger SWIM domain-containing protein 8	17.3418	17.232	16.8174	17.4615	17.6809	17.88	17.3695	17.5924	16.579
+	2.88943	0.00128994	-1.05309	A8CG34;A8CG34-2	Q96HA1;Q96HA1-2;Q96HA1-3;A8CG34;A8CG34-2;A6NF01	P121C_HUMAN	POM121C	Nuclear envelope pore membrane protein POM 121C	18.7773	18.5527	18.819	19.9531	19.7515	19.6036	19.2179	18.9179	19.3249
	2.09848	0.00797112	-0.434023	A8MPS7	A8MPS7	YDJC_HUMAN	YDJC	Carbohydrate deacetylase	19.0501	19.0428	18.9949	19.3279	19.6246	19.4373	19.124	18.9793	18.9669
	0.497224	0.318256	-0.794184	A8MT69	A8MT69	CENPX_HUMAN	CENPX	Centromere protein X	14.4912	14.1078	13.1339	13.6775	15.6393	14.7987	15.3776	13.8194	14.6814
	2.47562	0.00334486	0.696968	A8MVU1;P14598	A8MVU1;P14598;A6NI72	NCF1C_HUMAN;NCF1_HUMAN	NCF1;NCF1C	Putative neutrophil cytosol factor 1C	19.7112	20.0151	19.8521	19.046	19.1574	19.2842	20.6296	20.8545	20.3211
	3.20231	0.000627616	0.237858	A8MW92	A8MW92;A8MW92-4	P20L1_HUMAN	PHF20L1	PHD finger protein 20-like protein 1	19.4839	19.5396	19.5621	19.2826	19.3059	19.2835	19.219	19.1995	19.2002
	0.459044	0.347501	0.168944	A8MWD9	P62308;A8MWD9	RUXGL_HUMAN	SNRPGP15	Putative small nuclear ribonucleoprotein G-like protein 15	21.9812	22.1137	22.3329	21.7373	22.1396	22.0441	22.0908	21.8217	21.9274
	0.431209	0.370502	-0.198346	A8MXV4	A8MXV4	NUD19_HUMAN	NUDT19	Nucleoside diphosphate-linked moiety X motif 19	18.0407	18.1682	17.6408	17.933	18.1805	18.3313	18.7533	19.2673	18.4268
	3.33374	0.000463721	-0.200343	A9UHW6	A9UHW6;A9UHW6-2;A9UHW6-3	MI4GD_HUMAN	MIF4GD	MIF4G domain-containing protein	20.0162	19.9662	19.96	20.168	20.1908	20.1846	19.9384	19.8226	19.8479
	0.560165	0.275318	-0.201705	A9YTQ3;A9YTQ3-2;A9YTQ3-3	A9YTQ3;A9YTQ3-2;A9YTQ3-3	AHRR_HUMAN	AHRR	Aryl hydrocarbon receptor repressor	17.0701	16.7014	17.0969	17.3159	16.984	17.1736	17.3588	17.3861	17.4139
+	2.94749	0.00112852	-1.4517	B0I1T2	O94832;B0I1T2;B0I1T2-2;B0I1T2-3;B0I1T2-4	MYO1G_HUMAN	MYO1G	Unconventional myosin-Ig	20.653	20.5037	20.2922	21.6669	22.0036	22.1335	21.5328	21.9832	21.5597
+	2.44336	0.0036028	-0.792123	B1AK53	B1AK53	ESPN_HUMAN	ESPN	Espin	15.883	16.039	16.1493	16.6187	16.9705	16.8585	15.7231	14.5992	15.9498
	0.0181756	0.959013	-0.0598698	B2RTY4;B2RTY4-4	B2RTY4;B2RTY4-2;B2RTY4-4;B2RTY4-5	MYO9A_HUMAN	MYO9A	Unconventional myosin-IXa	13.7528	15.7284	16.0022	14.249	14.5318	16.8822	14.78	14.5599	14.6323
	2.23164	0.00586623	0.775368	B7ZBB8	B7ZBB8	PP13G_HUMAN	PPP1R3G	Protein phosphatase 1 regulatory subunit 3G	20.6376	20.8105	20.7547	19.695	20.0369	20.1447	20.4945	20.4792	20.4371
	0.358539	0.437987	0.246312	C4AMC7;Q6VEQ5	A8K0Z3;Q6VEQ5;C4AMC7	WASH2_HUMAN;WASH3_HUMAN	WASH2P;WASH3P	Putative WAS protein family homolog 3	19.9424	20.3582	20.412	19.5449	20.0404	20.3884	19.9648	19.8923	19.4316
	0.109145	0.777778	-0.0198727	C9J7I0	C9J7I0	UMAD1_HUMAN	UMAD1	UBAP1-MVB12-associated (UMA)-domain containing protein 1	18.5955	18.6667	18.6726	18.7208	18.7306	18.543	18.6995	18.6239	18.9701
	0.962005	0.109143	0.2326	C9JLW8	C9JLW8	MCRI1_HUMAN	MCRIP1	Mapk-regulated corepressor-interacting protein 1	21.1564	21.3444	21.4284	20.9178	21.1537	21.16	20.5612	20.5712	20.5681
	0.948571	0.112572	-0.763872	C9JQL5	C9JQL5	DSA2D_HUMAN		Putative dispanin subfamily A member 2d	19.0772	18.0887	17.9158	19.2168	18.9142	19.2424	18.0414	18.0848	18.304
	0.537239	0.290242	1.04439	C9JSJ3	C9JSJ3	MEIOS_HUMAN	MEIOSIN	Meiosis initiator protein	16.2508	18.0841	18.4117	15.5378	17.3545	16.7211	14.9463	18.3368	16.7517
+	1.76252	0.0172775	-0.892295	D6RF30;H3BQL2;H3BSY2-2	H3BQL2;H3BSY2;H3BSY2-2;H3BSY2-3;A6NMD2;D6RF30;P0CJ92	GOG8K_HUMAN;GOG8M_HUMAN;GOG8T_HUMAN	GOLGA8K;GOLGA8M;GOLGA8T	Golgin subfamily A member 8K	17.6239	17.2738	16.858	18.0373	18.1945	18.2008	16.6938	17.0913	17.2976
	0.183434	0.655489	-0.0226402	E9PAV3;E9PAV3-2;Q13765	E9PAV3;E9PAV3-2;Q13765	NACAM_HUMAN;NACA_HUMAN	NACA	Nascent polypeptide-associated complex subunit alpha, muscle-specific form	25.2186	25.2001	25.2645	25.3021	25.284	25.1651	25.2669	25.1726	25.3626
	0.809533	0.155048	0.122599	E9PRG8	E9PRG8	CK098_HUMAN	C11orf98	Uncharacterized protein C11orf98	20.3937	20.4554	20.3977	20.3639	20.1588	20.3564	20.547	20.6894	20.5941
	0.640695	0.22872	0.0756404	G9CGD6;G9CGD6-2;Q8WWN9;Q8WWN9-2	Q8WWN9;Q8WWN9-2;G9CGD6;G9CGD6-2;G9CGD6-3	CNIPF_HUMAN;ICEF1_HUMAN	CNK3/IPCEF1;IPCEF1	CNK3/IPCEF1 fusion protein	20.1575	20.2893	20.1971	20.1446	20.1987	20.0736	19.9314	20.1598	20.4588
	1.87621	0.0132982	-0.167919	L0R819	L0R819	ASURF_HUMAN	ASDURF	ASNSD1 upstream open reading frame protein	19.8792	19.8076	19.8666	20.0377	20.0644	19.955	20.1165	20.0176	20.3822
	0.644359	0.226799	0.198928	O00115;O00115-2	O00115;O00115-2	DNS2A_HUMAN	DNASE2	Deoxyribonuclease-2-alpha	21.394	21.6045	21.6797	21.1461	21.4235	21.5118	21.0902	21.1575	20.6319
	1.29464	0.0507408	0.479356	O00116	O00116	ADAS_HUMAN	AGPS	Alkyldihydroxyacetonephosphate synthase, peroxisomal	22.3337	22.2037	21.9183	21.4424	21.7138	21.8616	21.6534	21.879	21.4147
	2.04242	0.00906943	0.297429	O00139;O00139-1;O00139-2;O00139-4;O00139-5	O00139;O00139-1;O00139-2;O00139-4;O00139-5	KIF2A_HUMAN	KIF2A	Kinesin-like protein KIF2A	21.5109	21.5575	21.6093	21.1654	21.3595	21.2606	21.294	21.258	21.2934
	1.18502	0.0653098	-0.727587	O00142;O00142-2;O00142-6	O00142;O00142-2;O00142-3;O00142-4;O00142-5;O00142-6	KITM_HUMAN	TK2	Thymidine kinase 2, mitochondrial	16.9157	17.2322	16.6701	17.1964	17.8351	17.9693	18.4983	18.7587	18.2623
	1.00986	0.0977549	0.0953267	O00148	O00148;O00148-2;O00148-3	DX39A_HUMAN	DDX39A	ATP-dependent RNA helicase DDX39A	24.0357	24.0957	24.1828	23.986	24.0228	24.0194	24.222	24.1285	24.0531
+	4.52901	2.95793e-05	1.00945	O00151	O00151	PDLI1_HUMAN	PDLIM1	PDZ and LIM domain protein 1	23.1824	23.2259	23.3035	22.176	22.2862	22.2212	22.9942	22.9229	23.0091
	1.74052	0.0181754	-0.0893555	O00154-4	O00154;O00154-2;O00154-3;O00154-4;O00154-5;O00154-6;O00154-7	BACH_HUMAN	ACOT7	Isoform 4 of Cytosolic acyl coenzyme A thioester hydrolase	24.1012	24.1275	24.1495	24.1965	24.2523	24.1973	23.5912	23.6506	23.4478
	0.341643	0.455362	-0.104537	O00159-3	O00159;O00159-2;O00159-3	MYO1C_HUMAN	MYO1C	Isoform 3 of Unconventional myosin-Ic	20.2376	20.4701	20.4003	20.2615	20.5825	20.5777	20.0339	20.2836	20.0395
	2.86374	0.00136856	-0.28746	O00160	O00160	MYO1F_HUMAN	MYO1F	Unconventional myosin-If	22.7688	22.7579	22.8284	23.0161	23.0898	23.1116	23.0511	23.0671	22.9546
	0.939625	0.114914	-0.37228	O00161	O00161	SNP23_HUMAN	SNAP23	Synaptosomal-associated protein 23	21.2069	20.6985	20.6703	21.1164	21.2435	21.3326	20.7797	21.1059	21.0367
	2.72583	0.00188003	0.410923	O00165;O00165-2;O00165-5	O00165;O00165-2;O00165-3;O00165-5	HAX1_HUMAN	HAX1	HCLS1-associated protein X-1	20.9861	20.9572	21.0839	20.5917	20.6727	20.5301	21.0495	20.9297	21.0857
	0.32818	0.4697	-0.0383345	O00170	O00170	AIP_HUMAN	AIP	AH receptor-interacting protein	24.0986	24.1965	24.2198	24.1714	24.1883	24.2702	24.0742	24.045	23.9895
	3.89669	0.000126856	0.181197	O00178	O00178	GTPB1_HUMAN	GTPBP1	GTP-binding protein 1	20.503	20.5308	20.544	20.3491	20.3399	20.3453	20.8245	20.6887	20.7775
	1.99758	0.0100559	-0.496193	O00182;O00182-2;O00182-3;O00182-6	O00182;O00182-2;O00182-3;O00182-4;O00182-5;O00182-6	LEG9_HUMAN	LGALS9	Galectin-9	22.8648	23.0167	22.8727	23.2242	23.4857	23.5329	23.7105	23.9047	23.5765
	0.690434	0.20397	-0.178565	O00186	O00186	STXB3_HUMAN	STXBP3	Syntaxin-binding protein 3	21.2036	21.3198	21.2623	21.2163	21.5297	21.5755	21.5918	21.8335	21.3905
	0.0471188	0.897183	0.0204137	O00189	O00189	AP4M1_HUMAN	AP4M1	AP-4 complex subunit mu-1	18.3887	18.54	18.406	18.1555	18.4892	18.6287	18.3307	18.6068	18.3526
	1.00008	0.0999822	0.0685692	O00193	O00193	SMAP_HUMAN	SMAP	Small acidic protein	20.1423	20.111	20.1133	20.034	20.1136	20.0134	19.9442	19.9093	20.0877
	0.691438	0.203499	-0.124591	O00203;O00203-3	Q13367;Q13367-3;Q13367-4;O00203;O00203-3	AP3B1_HUMAN	AP3B1	AP-3 complex subunit beta-1	22.997	22.8668	22.7141	22.9732	22.9811	22.9974	22.8491	22.9704	22.7001
	0.281191	0.52337	0.676709	O00213;O00213-2	O00213;O00213-2	APBB1_HUMAN	APBB1	Amyloid-beta A4 precursor protein-binding family B member 1	17.3998	16.9139	16.239	14.8217	15.7995	17.9014	17.0644	17.207	16.8684
	0.760424	0.17361	-0.206457	O00214-2	O00214-2	LEG8_HUMAN	LGALS8	Isoform 2 of Galectin-8	19.66	19.8137	19.5937	19.697	20.0617	19.928	18.8412	19.3785	19.0628
	1.36206	0.0434452	-0.825446	O00217	O00217	NDUS8_HUMAN	NDUFS8	NADH dehydrogenase [ubiquinone] iron-sulfur protein 8, mitochondrial	20.1324	20.7024	20.292	20.7824	21.2599	21.5608	21.5597	21.8393	21.2682
	3.49392	0.000320688	0.229991	O00221	O00221	IKBE_HUMAN	NFKBIE	NF-kappa-B inhibitor epsilon	21.1888	21.2175	21.1522	20.944	20.9651	20.9594	21.3932	21.3189	21.4234
	0.08116	0.829545	-0.0150693	O00231	O00231;O00231-2	PSD11_HUMAN	PSMD11	26S proteasome non-ATPase regulatory subunit 11	22.7988	22.7893	22.6574	22.6727	22.7874	22.8307	22.8673	23.0363	22.7768
	0.214391	0.610393	0.0626507	O00232	O00232;O00232-2	PSD12_HUMAN	PSMD12	26S proteasome non-ATPase regulatory subunit 12	22.2246	22.0326	21.8472	22.0279	21.9176	21.971	22.0768	22.2211	21.9562
	3.24727	0.000565885	-0.275126	O00233	O00233;O00233-2	PSMD9_HUMAN	PSMD9	26S proteasome non-ATPase regulatory subunit 9	22.2845	22.3261	22.3237	22.6224	22.5963	22.5409	22.7429	22.6384	22.7972
	0.490878	0.32294	-0.451262	O00241	O00241	SIRB1_HUMAN	SIRPB1	Signal-regulatory protein beta-1	16.419	15.184	15.4921	15.874	16.3933	16.1816	15.5803	16.0336	15.8962
	2.9534	0.00111326	-0.47042	O00244	O00244	ATOX1_HUMAN	ATOX1	Copper transport protein ATOX1	21.7092	21.638	21.8055	22.2445	22.1618	22.1576	22.1407	21.9809	22.1074
	0.0951428	0.803262	0.00796382	O00255;O00255-2	O00255;O00255-2;O00255-3	MEN1_HUMAN	MEN1	Menin	18.9991	18.9729	18.8998	18.947	18.9562	18.9447	18.6799	18.5504	18.6659
	1.19257	0.0641843	0.0904541	O00257	O00257	CBX4_HUMAN	CBX4	E3 SUMO-protein ligase CBX4	20.0984	20.1161	20.213	20.0503	20.0522	20.0536	20.0442	19.8388	19.9575
	0.76893	0.170243	-0.517959	O00264	O00264	PGRC1_HUMAN	PGRMC1	Membrane-associated progesterone receptor component 1	18.6811	18.5966	18.2727	18.4679	19.3517	19.2847	17.1188	18.3698	17.75
	2.35975	0.00436765	0.168049	O00267	O00267;O00267-2	SPT5H_HUMAN	SUPT5H	Transcription elongation factor SPT5	21.6165	21.6233	21.6861	21.4971	21.4874	21.4371	21.4442	21.3076	21.4288
	3.06724	0.000856574	0.238245	O00268	O00268	TAF4_HUMAN	TAF4	Transcription initiation factor TFIID subunit 4	19.6445	19.6379	19.6672	19.4586	19.4033	19.373	19.4846	19.306	19.4645
	0.346068	0.450746	-0.0388463	O00273	O00273	DFFA_HUMAN	DFFA	DNA fragmentation factor subunit alpha	21.0161	21.0677	21.1601	21.0821	21.1302	21.1482	20.8057	20.7043	20.7754
	0.92218	0.119624	0.213004	O00287	O00287	RFXAP_HUMAN	RFXAP	Regulatory factor X-associated protein	18.9604	19.087	19.2485	18.8155	19.0226	18.8188	19.3505	19.264	19.6704
	0.492644	0.32163	-0.178485	O00291;O00291-4	O00291;O00291-3;O00291-4;O75146	HIP1_HUMAN	HIP1	Huntingtin-interacting protein 1	18.5264	18.2825	18.0238	18.5062	18.3321	18.5299	19.2269	19.2864	19.2479
	1.56736	0.0270794	-0.169114	O00299	O00299	CLIC1_HUMAN	CLIC1	Chloride intracellular channel protein 1	26.6824	26.7942	26.7972	26.872	26.9834	26.9257	27.0123	26.9951	27.0695
	0.31605	0.483003	-0.077556	O00303	O00303	EIF3F_HUMAN	EIF3F	Eukaryotic translation initiation factor 3 subunit F	24.2571	24.4496	24.3073	24.2515	24.4875	24.5076	24.4324	24.529	24.1973
	0.0189497	0.957305	0.00434875	O00308	O00308;O00308-2	WWP2_HUMAN	WWP2	NEDD4-like E3 ubiquitin-protein ligase WWP2	18.3993	18.484	18.2913	18.3276	18.3428	18.4911	18.3267	18.422	18.2957
	0.545988	0.284454	0.0985095	O00311	O00311	CDC7_HUMAN	CDC7	Cell division cycle 7-related protein kinase	18.9023	18.6961	18.7483	18.7202	18.5842	18.7468	18.4624	18.421	18.016
	0.178931	0.662322	0.0844851	O00327;O00327-1;O00327-4;O00327-6;O00327-7;O00327-8;O00327-9	O00327;O00327-1;O00327-4;O00327-6;O00327-7;O00327-8;O00327-9	BMAL1_HUMAN	ARNTL	Aryl hydrocarbon receptor nuclear translocator-like protein 1	16.3636	16.3708	16.082	15.896	16.2581	16.4089	16.1927	16.4925	15.9099
	0.310166	0.489591	-0.0782986	O00329	O00329	PK3CD_HUMAN	PIK3CD	Phosphatidylinositol 4,5-bisphosphate 3-kinase catalytic subunit delta isoform	21.5269	21.2968	21.1955	21.4402	21.3556	21.4583	20.93	21.0348	20.8287
	1.5977	0.0252523	-0.810446	O00330;O00330-3	O00330;O00330-2;O00330-3	ODPX_HUMAN	PDHX	Pyruvate dehydrogenase protein X component, mitochondrial	17.7892	18.2925	17.8254	18.4969	18.767	19.0745	19.6046	19.7462	19.2668
+	2.69889	0.00200035	-0.848645	O00391;O00391-2	O00391;O00391-2	QSOX1_HUMAN	QSOX1	Sulfhydryl oxidase 1	17.8759	18.1494	17.7495	18.7771	18.7858	18.7578	17.7528	18.0221	17.7832
	0.0091989	0.979041	0.00370661	O00399	O00399	DCTN6_HUMAN	DCTN6	Dynactin subunit 6	19.1151	19.3112	19.4224	19.1064	19.287	19.4441	19.0973	19.1811	19.0479
	0.616369	0.241898	0.0835787	O00401	O00401	WASL_HUMAN	WASL	Neural Wiskott-Aldrich syndrome protein	19.2439	19.3867	19.4312	19.3088	19.2721	19.2301	19.4138	19.343	19.6855
	0.122195	0.754753	0.0668023	O00410;O00410-3	O00410;O00410-2;O00410-3	IPO5_HUMAN	IPO5	Importin-5	21.9987	21.5837	21.3586	21.5977	21.4535	21.6895	21.5983	21.7318	21.3415
	0.296119	0.505686	-0.425916	O00411	O00411	RPOM_HUMAN	POLRMT	DNA-directed RNA polymerase, mitochondrial	15.4812	14.7223	13.576	14.7852	14.8921	15.3799	15.63	15.6077	15.2464
	0.196529	0.63602	-0.0558675	O00418	O00418	EF2K_HUMAN	EEF2K	Eukaryotic elongation factor 2 kinase	19.7791	20.0385	19.9539	19.8235	20.0577	20.0578	19.6084	19.6545	19.3707
	0.423182	0.377414	0.0663077	O00422-2	O00422;O00422-2	SAP18_HUMAN	SAP18	Isoform 2 of Histone deacetylase complex subunit SAP18	23.354	23.3229	23.4392	23.4073	23.3001	23.2097	23.4397	23.2036	23.2968
	4.36873	4.2783e-05	0.648414	O00429;O00429-2;O00429-3;O00429-4;O00429-5	O00429;O00429-2;O00429-3;O00429-4;O00429-5;O00429-6;O00429-7;O00429-8;O00429-9	DNM1L_HUMAN	DNM1L	Dynamin-1-like protein	23.7164	23.7747	23.7988	23.0739	23.1539	23.117	24.0363	23.9122	23.9507
	0.474041	0.335706	0.164309	O00442	O00442;O00442-2	RTCA_HUMAN	RTCA	RNA 3'-terminal phosphate cyclase	22.0302	22.2422	22.1693	21.712	22.0853	22.1515	22.0336	22.1258	21.8813
	2.04327	0.00905164	0.408728	O00443	O00443	P3C2A_HUMAN	PIK3C2A	Phosphatidylinositol 4-phosphate 3-kinase C2 domain-containing subunit alpha	19.4232	19.2802	19.1261	18.8778	18.8496	18.8759	19.091	19.2352	19.0755
	0.391418	0.406052	-0.48854	O00453;O00453-10;O00453-11;O00453-13;O00453-2;O00453-3;O00453-4;O00453-6	O00453;O00453-2;O00453-3;O00453-4;O00453-6;O00453-10;O00453-11;O00453-13	LST1_HUMAN	LST1	Leukocyte-specific transcript 1 protein	18.9571	17.28	17.5254	18.2867	18.4594	18.4819	18.9491	19.3995	19.4732
	0.344102	0.452792	-0.0775134	O00458	O00458	IFRD1_HUMAN	IFRD1	Interferon-related developmental regulator 1	17.155	17.2922	17.0886	17.3991	17.1845	17.1847	17.5473	17.6634	17.8206
	1.96641	0.010804	0.400962	O00459	O00459	P85B_HUMAN	PIK3R2	Phosphatidylinositol 3-kinase regulatory subunit beta	19.5998	19.7972	19.7911	19.2103	19.4147	19.3603	19.4973	19.6109	19.4359
	0.224667	0.59612	-0.117544	O00461	O00461	GOLI4_HUMAN	GOLIM4	Golgi integral membrane protein 4	17.6843	17.6739	17.2985	17.5352	17.4852	17.9891	17.0815	17.286	16.7066
+	3.06188	0.000867202	-0.874681	O00462	O00462	MANBA_HUMAN	MANBA	Beta-mannosidase	19.5139	19.7196	19.7574	20.4156	20.583	20.6163	19.5209	19.4832	19.476
	1.97099	0.0106907	-0.319066	O00468;O00468-3;O00468-4;O00468-5;O00468-6;O00468-7	O00468;O00468-2;O00468-3;O00468-4;O00468-5;O00468-6;O00468-7	AGRIN_HUMAN	AGRN	Agrin	18.0757	18.1444	18.1821	18.438	18.5698	18.3516	18.0209	17.9306	17.781
	0.39805	0.399899	-0.100942	O00471	O00471	EXOC5_HUMAN	EXOC5	Exocyst complex component 5	19.3037	19.0499	18.9683	19.1691	19.1751	19.2805	19.1681	19.2212	18.8831
	2.06703	0.00856982	0.494201	O00479	O00479	HMGN4_HUMAN	HMGN4	High mobility group nucleosome-binding domain-containing protein 4	18.0088	18.2551	18.1519	17.4968	17.7188	17.7177	18.201	18.2587	17.7514
	0.967734	0.107712	-0.946164	O00483	O00483	NDUA4_HUMAN	NDUFA4	Cytochrome c oxidase subunit NDUFA4	18.9856	19.6508	19.1683	19.3944	20.5418	20.707	19.1278	19.711	19.0307
	0.360822	0.43569	0.0994282	O00487	O00487	PSDE_HUMAN	PSMD14	26S proteasome non-ATPase regulatory subunit 14	23.7713	23.939	23.9519	23.5908	23.8688	23.9043	24.015	24.0374	23.88
	2.55998	0.00275434	0.407844	O00488	O00488	ZN593_HUMAN	ZNF593	Zinc finger protein 593	19.3337	19.4619	19.4902	18.9429	19.0633	19.056	18.3315	18.5035	18.4915
	2.69955	0.00199734	0.259288	O00499;O00499-2;O00499-3;O00499-4;O00499-5;O00499-6;O00499-7;O00499-9	O00499;O00499-2;O00499-3;O00499-4;O00499-5;O00499-6;O00499-7;O00499-8;O00499-9;O00499-10;O00499-11	BIN1_HUMAN	BIN1	Myc box-dependent-interacting protein 1	18.7717	18.7859	18.8745	18.5833	18.5428	18.5282	19.0436	18.9307	19.0611
	0.418784	0.381256	-0.0309429	O00505	O00505	IMA4_HUMAN	KPNA3	Importin subunit alpha-4	21.7547	21.7531	21.7702	21.8447	21.7887	21.7373	21.7687	21.6926	21.8481
	0.844079	0.143193	-0.368423	O00506	O00506;O00506-2;O00506-3	STK25_HUMAN	STK25	Serine/threonine-protein kinase 25	16.4467	15.7727	15.9434	16.4118	16.4456	16.4108	16.0925	16.3001	15.6636
	1.13158	0.0738627	-0.245134	O00522	O00522;O00522-2	KRIT1_HUMAN	KRIT1	Krev interaction trapped protein 1	18.2042	18.0543	18.0778	18.5383	18.2595	18.274	17.8505	17.6676	17.7508
+	2.34309	0.00453846	1.23381	O00534	O00534;O00534-2;O00534-3	VMA5A_HUMAN	VWA5A	von Willebrand factor A domain-containing protein 5A	18.2076	18.4376	18.3426	16.6898	17.2603	17.3362	18.3391	18.4216	18.1249
	3.08936	0.000814023	0.326537	O00541;O00541-2	O00541;O00541-2	PESC_HUMAN	PES1	Pescadillo homolog	21.0235	21.0937	21.0827	20.7928	20.6946	20.7329	20.722	20.6771	20.7787
	0.765361	0.171648	-0.100929	O00560;O00560-2;O00560-3	O00560;O00560-2;O00560-3	SDCB1_HUMAN	SDCBP	Syntenin-1	21.8285	21.9137	22.0307	22.0508	22.0285	21.9964	22.0464	22.0665	22.0899
	0.202126	0.627876	-0.17533	O00562;O00562-2	O00562;O00562-2;Q9BZ72;Q9BZ72-2	PITM1_HUMAN	PITPNM1	Membrane-associated phosphatidylinositol transfer protein 1	19.5719	18.9905	18.8048	19.7494	19.2221	18.9217	19.6113	19.4069	20.084
	1.35968	0.0436838	0.107655	O00566	O00566	MPP10_HUMAN	MPHOSPH10	U3 small nucleolar ribonucleoprotein protein MPP10	19.4604	19.533	19.5603	19.3691	19.4178	19.4438	19.448	19.4571	19.4982
	1.9223	0.0119591	-0.500857	O00567	O00567	NOP56_HUMAN	NOP56	Nucleolar protein 56	21.886	21.9739	21.9146	22.2044	22.562	22.5107	22.2251	22.2958	22.0696
	1.21123	0.0614852	-0.127996	O00571	O00571;O00571-2;O15523;O15523-2;O15523-3	DDX3X_HUMAN	DDX3X	ATP-dependent RNA helicase DDX3X	25.0382	25.1414	25.1897	25.2175	25.2916	25.2441	25.1746	25.1035	25.0834
+	4.75724	1.7489e-05	-1.36038	O00584	O00584	RNT2_HUMAN	RNASET2	Ribonuclease T2	22.4739	22.6335	22.639	23.9732	23.9336	23.9207	22.2178	22.1499	22.3724
	0.252519	0.559089	0.419711	O00592;O00592-2	O00592;O00592-2	PODXL_HUMAN	PODXL	Podocalyxin	14.9695	16.9398	15.5551	15.2614	14.9561	15.9878	14.9338	14.3981	15.6704
	3.25707	0.000553262	-0.648647	O00625	O00625	PIR_HUMAN	PIR	Pirin	19.7432	19.7366	19.9287	20.4227	20.4625	20.4692	20.5818	20.4614	20.5218
	2.29878	0.00502593	-0.622421	O00628;O00628-2	O00628;O00628-2	PEX7_HUMAN	PEX7	Peroxisomal targeting signal 2 receptor	16.6428	16.8025	17.0081	17.4011	17.5099	17.4096	17.1224	16.8024	17.1026
	3.51047	0.000308693	0.288528	O00629	O00629	IMA3_HUMAN	KPNA4	Importin subunit alpha-3	21.9345	21.9158	21.9024	21.6738	21.5982	21.6151	21.8555	21.8352	21.9582
	2.94066	0.00114641	0.513142	O00635	O00635	TRI38_HUMAN	TRIM38	E3 ubiquitin-protein ligase TRIM38	18.7071	18.9089	18.7574	18.274	18.2601	18.2999	19.1363	19.166	19.2117
	0.627783	0.235623	-0.947043	O00716;O00716-2	O00716;O00716-2	E2F3_HUMAN	E2F3	Transcription factor E2F3	15.3973	17.5177	17.317	17.7816	17.5606	17.7308	17.8361	17.9249	17.8524
	0.0238939	0.946468	-0.00475057	O00743	O00743;O00743-2	PPP6_HUMAN	PPP6C	Serine/threonine-protein phosphatase 6 catalytic subunit	21.9077	22.0062	21.9474	21.8526	21.9625	22.0604	22.1236	22.2613	22.0428
	0.234953	0.582167	-0.121618	O00746	O00746	NDKM_HUMAN	NME4	Nucleoside diphosphate kinase, mitochondrial	18.547	19.1452	18.7465	18.73	19.0418	19.0318	19.0436	19.3152	19.008
+	3.48625	0.000326403	-1.54694	O00748;O00748-4	O00748;O00748-2;O00748-4;O00748-5	EST2_HUMAN	CES2	Cocaine esterase	16.7288	16.7104	16.3498	18.0751	18.249	18.1056	17.1737	17.4577	17.3683
+	3.72153	0.000189878	-0.868944	O00754	O00754;O00754-2	MA2B1_HUMAN	MAN2B1	Lysosomal alpha-mannosidase	22.2739	22.4153	22.4092	23.1454	23.256	23.3038	22.3994	22.4021	22.3843
+	4.42056	3.79698e-05	-2.2421	O00757	O00757	F16P2_HUMAN	FBP2	Fructose-1,6-bisphosphatase isozyme 2	19.5062	19.7233	19.7016	21.7075	21.9638	21.9861	20.8735	20.7808	20.7621
	2.97703	0.00105433	-0.442663	O00762	O00762;O00762-2;O00762-3;O00762-4	UBE2C_HUMAN	UBE2C	Ubiquitin-conjugating enzyme E2 C	20.8218	20.9842	20.9699	21.3605	21.3671	21.3763	20.7908	20.7527	20.7135
	1.87169	0.0134373	-0.176012	O00764	O00764;O00764-3	PDXK_HUMAN	PDXK	Pyridoxal kinase	21.9267	22.0183	22.0432	22.1406	22.2143	22.1613	22.6345	22.609	22.6782
	2.66198	0.0021778	0.389486	O14492;O14492-2	O14492;O14492-2	SH2B2_HUMAN	SH2B2	SH2B adapter protein 2	19.0461	19.2192	19.1292	18.6993	18.7436	18.7832	18.5384	18.6302	18.4422
	0.461509	0.345534	0.0526358	O14497	O14497;O14497-2;O14497-3	ARI1A_HUMAN	ARID1A	AT-rich interactive domain-containing protein 1A	21.3561	21.2652	21.285	21.3278	21.1905	21.23	20.64	20.5268	20.5709
	2.90433	0.00124643	0.290182	O14519;O14519-2	O14519;O14519-2	CDKA1_HUMAN	CDK2AP1	Cyclin-dependent kinase 2-associated protein 1	18.0637	18.159	18.1542	17.801	17.8598	17.8456	18.2153	17.9242	17.7476
	1.23872	0.0577134	0.220865	O14526;O14526-2	O14526;O14526-2;O14526-3	FCHO1_HUMAN	FCHO1	F-BAR domain only protein 1	19.0146	19.0035	19.0097	18.6213	18.8643	18.8796	19.3939	19.6499	19.3612
	1.68288	0.0207547	-0.215068	O14530	O14530;O14530-2	TXND9_HUMAN	TXNDC9	Thioredoxin domain-containing protein 9	20.8035	20.772	20.7368	20.8855	21.074	20.998	20.6073	20.6205	20.6887
	1.45892	0.0347601	-0.138323	O14545	O14545;O14545-2	TRAD1_HUMAN	TRAFD1	TRAF-type zinc finger domain-containing protein 1	19.0775	19.1921	19.1445	19.2191	19.3113	19.2987	20.0055	20.0113	20.0274
+	1.37406	0.0422615	-1.10516	O14548	O14548	COX7R_HUMAN	COX7A2L	Cytochrome c oxidase subunit 7A-related protein, mitochondrial	17.0624	17.076	16.8712	17.3958	18.2941	18.6353	17.935	18.597	17.2467
	1.64666	0.0225599	-0.792564	O14561	O14561	ACPM_HUMAN	NDUFAB1	Acyl carrier protein, mitochondrial	20.9276	21.3873	21.0123	21.5955	21.9343	22.1751	22.5598	22.6132	22.0439
	0.465352	0.34249	0.107189	O14562	O14562	UBFD1_HUMAN	UBFD1	Ubiquitin domain-containing protein UBFD1	21.6683	21.9027	21.9834	21.6826	21.7862	21.764	22.0903	21.9989	22.0058
	0.0392058	0.91368	-0.0235055	O14578-3	O14578-3	CTRO_HUMAN	CIT	Isoform 3 of Citron Rho-interacting kinase	18.4935	18.0914	18.0474	18.5221	18.1337	18.0471	18.1489	18.2579	18.5168
	4.9316	1.17058e-05	-0.559926	O14578-4	O14578;O14578-3;O14578-4	CTRO_HUMAN	CIT	Isoform 4 of Citron Rho-interacting kinase	19.5516	19.5547	19.5148	20.0932	20.0758	20.1319	19.7818	19.8039	19.732
	1.21602	0.06081	-0.117618	O14579	O14579;O14579-2	COPE_HUMAN	COPE	Coatomer subunit epsilon	21.9392	22.0096	21.9583	22.0257	22.0715	22.1628	22.0196	22.181	22.024
	0.221553	0.600409	-0.0778942	O14593;O14593-3	O14593;O14593-2;O14593-3	RFXK_HUMAN	RFXANK	DNA-binding protein RFXANK	17.7476	18.106	18.0652	17.9168	18.1846	18.0511	18.3261	18.5704	18.3797
	2.84428	0.00143125	0.644015	O14602	O14602	IF1AY_HUMAN	EIF1AY	Eukaryotic translation initiation factor 1A, Y-chromosomal	22.1725	22.2074	22.2839	21.4278	21.636	21.668	22.2486	22.2134	22.2398
	0.0608998	0.869161	-0.0349127	O14607;O14607-2;O14607-3;O14607-4;O14607-5;O15550	O14607;O14607-2;O14607-3;O14607-4;O14607-5;O15550	KDM6A_HUMAN;UTY_HUMAN	KDM6A;UTY	Histone demethylase UTY	16.154	15.8555	16.0316	16.0553	15.7353	16.3552	16.1779	15.6757	15.2902
	0.0984012	0.797258	-0.0163053	O14617;O14617-4;O14617-5	O14617;O14617-2;O14617-3;O14617-4;O14617-5	AP3D1_HUMAN	AP3D1	AP-3 complex subunit delta-1	22.814	22.65	22.6267	22.7219	22.6984	22.7193	22.6852	22.6952	22.4479
	3.1166	0.000764543	-0.313794	O14618	O14618	CCS_HUMAN	CCS	Copper chaperone for superoxide dismutase	20.6088	20.6853	20.7039	21.0068	20.9858	20.9469	21.2053	21.1499	21.2862
	1.16287	0.068728	0.273394	O14628;O14628-4;O14628-5;O14628-6;O14628-7	Q02386;Q8IWY8;Q8IWY8-2;Q8IWY8-4;O14628;O14628-4;O14628-5;O14628-6;O14628-7;Q5SXM1;Q96N22;Q96N22-2;Q6ZMW2;Q5HYK9	ZN195_HUMAN	ZNF195	Zinc finger protein 195	15.5547	15.7174	15.715	15.2075	15.5368	15.4227	14.9228	15.2287	15.1448
	2.32904	0.0046877	0.300119	O14640-2	O14640-2	DVL1_HUMAN	DVL1	Isoform 2 of Segment polarity protein dishevelled homolog DVL-1	19.2448	19.3399	19.282	18.8999	19.0434	19.023	18.4271	17.9936	18.1897
	2.45523	0.0035057	0.265456	O14641	O14641	DVL2_HUMAN	DVL2	Segment polarity protein dishevelled homolog DVL-2	20.16	20.1426	20.2207	19.9015	19.8508	19.9746	20.0772	20.0795	19.9576
	2.22087	0.0060135	0.199597	O14646;O14646-2	O14646;O14646-2	CHD1_HUMAN	CHD1	Chromodomain-helicase-DNA-binding protein 1	18.998	19.0044	19.0284	18.8803	18.7576	18.794	19.0382	18.8867	18.8578
	2.41942	0.00380701	0.478422	O14647;O14647-2	O14647;O14647-2	CHD2_HUMAN	CHD2	Chromodomain-helicase-DNA-binding protein 2	18.2557	18.264	18.4469	17.8539	17.923	17.7544	18.5178	18.4843	18.5156
+	2.86565	0.00136255	-1.09325	O14656	O14656	TOR1A_HUMAN	TOR1A	Torsin-1A	18.8	18.8271	18.5015	19.6485	19.9598	19.8001	19.7583	20.0845	19.7416
+	3.36102	0.00043549	-1.26478	O14657	O14657	TOR1B_HUMAN	TOR1B	Torsin-1B	18.422	18.2314	18.3922	19.4246	19.7773	19.638	19.3974	19.5612	19.3228
	0.264914	0.543358	-0.110041	O14662;O14662-2;O14662-4;O14662-5	O14662;O14662-2;O14662-4;O14662-5;O14662-6	STX16_HUMAN	STX16	Syntaxin-16	17.9791	17.6158	17.4319	17.7045	17.8351	17.8172	18.2943	18.2416	18.0496
+	1.72638	0.0187767	-0.893081	O14672	O14672	ADA10_HUMAN	ADAM10	Disintegrin and metalloproteinase domain-containing protein 10	19.2336	18.7774	18.6673	19.4962	19.8264	20.0349	18.8305	19.3775	18.8462
+	0.599299	0.251595	-1.42526	O14681	O14681;O14681-3	EI24_HUMAN	EI24	Etoposide-induced protein 2.4 homolog	18.5977	18.0587	15.3997	17.9882	19.195	19.1486	15.5363	16.3618	18.0377
	0.31828	0.48053	0.074323	O14686;O14686-3	O14686;O14686-3	KMT2D_HUMAN	KMT2D	Histone-lysine N-methyltransferase 2D	17.7814	17.8169	17.8629	17.9268	17.6916	17.6199	18.1606	17.844	17.9977
	1.43618	0.0366286	-0.136776	O14713	O14713;O14713-2	ITBP1_HUMAN	ITGB1BP1	Integrin beta-1-binding protein 1	18.7234	18.6351	18.6271	18.7495	18.8581	18.7883	18.6729	18.6659	18.6483
	1.90146	0.0125471	-0.382617	O14727;O14727-4	O14727;O14727-2;O14727-3;O14727-4;O14727-5;O14727-6	APAF_HUMAN	APAF1	Apoptotic protease-activating factor 1	22.947	22.8986	22.698	23.1503	23.2333	23.3078	22.4815	22.7252	22.2607
	1.50217	0.0314652	0.167692	O14730	O14730;O14730-2	RIOK3_HUMAN	RIOK3	Serine/threonine-protein kinase RIO3	20.4977	20.4447	20.3912	20.2014	20.3447	20.2844	20.6493	20.6478	20.5925
	0.124721	0.750376	0.0396036	O14732;O14732-2	O14732;O14732-2	IMPA2_HUMAN	IMPA2	Inositol monophosphatase 2	20.7031	20.7374	20.56	20.4457	20.6347	20.8012	20.4972	20.6256	20.3669
	0.542443	0.286786	0.0403449	O14733;O14733-3;O14733-4	O14733;O14733-2;O14733-3;O14733-4	MP2K7_HUMAN	MAP2K7	Dual specificity mitogen-activated protein kinase kinase 7	18.7845	18.6825	18.7704	18.7193	18.6921	18.705	18.4034	18.6863	18.2721
	0.181312	0.658701	0.0552368	O14734	O14734	ACOT8_HUMAN	ACOT8	Acyl-coenzyme A thioesterase 8	21.3382	21.2369	20.9999	21.0239	21.1663	21.2191	21.2623	21.4561	21.0866
	1.48745	0.03255	-0.195866	O14737	O14737;O14737-2	PDCD5_HUMAN	PDCD5	Programmed cell death protein 5	22.7258	22.854	22.86	22.9281	23.0718	23.0275	22.9208	22.8302	22.9229
	0.899898	0.125922	0.0841554	O14744	O14744;O14744-2;O14744-4;O14744-5;O14744-3	ANM5_HUMAN	PRMT5	Protein arginine N-methyltransferase 5	22.6465	22.6561	22.5514	22.5676	22.4782	22.5558	22.6877	22.6987	22.6225
	1.0341	0.0924475	0.116833	O14745	O14745;O14745-2	NHRF1_HUMAN	SLC9A3R1	Na(+)/H(+) exchange regulatory cofactor NHE-RF1	22.1045	22.1647	22.1687	21.9368	22.1028	22.0478	21.9378	21.9656	22.0152
	2.2309	0.00587629	0.265373	O14757	O14757;O14757-2;O14757-3	CHK1_HUMAN	CHEK1	Serine/threonine-protein kinase Chk1	19.6984	19.7897	19.8106	19.4337	19.5552	19.5137	19.4246	19.2952	19.1823
	1.51348	0.0306564	0.231318	O14770;O14770-2;O14770-3;O14770-4;O14770-7;O14770-8	O14770;O14770-2;O14770-3;O14770-4;O14770-5;O14770-6;O14770-7;O14770-8	MEIS2_HUMAN	MEIS2	Homeobox protein Meis2	19.1841	19.2063	19.2299	19.1142	18.9051	18.907	19.269	18.9743	19.2306
	0.0534765	0.884145	0.0239976	O14772	O14772;O14772-2	FPGT_HUMAN	FPGT	Fucose-1-phosphate guanylyltransferase	17.9519	17.816	17.4967	17.8632	17.6019	17.7276	17.3548	17.0317	17.1002
+	5.03364	9.25468e-06	-1.92977	O14773	O14773	TPP1_HUMAN	TPP1	Tripeptidyl-peptidase 1	19.0261	18.9822	18.937	20.7967	21.0143	20.9236	19.6137	19.9659	19.6087
	2.61685	0.00241632	-0.470219	O14775-2;O14775-3	O14775;O14775-2;O14775-3	GNB5_HUMAN	GNB5	Isoform 2 of Guanine nucleotide-binding protein subunit beta-5	17.607	17.554	17.7474	18.0433	18.1019	18.1738	17.6317	17.9423	17.9577
	1.85365	0.0140071	0.225262	O14776;O14776-2	O14776;O14776-2	TCRG1_HUMAN	TCERG1	Transcription elongation regulator 1	23.2307	23.3197	23.3507	22.9949	23.1214	23.109	23.1496	23.1166	23.1155
	2.31041	0.00489316	-0.332736	O14777	O14777	NDC80_HUMAN	NDC80	Kinetochore protein NDC80 homolog	20.1987	20.3215	20.3994	20.6219	20.6457	20.6502	20.4568	20.3115	20.3424
	0.261054	0.548209	-0.0996717	O14787-2	O14787;O14787-2	TNPO2_HUMAN	TNPO2	Isoform 2 of Transportin-2	20.0283	19.6702	19.6057	19.9687	19.7174	19.9172	20.1364	20.1587	19.9158
	1.64567	0.0226117	-0.255926	O14802	O14802	RPC1_HUMAN	POLR3A	DNA-directed RNA polymerase III subunit RPC1	19.7359	19.862	19.8716	19.968	20.1243	20.145	19.7946	19.8542	19.7568
	1.71672	0.019199	0.0942357	O14818	O14818;O14818-2	PSA7_HUMAN	PSMA7	Proteasome subunit alpha type-7	25.058	25.1055	25.096	24.962	25.0305	24.9843	25.3033	25.3278	25.3623
	1.92956	0.0117609	-0.733438	O14828	O14828;O14828-2	SCAM3_HUMAN	SCAMP3	Secretory carrier-associated membrane protein 3	21.6872	21.2537	21.1652	22.1433	22.0157	22.1474	21.6104	21.624	21.5527
	0.802729	0.157497	0.0913906	O14832	O14832;O14832-2	PAHX_HUMAN	PHYH	Phytanoyl-CoA dioxygenase, peroxisomal	19.6302	19.6943	19.6367	19.4661	19.6213	19.5997	19.6682	19.8509	19.5448
+	5.70521	1.97145e-06	-1.00746	O14841	O14841	OPLA_HUMAN	OPLAH	5-oxoprolinase	21.2177	21.295	21.2707	22.2599	22.2843	22.2616	22.7941	22.7902	22.7917
	1.40886	0.0390067	0.136302	O14867	O14867	BACH1_HUMAN	BACH1	Transcription regulator protein BACH1	19.2507	19.372	19.3789	19.163	19.2164	19.2132	19.1085	18.9642	18.98
	1.22476	0.0595989	-0.726711	O14874;O14874-2;O14874-3	O14874;O14874-2;O14874-3	BCKD_HUMAN	BCKDK	[3-methyl-2-oxobutanoate dehydrogenase [lipoamide]] kinase, mitochondrial	16.6664	17.2775	16.8263	17.3118	17.6029	18.0356	18.5878	18.6896	18.1618
	0.33964	0.457467	-0.0430044	O14879	O14879	IFIT3_HUMAN	IFIT3	Interferon-induced protein with tetratricopeptide repeats 3	17.9347	17.7567	17.8701	17.9066	17.8968	17.8872	20.1456	20.2071	20.1429
	1.03444	0.0923752	0.561106	O14880	O14880	MGST3_HUMAN	MGST3	Microsomal glutathione S-transferase 3	17.4311	17.4303	16.932	16.3458	16.7562	17.0081	15.8882	16.4639	16.5915
	2.39365	0.00403974	0.287165	O14893;O14893-2;O14893-3	O14893;O14893-2;O14893-3	GEMI2_HUMAN	GEMIN2	Gem-associated protein 2	20.2519	20.2405	20.2554	20.0177	20.0024	19.8661	20.3897	20.5295	20.4338
	0.642749	0.227641	-0.0620607	O14907	O14907	TX1B3_HUMAN	TAX1BP3	Tax1-binding protein 3	18.4035	18.3221	18.4309	18.3941	18.4554	18.4932	18.4888	17.971	18.0057
	2.39095	0.00406488	0.296213	O14908	O14908;O14908-2;Q8TF64	GIPC1_HUMAN	GIPC1	PDZ domain-containing protein GIPC1	20.4088	20.3826	20.5282	20.1504	20.1781	20.1023	20.4994	20.4261	20.5571
	0.0579687	0.875047	-0.0122611	O14910	O14910	LIN7A_HUMAN	LIN7A	Protein lin-7 homolog A	20.7168	20.8179	20.9466	20.7992	20.8994	20.8196	21.1863	21.1601	21.1724
	0.408759	0.390158	-0.123966	O14920	O14920;O14920-2;O14920-3;O14920-4	IKKB_HUMAN	IKBKB	Inhibitor of nuclear factor kappa-B kinase subunit beta	20.5915	20.3948	20.1587	20.49	20.4626	20.5643	20.244	20.4545	19.8939
	0.0347662	0.923068	-0.0174796	O14924;O14924-4;O14924-5;O14924-6	O14924;O14924-2;O14924-3;O14924-4;O14924-5;O14924-6;O14924-7	RGS12_HUMAN	RGS12	Regulator of G-protein signaling 12	16.5861	17.0628	17.0907	16.8546	16.9244	17.0131	16.8286	16.9928	16.6436
	1.08108	0.0829696	0.111273	O14929	O14929;O14929-2	HAT1_HUMAN	HAT1	Histone acetyltransferase type B catalytic subunit	23.4463	23.4867	23.5027	23.4576	23.3303	23.314	23.0328	22.9372	22.9385
	2.75322	0.00176512	0.560067	O14933	O14933;O14933-2	UB2L6_HUMAN	UBE2L6	Ubiquitin/ISG15-conjugating enzyme E2 L6	19.3055	19.359	19.4447	18.9344	18.7701	18.7245	21.3144	21.2275	21.3985
+	1.10367	0.0787638	-1.03455	O14949	O14949	QCR8_HUMAN	UQCRQ	Cytochrome b-c1 complex subunit 8	16.8867	17.0762	16.9019	17.1445	18.2213	18.6026	17.212	17.7414	16.8101
	0.277636	0.527672	0.0871449	O14950;P19105	P19105;O14950	ML12A_HUMAN;ML12B_HUMAN	MYL12A;MYL12B	Myosin regulatory light chain 12B	25.0556	25.2794	25.2731	24.9112	25.2305	25.205	25.1718	25.1732	25.0025
	0.019321	0.956487	-0.0628789	O14957	O14957	QCR10_HUMAN	UQCR11	Cytochrome b-c1 complex subunit 10	16.8167	18.4808	17.8631	15.8474	18.7845	18.7174	17.2979	18.1379	16.4398
	0.0462944	0.898888	0.0159804	O14964	O14964;O14964-2	HGS_HUMAN	HGS	Hepatocyte growth factor-regulated tyrosine kinase substrate	20.4644	20.6676	20.5919	20.3557	20.6405	20.6798	20.3975	20.4589	20.3247
	5.52593	2.97901e-06	-0.558165	O14965	O14965	AURKA_HUMAN	AURKA	Aurora kinase A	18.5983	18.5936	18.6388	19.1609	19.1712	19.173	18.5294	18.459	18.5412
	1.55796	0.027672	-0.0853691	O14972	O14972;O14972-2	VP26C_HUMAN	VPS26C	Vacuolar protein sorting-associated protein 26C	19.4724	19.524	19.4762	19.5465	19.5707	19.6116	19.6979	19.6774	19.796
	0.966165	0.108102	0.0838407	O14974-4	O14974;O14974-2;O14974-3;O14974-4;O14974-5	MYPT1_HUMAN	PPP1R12A	Isoform 4 of Protein phosphatase 1 regulatory subunit 12A	21.0422	21.1264	21.1292	20.973	21.0707	21.0026	20.9661	20.9252	21.0079
	1.17295	0.067151	-0.471667	O14975;O14975-2	O14975;O14975-2	S27A2_HUMAN	SLC27A2	Very long-chain acyl-CoA synthetase	15.7548	16.2534	16.1098	16.2825	16.6723	16.5782	16.5085	16.4624	15.8657
	0.759135	0.174126	-0.0708014	O14976	O14976;O14976-2	GAK_HUMAN	GAK	Cyclin-G-associated kinase	20.3588	20.4205	20.3573	20.3876	20.4442	20.5172	20.0884	20.1719	19.9143
	2.07681	0.00837897	0.309961	O14979	O14979;O14979-2;O14979-3	HNRDL_HUMAN	HNRNPDL	Heterogeneous nuclear ribonucleoprotein D-like	24.2289	24.3893	24.4054	23.9713	24.0696	24.0528	24.0771	23.9084	23.9222
	1.36443	0.0432085	0.417042	O14980	O14980	XPO1_HUMAN	XPO1	Exportin-1	22.8117	22.4627	22.3919	22.2478	22.0429	22.1244	22.2445	22.2135	22.0996
	1.82318	0.0150253	0.396505	O14981	O14981;O14981-2	BTAF1_HUMAN	BTAF1	TATA-binding protein-associated factor 172	20.0231	19.8133	19.7259	19.423	19.4114	19.5383	19.2548	19.3852	19.096
+	1.59815	0.0252259	1.5452	O14994	O14994	SYN3_HUMAN	SYN3	Synapsin-3	17.1816	17.1995	17.1404	15.2076	16.5143	15.1641	17.4724	17.3443	17.3048
	0.00368369	0.991554	-0.00103505	O15013;O15013-4;O15013-5;O15013-6;O15013-7	O15013;O15013-6;O15013-7;O15013-4;O15013-5	ARHGA_HUMAN	ARHGEF10	Rho guanine nucleotide exchange factor 10	19.5271	19.3534	19.3363	19.2756	19.4357	19.5085	19.7396	19.7189	19.3657
	1.66151	0.0218017	0.333874	O15014	O15014;O15014-2	ZN609_HUMAN	ZNF609	Zinc finger protein 609	18.4073	18.1653	18.3667	18.0814	17.9059	17.9503	18.3942	18.2063	18.5157
	0.504335	0.313087	-0.39024	O15015	O15015;O15015-1	ZN646_HUMAN	ZNF646	Zinc finger protein 646	15.2324	15.8163	16.3997	16.2474	16.2271	16.1446	15.6363	15.2737	15.1684
	4.02568	9.42574e-05	-0.326042	O15027-5	O15027;O15027-2;O15027-3;O15027-4;O15027-5	SC16A_HUMAN	SEC16A	Isoform 5 of Protein transport protein Sec16A	24.5799	24.5734	24.5162	24.8876	24.8741	24.8859	24.8604	24.8486	24.7942
	3.78159	0.000165351	-0.449061	O15031	O15031	PLXB2_HUMAN	PLXNB2	Plexin-B2	21.5404	21.5772	21.6357	22.0075	22.0669	22.0261	21.982	21.9007	22.0435
	3.24386	0.00057035	0.413876	O15037	O15037	KHNYN_HUMAN	KHNYN	Protein KHNYN	19.8388	19.9098	19.8439	19.4353	19.5165	19.3991	19.721	19.7217	19.7223
+	3.27542	0.000530371	-0.737153	O15040;O15040-2	O15040;O15040-2	TCPR2_HUMAN	TECPR2	Tectonin beta-propeller repeat-containing protein 2	16.2822	16.1886	16.374	17.1018	16.9319	17.0226	16.6307	16.8727	17.0111
	3.11599	0.000765607	0.2158	O15042;O15042-2	O15042;O15042-2;O15042-3	SR140_HUMAN	U2SURP	U2 snRNP-associated SURP motif-containing protein	22.048	22.1039	22.1063	21.8432	21.8817	21.8859	21.8352	21.807	21.7422
	0.0111043	0.974756	-0.00164286	O15047	O15047	SET1A_HUMAN	SETD1A	Histone-lysine N-methyltransferase SETD1A	20.9395	21.0545	21.0859	21.0297	21.0622	20.9929	20.912	20.8869	20.9766
	1.43057	0.0371051	-0.683733	O15050	O15050	TRNK1_HUMAN	TRANK1	TPR and ankyrin repeat-containing protein 1	16.9506	16.3819	16.538	17.4824	17.417	17.0223	17.1889	16.7471	16.9341
	0.158634	0.69401	0.0481288	O15056;O15056-2	O15056;O15056-2;O15056-3	SYNJ2_HUMAN	SYNJ2	Synaptojanin-2	17.8577	17.8401	17.5223	17.7565	17.6668	17.6523	17.9803	18.0715	17.8374
	1.68533	0.020638	-0.299151	O15066	O14782;O15066;O15066-2	KIF3B_HUMAN	KIF3B	Kinesin-like protein KIF3B	18.0532	18.072	18.1241	18.5355	18.3285	18.2827	18.4494	18.139	18.5105
	0.112562	0.771682	-0.0127023	O15067	O15067	PUR4_HUMAN	PFAS	Phosphoribosylformylglycinamidine synthase	21.5736	21.6835	21.6772	21.6184	21.669	21.6851	21.7872	21.8186	21.702
	0.628823	0.235059	-1.28838	O15068;O15068-10;O15068-6;O15068-8;O15068-9	O15068;O15068-2;O15068-3;O15068-4;O15068-5;O15068-6;O15068-9;O15068-8;O15068-10	MCF2L_HUMAN	MCF2L	Guanine nucleotide exchange factor DBS	16.8223	15.5129	14.1637	17.4565	17.1252	15.7823	16.4521	17.1583	16.8935
	2.33764	0.00459578	0.571865	O15078	O15078	CE290_HUMAN	CEP290	Centrosomal protein of 290 kDa	15.6508	15.4365	15.6443	15.0937	15.0569	14.8654	15.5396	15.4315	15.2836
	2.80548	0.00156503	0.440064	O15084-4	O15084;O15084-2;O15084-1;O15084-4	ANR28_HUMAN	ANKRD28	Isoform 4 of Serine/threonine-protein phosphatase 6 regulatory ankyrin repeat subunit A	19.4386	19.5216	19.438	19.1216	19.0055	18.9509	19.4761	19.4365	19.4372
	0.125749	0.748603	0.0132815	O15085-2	O15085;O15085-2	ARHGB_HUMAN	ARHGEF11	Isoform 2 of Rho guanine nucleotide exchange factor 11	19.7835	19.8947	19.8266	19.7794	19.8437	19.8418	19.7734	19.95	19.6446
	1.04626	0.0898963	-0.549458	O15091;O15091-2;O15091-4	O15091;O15091-2;O15091-4	MRPP3_HUMAN	PRORP	Mitochondrial ribonuclease P catalytic subunit	16.6039	17.1006	16.5953	17.004	17.3112	17.633	18.1807	18.3656	17.4967
	0.50968	0.309257	-0.180862	O15111	O15111	IKKA_HUMAN	CHUK	Inhibitor of nuclear factor kappa-B kinase subunit alpha	19.2383	19.2273	19.0731	19.1329	19.3158	19.6327	19.1079	19.3788	18.731
	1.02104	0.0952718	-0.0949453	O15116	O15116	LSM1_HUMAN	LSM1	U6 snRNA-associated Sm-like protein LSm1	19.2208	19.1185	19.1148	19.1941	19.2794	19.2654	19.3526	19.283	19.4197
+	3.55985	0.000275516	-0.806023	O15117-2;O15117-3	O15117;O15117-2;O15117-3	FYB1_HUMAN	FYB1	Isoform FYB-130 of FYN-binding protein 1	18.5349	18.6821	18.7442	19.4333	19.5109	19.4351	17.9191	18.0355	17.8143
	0.220497	0.60187	0.20827	O15118	O15118;O15118-2	NPC1_HUMAN	NPC1	NPC intracellular cholesterol transporter 1	16.005	15.683	14.8318	15.4533	15.3668	15.075	15.8991	15.5987	14.8708
	2.07371	0.00843898	-0.383277	O15120	O15120	PLCB_HUMAN	AGPAT2	1-acyl-sn-glycerol-3-phosphate acyltransferase beta	19.2741	19.2224	19.0753	19.6269	19.4692	19.6256	15.0318	19.1784	16.3785
	1.43151	0.0370245	-0.783939	O15126	O15126	SCAM1_HUMAN	SCAMP1	Secretory carrier-associated membrane protein 1	18.2083	17.4523	17.5416	18.6595	18.3526	18.5418	18.3157	18.1469	17.9335
	1.91607	0.0121318	-0.503677	O15127	O15127	SCAM2_HUMAN	SCAMP2	Secretory carrier-associated membrane protein 2	19.7237	19.5179	19.3437	20.0864	19.9629	20.047	19.8474	19.8013	19.6476
	0.333551	0.463927	0.032526	O15143	O15143	ARC1B_HUMAN	ARPC1B	Actin-related protein 2/3 complex subunit 1B	25.3377	25.3156	25.223	25.2309	25.251	25.2969	25.3425	25.5035	25.3184
	1.88653	0.0129857	0.312064	O15144	O15144	ARPC2_HUMAN	ARPC2	Actin-related protein 2/3 complex subunit 2	24.9738	25.0372	25.0081	24.5568	24.7926	24.7333	24.8083	24.9512	24.7772
	0.617539	0.241247	0.0493908	O15145	O15145	ARPC3_HUMAN	ARPC3	Actin-related protein 2/3 complex subunit 3	24.6946	24.758	24.7636	24.6339	24.707	24.7272	24.8174	24.7439	24.7719
	1.86171	0.0137496	-0.358753	O15151	O15151	MDM4_HUMAN	MDM4	Protein Mdm4	14.6696	14.4446	14.5536	14.9885	14.9499	14.8058	15.9838	16.082	15.9702
	0.999567	0.1001	0.305831	O15156;O15156-2	O15156;O15156-2	ZBT7B_HUMAN	ZBTB7B	Zinc finger and BTB domain-containing protein 7B	16.5479	16.675	16.3293	16.0401	16.2015	16.3931	14.6864	15.6923	15.425
	0.454843	0.350879	-0.0615781	O15160	O15160;O15160-2	RPAC1_HUMAN	POLR1C	DNA-directed RNA polymerases I and III subunit RPAC1	21.2886	21.429	21.4684	21.4456	21.428	21.4972	21.3797	21.3705	21.3804
	0.0341791	0.924317	0.0135568	O15162;O15162-2	O15162;O15162-2	PLS1_HUMAN	PLSCR1	Phospholipid scramblase 1	17.3035	17.0992	16.9487	16.9476	17.1187	17.2444	17.4434	17.7961	17.6729
	0.607709	0.246769	-0.0414588	O15164;O15164-2	O15164;O15164-2	TIF1A_HUMAN	TRIM24	Transcription intermediary factor 1-alpha	20.0742	20.1262	20.0413	20.0917	20.1541	20.1203	20.0141	20.1745	19.8476
	1.26087	0.0548445	-0.289466	O15169;O15169-2	O15169;O15169-2	AXIN1_HUMAN	AXIN1	Axin-1	16.7648	16.4638	16.6994	16.9801	16.9977	16.8185	16.477	16.6622	16.6946
	0.122973	0.753402	-0.0728283	O15173-2	O00264;O15173;O15173-2	PGRC2_HUMAN	PGRMC2	Isoform 2 of Membrane-associated progesterone receptor component 2	22.264	22.0627	21.9764	21.7812	22.4259	22.3145	21.5813	22.0722	21.7126
	1.25758	0.0552616	-0.14695	O15182	O15182	CETN3_HUMAN	CETN3	Centrin-3	19.1071	19.2328	19.2851	19.3825	19.3517	19.3317	19.3986	19.3077	19.5
	0.20344	0.625979	-0.390225	O15195;O15195-2	O15195;O15195-2	VILL_HUMAN	VILL	Villin-like protein	15.7992	16.9995	14.6265	15.9254	15.9107	16.7598	18.6983	18.7056	18.3327
	0.094668	0.804141	-0.0140451	O15211	O15211	RGL2_HUMAN	RGL2	Ral guanine nucleotide dissociation stimulator-like 2	18.3102	18.2841	18.2513	18.2041	18.3065	18.3771	18.1465	18.3642	18.1306
	0.0153389	0.965297	-0.00141907	O15212	O15212	PFD6_HUMAN	PFDN6	Prefoldin subunit 6	22.9065	22.9602	22.9874	22.9392	22.991	22.9282	23.1226	23.0957	23.3089
+	3.84346	0.000143396	-0.870546	O15213	O15213	WDR46_HUMAN	WDR46	WD repeat-containing protein 46	18.9599	19.0971	19.0496	19.815	19.9364	19.9668	19.3984	19.2503	19.2322
	1.3681	0.0428445	0.0856959	O15226;O15226-2	O15226;O15226-2	NKRF_HUMAN	NKRF	NF-kappa-B-repressing factor	21.1164	21.1101	21.1362	21.0843	21.0348	20.9867	21.0325	20.9858	21.0785
	1.36114	0.0435372	0.626738	O15228	O15228;O15228-2	GNPAT_HUMAN	GNPAT	Dihydroxyacetone phosphate acyltransferase	19.5697	19.5418	19.2104	18.4507	18.995	18.9958	18.6327	19.0556	18.761
	2.31787	0.00480986	0.204273	O15234	O15234	CASC3_HUMAN	CASC3	Protein CASC3	20.0465	20.1383	20.0866	19.9271	19.8426	19.8888	19.8732	19.8341	19.9965
+	1.33238	0.0465178	1.07335	O15235	O15235	RT12_HUMAN	MRPS12	28S ribosomal protein S12, mitochondrial	16.7805	17.1907	16.8044	15.9665	15.1917	16.3974	17.9046	18.0248	17.8299
	0.34873	0.447992	-0.0863609	O15254;O15254-2	O15254;O15254-2	ACOX3_HUMAN	ACOX3	Peroxisomal acyl-coenzyme A oxidase 3	18.811	18.5571	18.5415	18.7278	18.6268	18.8142	18.4031	18.4025	18.3791
	0.504755	0.312784	0.300826	O15258	O15258	RER1_HUMAN	RER1	Protein RER1	20.8979	20.7241	20.2651	20.1508	20.146	20.6879	19.1478	19.4878	18.7267
	0.38174	0.415203	-0.141865	O15260;O15260-2	O15260;O15260-2	SURF4_HUMAN	SURF4	Surfeit locus protein 4	21.5519	21.4334	21.0963	21.4215	21.4314	21.6544	21.1399	21.2847	20.8152
	0.0624372	0.86609	0.0450853	O15269	O15269;O15269-2	SPTC1_HUMAN	SPTLC1	Serine palmitoyltransferase 1	22.4518	22.7967	22.4725	22.0838	22.6967	22.8053	22.4665	22.9295	22.0681
	1.04625	0.0898982	0.144658	O15270	O15270	SPTC2_HUMAN	SPTLC2	Serine palmitoyltransferase 2	19.8587	19.762	19.6665	19.6754	19.6196	19.5583	20.0058	20.1239	20.0528
	0.635618	0.23141	-0.338245	O15287	O15287	FANCG_HUMAN	FANCG	Fanconi anemia group G protein	17.795	17.4275	17.1208	17.9283	17.5061	17.9235	17.6602	17.2028	14.6038
	2.72946	0.0018644	-0.237096	O15294	O15294;O15294-2;O15294-3;O15294-4	OGT1_HUMAN	OGT	UDP-N-acetylglucosamine--peptide N-acetylglucosaminyltransferase 110 kDa subunit	21.5817	21.5562	21.5363	21.7907	21.7462	21.8487	21.682	21.6614	21.6069
	0.464074	0.3435	-0.0346667	O15305	O15305;O15305-2	PMM2_HUMAN	PMM2	Phosphomannomutase 2	20.368	20.4111	20.4497	20.4025	20.4774	20.4529	20.3719	20.3354	20.3239
	0.291247	0.511391	0.0748221	O15315;O15315-1;O15315-2;O15315-4	O15315;O15315-1;O15315-2;O15315-4;O15315-5	RA51B_HUMAN	RAD51B	DNA repair protein RAD51 homolog 2	17.5688	17.7484	17.5048	17.3862	17.5857	17.6256	17.5879	17.3431	17.5302
+	1.70715	0.0196267	-1.20608	O15321;O15321-2	O15321;O15321-2	TM9S1_HUMAN	TM9SF1	Transmembrane 9 superfamily member 1	17.7324	18.055	17.0607	18.6672	18.7208	19.0784	17.6416	18.0853	17.5112
	1.70507	0.0197212	0.280031	O15327	O15327	INP4B_HUMAN	INPP4B	Inositol polyphosphate 4-phosphatase type II	18.8948	18.725	18.8573	18.6225	18.4422	18.5722	18.1723	17.9891	17.94
+	3.95008	0.000112181	0.950294	O15347	O15347	HMGB3_HUMAN	HMGB3	High mobility group protein B3	22.4678	22.4172	22.3627	21.4018	21.5754	21.4195	21.6706	21.7862	21.9002
	2.36111	0.00435405	-0.597598	O15350;O15350-10;O15350-11;O15350-12;O15350-13;O15350-2;O15350-3;O15350-4;O15350-5;O15350-6;O15350-8;O15350-9	O15350;O15350-2;O15350-3;O15350-4;O15350-5;O15350-6;O15350-8;O15350-9;O15350-10;O15350-11;O15350-12;O15350-13	P73_HUMAN	TP73	Tumor protein p73	17.0232	16.7884	16.8356	17.3941	17.6265	17.4194	15.2685	15.8509	15.565
	2.59391	0.00254735	-0.225023	O15355	O15355	PPM1G_HUMAN	PPM1G	Protein phosphatase 1G	22.2174	22.2689	22.2509	22.4125	22.5113	22.4884	22.1846	22.1504	22.138
	0.42391	0.376782	0.0602837	O15357	O15357	SHIP2_HUMAN	INPPL1	Phosphatidylinositol 3,4,5-trisphosphate 5-phosphatase 2	21.0064	20.9208	20.8043	20.8507	20.8226	20.8774	20.6428	20.7708	20.4469
	0.366255	0.430274	-0.225701	O15360	O15360;O15360-3	FANCA_HUMAN	FANCA	Fanconi anemia group A protein	16.912	16.8587	16.7728	16.5799	17.2143	17.4264	16.7575	16.8117	16.2375
	4.29696	5.04711e-05	0.445863	O15370	O15370	SOX12_HUMAN	SOX12	Transcription factor SOX-12	16.4247	16.4705	16.4647	15.9742	16.007	16.0412	16.123	16.2576	17.0456
	2.40507	0.00393486	-0.106076	O15371;O15371-2;O15371-3	O15371;O15371-2;O15371-3	EIF3D_HUMAN	EIF3D	Eukaryotic translation initiation factor 3 subunit D	22.4925	22.5403	22.5022	22.6375	22.6041	22.6115	22.5313	22.6008	22.4018
	1.02955	0.093422	0.024608	O15372	O15372	EIF3H_HUMAN	EIF3H	Eukaryotic translation initiation factor 3 subunit H	23.5706	23.5885	23.6012	23.569	23.5691	23.5484	23.5953	23.5966	23.6449
	1.81416	0.0153405	0.248149	O15379	O15379;O15379-2	HDAC3_HUMAN	HDAC3	Histone deacetylase 3	20.2517	20.3649	20.3868	19.9984	20.1181	20.1425	20.2325	20.1969	19.9754
	4.72495	1.88384e-05	0.680704	O15381	O15381;O15381-5	NVL_HUMAN	NVL	Nuclear valosin-containing protein-like	20.8947	20.9341	20.9701	20.2691	20.2728	20.2148	20.3339	20.2782	20.4117
	1.26045	0.0548978	-0.731546	O15382	O15382;O15382-2	BCAT2_HUMAN	BCAT2	Branched-chain-amino-acid aminotransferase, mitochondrial	18.228	18.7223	18.4615	18.7733	19.2631	19.5699	19.6746	19.9781	19.1956
	0.521841	0.300718	-0.165915	O15392;O15392-2	O15392;O15392-2	BIRC5_HUMAN	BIRC5	Baculoviral IAP repeat-containing protein 5	17.6216	17.6848	17.8936	17.7152	17.8778	18.1048	17.7758	17.5806	15.8848
	0.40382	0.394621	-0.404812	O15394	O15394	NCAM2_HUMAN	NCAM2	Neural cell adhesion molecule 2	20.7105	19.4856	19.4091	20.1709	20.3077	20.3411	18.9326	19.6071	19.6398
+	2.75395	0.00176218	0.790677	O15397	O15397;O15397-2	IPO8_HUMAN	IPO8	Importin-8	19.8321	19.5724	19.5118	18.9302	18.8157	18.7983	19.0718	19.1023	19.0114
	1.15393	0.0701568	-0.776309	O15400;O15400-2	O15400;O15400-2	STX7_HUMAN	STX7	Syntaxin-7	18.5648	17.7257	17.5791	18.5857	18.7724	18.8405	17.5393	17.8524	17.4722
	2.87444	0.00133525	0.560112	O15409;O15409-4;O15409-9	O15409;O15409-4;O15409-5;O15409-6;O15409-7;O15409-8;O15409-9	FOXP2_HUMAN	FOXP2	Forkhead box protein P2	22.3705	22.313	22.4948	21.8858	21.8695	21.7427	21.5281	21.3986	21.6232
	0.845726	0.142651	-0.0726077	O15417	O15417;O15417-2	TNC18_HUMAN	TNRC18	Trinucleotide repeat-containing gene 18 protein	19.1712	19.1413	19.0979	19.2753	19.1888	19.1642	19.0859	18.8505	19.1116
+	1.3942	0.0403459	-1.00496	O15427	O15427	MOT4_HUMAN	SLC16A3	Monocarboxylate transporter 4	18.0032	17.4518	17.0091	18.16	18.5712	18.7478	17.4646	18.1266	17.9996
	2.87733	0.00132638	0.27554	O15446	O15446;O15446-2	RPA34_HUMAN	POLR1G	DNA-directed RNA polymerase I subunit RPA34	20.697	20.7222	20.6452	20.445	20.4315	20.3613	20.8015	20.9651	20.8528
+	0.879018	0.132124	-1.43605	O15460;O15460-2	O15460;O15460-2	P4HA2_HUMAN	P4HA2	Prolyl 4-hydroxylase subunit alpha-2	16.985	16.2653	14.4499	17.2025	17.2749	17.531	17.0383	17.3085	17.7141
+	4.27918	5.25803e-05	-5.28216	O15479	O15479	MAGB2_HUMAN	MAGEB2	Melanoma-associated antigen B2	16.7079	15.7509	16.4728	21.5571	21.6349	21.586	15.4232	15.3478	16.1294
	0.633063	0.232776	-0.335554	O15498	O15498	YKT6_HUMAN	YKT6	Synaptobrevin homolog YKT6	18.3255	17.7747	17.5332	18.1562	18.1803	18.3035	17.4162	17.899	17.5631
	2.63815	0.00230065	0.510208	O15504	O15504;O15504-2	NUP42_HUMAN	NUP42	Nucleoporin NUP42	19.9164	19.9803	20.1429	19.444	19.5433	19.5217	19.6123	19.5981	19.5923
	0.282024	0.522368	0.0438506	O15511	O15511;O15511-2	ARPC5_HUMAN	ARPC5	Actin-related protein 2/3 complex subunit 5	26.2817	26.2871	26.328	26.2456	26.365	26.1547	26.2852	26.2868	26.3754
	0.0987565	0.796606	-0.017065	O15514	O15514	RPB4_HUMAN	POLR2D	DNA-directed RNA polymerase II subunit RPB4	19.8905	19.8875	19.9812	19.8612	20.0409	19.9083	19.6654	19.5675	19.8195
+	5.19385	6.3995e-06	-0.798093	O15523;O15523-2	O15523;O15523-2;O15523-3	DDX3Y_HUMAN	DDX3Y	ATP-dependent RNA helicase DDX3Y	21.6654	21.7319	21.7215	22.484	22.5342	22.4948	21.6901	21.7102	21.7644
	0.915332	0.121526	-0.192434	O15525	O15525	MAFG_HUMAN	MAFG	Transcription factor MafG	19.4299	19.2161	19.2488	19.6287	19.4589	19.3846	19.7503	19.6915	19.9418
	0.716833	0.191941	-0.121772	O15527-7	O15527;O15527-2;O15527-3;O15527-4;O15527-7;O15527-8	OGG1_HUMAN	OGG1	Isoform 2D of N-glycosylase/DNA lyase	17.0293	17.19	17.047	17.1196	17.3203	17.1918	17.2157	17.4604	17.1929
	0.064747	0.861496	-0.00931231	O15530;O15530-3	O15530;O15530-2;O15530-3;O15530-4	PDPK1_HUMAN	PDPK1	3-phosphoinositide-dependent protein kinase 1	19.7497	19.7778	19.684	19.6641	19.7985	19.7769	19.6528	19.8443	19.5174
+	2.20683	0.00621119	-1.17119	O15533;O15533-2;O15533-3	O15533;O15533-2;O15533-3	TPSN_HUMAN	TAPBP	Tapasin	19.1973	19.2938	19.1551	19.9552	20.543	20.6616	19.6983	20.3516	19.5385
	0.327363	0.470584	0.0328604	O15541	Q8IZP6;O15541	R113A_HUMAN	RNF113A	E3 ubiquitin-protein ligase RNF113A	20.7398	20.7125	20.8203	20.7759	20.6976	20.7006	20.9861	20.8102	20.9055
	1.88054	0.0131662	-0.217822	O15553	O15553;O15553-1;O15553-3	MEFV_HUMAN	MEFV	Pyrin	19.5572	19.6143	19.4832	19.8375	19.7262	19.7445	19.8674	19.947	19.8864
	3.11234	0.000772078	0.220936	O43143	O43143	DHX15_HUMAN	DHX15	Pre-mRNA-splicing factor ATP-dependent RNA helicase DHX15	23.4733	23.5178	23.5301	23.2532	23.307	23.2982	23.3412	23.4146	23.2597
	1.50198	0.0314788	0.154436	O43148;O43148-2	O43148;O43148-2	MCES_HUMAN	RNMT	mRNA cap guanine-N7 methyltransferase	20.3908	20.4432	20.404	20.1992	20.3463	20.2292	20.2544	20.3104	20.3884
	0.103441	0.788059	0.06261	O43149	O43149	ZZEF1_HUMAN	ZZEF1	Zinc finger ZZ-type and EF-hand domain-containing protein 1	18.5348	18.039	17.8345	18.1185	17.9453	18.1566	17.7972	17.9492	17.5352
	0.507064	0.311126	-0.108386	O43150;O43150-2	O43150;O43150-2	ASAP2_HUMAN	ASAP2	Arf-GAP with SH3 domain, ANK repeat and PH domain-containing protein 2	18.0583	18.1957	18.084	18.1543	18.387	18.1218	18.3099	18.5647	18.1475
	0.205411	0.623144	-0.0916316	O43156	O43156	TTI1_HUMAN	TTI1	TELO2-interacting protein 1 homolog	19.999	19.5802	19.4591	19.8624	19.6743	19.7765	19.6844	19.7486	19.517
	2.10145	0.00791674	0.284634	O43159	O43159	RRP8_HUMAN	RRP8	Ribosomal RNA-processing protein 8	19.7438	19.8612	19.8836	19.479	19.5442	19.6115	19.6825	19.6142	19.7342
	0.0929965	0.807242	0.022707	O43164;O43164-2	O43164;O43164-2	PJA2_HUMAN	PJA2	E3 ubiquitin-protein ligase Praja-2	18.6797	18.4874	18.5758	18.6236	18.6271	18.4241	18.6249	18.4342	18.5493
	1.65858	0.0219493	-0.477532	O43166;O43166-2;O43166-3	O43166;O43166-2;O43166-3;O60292;Q9P2F8	SI1L1_HUMAN	SIPA1L1	Signal-induced proliferation-associated 1-like protein 1	15.7085	15.7701	15.5833	16.3591	15.9484	16.187	16.6128	16.4076	16.7721
	1.10964	0.0776899	-0.228496	O43167	O43167	ZBT24_HUMAN	ZBTB24	Zinc finger and BTB domain-containing protein 24	15.3269	15.0502	15.0394	15.38	15.3228	15.3993	14.3111	14.4803	15.0478
	0.367773	0.428773	0.233133	O43169	O43169	CYB5B_HUMAN	CYB5B	Cytochrome b5 type B	18.9092	18.5821	18.296	17.9852	18.4525	18.6502	17.9805	18.7961	18.2001
	0.639689	0.229251	0.0919355	O43172;O43172-2	O43172;O43172-2	PRP4_HUMAN	PRPF4	U4/U6 small nuclear ribonucleoprotein Prp4	22.1876	22.3783	22.3536	22.1671	22.2511	22.2256	22.2559	22.2178	22.1122
	2.66035	0.002186	0.272149	O43175	O43175	SERA_HUMAN	PHGDH	D-3-phosphoglycerate dehydrogenase	26.8415	26.9087	26.9609	26.6105	26.6669	26.6173	27.8142	27.7345	27.7068
	1.34227	0.0454707	-0.657737	O43181	O43181	NDUS4_HUMAN	NDUFS4	NADH dehydrogenase [ubiquinone] iron-sulfur protein 4, mitochondrial	17.8552	18.407	18.1439	18.5294	18.7541	19.0959	19.3147	19.68	18.883
	2.92052	0.00120081	-0.663569	O43189-2	O43189;O43189-2	PHF1_HUMAN	PHF1	Isoform 1 of PHD finger protein 1	19.0982	19.0276	18.8463	19.6234	19.6249	19.7145	19.8965	19.9622	19.9854
	0.0613649	0.868231	0.184951	O43236-7	O43236;O43236-2;O43236-3;O43236-4;O43236-6;O43236-7	SEPT4_HUMAN	SEPTIN4	Isoform 7 of Septin-4	14.9234	16.822	16.4871	17.0884	14.2074	16.382	15.6592	14.9916	15.0806
	3.4491	0.000355553	-0.335426	O43237	O43237;O43237-2	DC1L2_HUMAN	DYNC1LI2	Cytoplasmic dynein 1 light intermediate chain 2	21.8948	21.8675	21.8389	22.1927	22.25	22.1648	22.0173	22.0617	22.0825
	1.07204	0.0847148	0.121338	O43242	O43242;O43242-2	PSMD3_HUMAN	PSMD3	26S proteasome non-ATPase regulatory subunit 3	22.6358	22.5178	22.4621	22.4459	22.4046	22.4013	22.48	22.4999	22.4468
	0.159183	0.693134	-0.0313206	O43251-6;O43251-8	O43251;O43251-2;O43251-3;O43251-5;O43251-6;O43251-8;O43251-10	RFOX2_HUMAN	RBFOX2	Isoform 6 of RNA binding protein fox-1 homolog 2	19.5144	19.4407	19.606	19.5812	19.6309	19.4429	19.7182	19.7647	19.908
	1.03032	0.093257	-0.107238	O43252	O43252	PAPS1_HUMAN	PAPSS1	Bifunctional 3'-phosphoadenosine 5'-phosphosulfate synthase 1	20.2812	20.3175	20.3736	20.432	20.5017	20.3603	20.8262	20.8439	20.7288
	0.271586	0.535074	0.0625928	O43257	O43257	ZNHI1_HUMAN	ZNHIT1	Zinc finger HIT domain-containing protein 1	16.6514	16.7615	16.8781	16.7395	16.5741	16.7896	16.7619	16.8294	16.8524
	0.161116	0.690056	0.0758756	O43264	O43264	ZW10_HUMAN	ZW10	Centromere/kinetochore protein zw10 homolog	20.5231	20.151	19.919	20.0971	20.1108	20.1576	20.0748	20.2046	19.69
	3.92264	0.000119498	0.36205	O43290	O43290	SNUT1_HUMAN	SART1	U4/U6.U5 tri-snRNP-associated protein 1	21.987	22.038	22.0053	21.6804	21.6501	21.6137	21.8455	21.8321	21.9721
	0.502281	0.314571	1.24887	O43292	O43292;O43292-2	GPAA1_HUMAN	GPAA1	Glycosylphosphatidylinositol anchor attachment 1 protein	18.9964	17.8146	17.8157	18.4458	17.4101	15.0242	19.3696	19.0361	19.936
	0.044123	0.903394	0.0159963	O43294;O43294-2	O43294;O43294-2	TGFI1_HUMAN	TGFB1I1	Transforming growth factor beta-1-induced transcript 1 protein	18.0206	18.0267	18.2627	18.2636	17.9393	18.0592	19.0376	18.8263	18.9072
	0.530673	0.294664	-0.114936	O43299	O43299;O43299-2;O43299-3	AP5Z1_HUMAN	AP5Z1	AP-5 complex subunit zeta-1	18.2457	18.2095	17.9805	18.282	18.1702	18.3283	18.0141	18.06	18.0662
	2.29223	0.00510229	-0.308125	O43303;O43303-2	O43303;O43303-2	CP110_HUMAN	CCP110	Centriolar coiled-coil protein of 110 kDa	19.1801	19.1395	19.2251	19.5884	19.4479	19.4328	19.5517	19.4175	19.5293
	2.5426	0.00286682	-0.234653	O43310;O43310-2	O43310;O43310-2	CTIF_HUMAN	CTIF	CBP80/20-dependent translation initiation factor	18.2051	18.2057	18.1936	18.3786	18.5018	18.428	18.7787	18.8421	18.7504
	2.39291	0.00404661	0.195548	O43314;O43314-2	O43314;O43314-2	VIP2_HUMAN	PPIP5K2	Inositol hexakisphosphate and diphosphoinositol-pentakisphosphate kinase 2	20.3801	20.4188	20.3551	20.1447	20.1839	20.2388	20.2823	20.3685	20.173
	3.04127	0.00090935	-0.435485	O43318-2	O43318;O43318-2	M3K7_HUMAN	MAP3K7	Isoform 1A of Mitogen-activated protein kinase kinase kinase 7	19.3251	19.2501	19.2321	19.6283	19.7204	19.7651	19.0212	19.1925	18.8868
	1.0121	0.0972521	0.235086	O43324	O43324	MCA3_HUMAN	EEF1E1	Eukaryotic translation elongation factor 1 epsilon-1	20.7437	20.9083	20.6505	20.3755	20.6227	20.5991	21.3412	21.563	21.4554
	1.97304	0.0106405	0.30809	O43353	O43353;O43353-2	RIPK2_HUMAN	RIPK2	Receptor-interacting serine/threonine-protein kinase 2	19.5896	19.5824	19.7112	19.3673	19.3794	19.2122	18.995	18.8966	19.1857
	0.783818	0.164506	-0.325766	O43374;O43374-2	C9J798;O43374;O43374-2	RASL2_HUMAN	RASA4	Ras GTPase-activating protein 4	16.567	16.7221	16.5648	16.5749	17.1193	17.137	18.0641	18.1696	18.1245
	2.67453	0.00211578	-0.491748	O43379;O43379-4	O43379;O43379-4	WDR62_HUMAN	WDR62	WD repeat-containing protein 62	18.2663	18.4057	18.2245	18.708	18.8521	18.8117	18.6323	18.701	18.5957
	0.70616	0.196716	-0.0542596	O43390-2	O43390;O43390-2;O43390-4	HNRPR_HUMAN	HNRNPR	Isoform 2 of Heterogeneous nuclear ribonucleoprotein R	25.8806	25.8898	25.9427	25.9065	26.0076	25.9617	25.5182	25.3599	25.501
	1.40889	0.0390037	-0.12973	O43395	O43395	PRPF3_HUMAN	PRPF3	U4/U6 small nuclear ribonucleoprotein Prp3	21.2004	21.1339	21.2097	21.3807	21.2893	21.2631	20.9412	20.7039	21.0299
	1.15085	0.070656	0.216503	O43396	O43396	TXNL1_HUMAN	TXNL1	Thioredoxin-like protein 1	23.0138	23.1421	23.1424	22.7285	22.9513	22.969	22.8885	23.0156	22.8516
	1.55086	0.0281282	0.307446	O43399-6	O43399-2;O43399-3;O43399-4;O43399-6	TPD54_HUMAN	TPD52L2	Isoform 6 of Tumor protein D54	16.8697	16.8612	17.0104	16.7389	16.4707	16.6093	17.8494	17.5314	17.7762
	0.373193	0.423455	-0.0420399	O43399;O43399-5;O43399-7	O43399;O43399-5;O43399-7	TPD54_HUMAN	TPD52L2	Tumor protein D54	23.2031	23.2451	23.2854	23.2167	23.358	23.2849	23.6094	23.5217	23.6084
	1.28944	0.0513526	0.0612456	O43402	O43402;O43402-2	EMC8_HUMAN	EMC8	ER membrane protein complex subunit 8	20.6563	20.6946	20.6994	20.5954	20.6158	20.6553	20.9331	20.9678	20.9904
	1.81763	0.0152185	0.104406	O43414;O43414-2;O43414-3	O43414;O43414-2;O43414-3	ERI3_HUMAN	ERI3	ERI1 exoribonuclease 3	21.6449	21.6713	21.7156	21.543	21.593	21.5825	21.297	21.2713	21.1974
	0.0256444	0.942661	-0.00494385	O43422	O43422;O43422-2	P52K_HUMAN	THAP12	52 kDa repressor of the inhibitor of the protein kinase	17.5672	17.673	17.4536	17.5948	17.5572	17.5566	17.3278	17.5085	17.4138
	2.42984	0.00371669	-0.52003	O43426	O43426;O43426-2;O43426-4;O43426-5	SYNJ1_HUMAN	SYNJ1	Synaptojanin-1	18.0689	18.0215	18.1052	18.7003	18.6292	18.4261	18.7564	18.6264	18.3024
	1.32634	0.0471689	-0.372572	O43427;O43427-2	O43427;O43427-2	FIBP_HUMAN	FIBP	Acidic fibroblast growth factor intracellular-binding protein	19.7004	19.8049	19.5813	19.8397	20.1969	20.1677	19.5986	19.7822	19.5194
	1.55131	0.0280987	-0.18673	O43432;O43432-3	O43432;O43432-3;O43432-4	IF4G3_HUMAN	EIF4G3	Eukaryotic translation initiation factor 4 gamma 3	21.4494	21.4738	21.3118	21.5525	21.6173	21.6254	20.6005	20.7871	20.4232
	0.101021	0.792463	0.0395171	O43439-5	O43439;O43439-2;O43439-4;O43439-5	MTG8R_HUMAN	CBFA2T2	Isoform 5 of Protein CBFA2T2	15.7612	16.0639	15.6692	15.6501	15.9011	15.8245	15.5774	15.68	14.9131
	0.448598	0.35596	0.046917	O43447	O43447	PPIH_HUMAN	PPIH	Peptidyl-prolyl cis-trans isomerase H	25.9248	25.9565	26.0542	25.958	25.95	25.8867	25.8828	25.8103	25.9647
	0.37656	0.420184	-0.102651	O43463;O43463-2	O43463;O43463-2	SUV91_HUMAN	SUV39H1	Histone-lysine N-methyltransferase SUV39H1	19.938	20.102	20.1201	19.967	20.2018	20.2993	20.0165	19.9219	19.5691
	2.55213	0.00280456	-0.361647	O43464;O43464-2;O43464-3	P83110;P83110-2;O43464;O43464-2;O43464-3	HTRA2_HUMAN	HTRA2	Serine protease HTRA2, mitochondrial	20.4948	20.4097	20.4551	20.7978	20.9077	20.7391	20.5152	20.5995	20.8044
	2.54996	0.00281865	-0.380179	O43482	O43482	MS18B_HUMAN	OIP5	Protein Mis18-beta	18.6714	18.7398	18.7494	19.0264	19.2023	19.0726	18.8763	18.8935	19.0006
	2.15631	0.0069774	-0.303371	O43488	O43488	ARK72_HUMAN	AKR7A2	Aflatoxin B1 aldehyde reductase member 2	23.3072	23.4445	23.4305	23.6171	23.7461	23.7291	23.0225	22.9717	22.9602
	2.51977	0.00302154	-0.518844	O43491	O43491;O43491-2;O43491-3;O43491-4	E41L2_HUMAN	EPB41L2	Band 4.1-like protein 2	22.5683	22.6877	22.7165	23.0427	23.2428	23.2437	22.8989	23.0399	22.8866
	5.56459	2.72529e-06	-0.680709	O43491-4	O43491-4	E41L2_HUMAN	EPB41L2	Isoform 4 of Band 4.1-like protein 2	19.8479	19.8677	19.8705	20.5343	20.5741	20.5199	20.251	20.3263	20.2865
+	2.73955	0.00182158	-1.10865	O43493;O43493-3;O43493-5;O43493-7	O43493;O43493-3;O43493-4;O43493-5;O43493-6;O43493-7	TGON2_HUMAN	TGOLN2	Trans-Golgi network integral membrane protein 2	18.2934	18.3476	18.0179	19.1441	19.3132	19.5275	18.7547	19.3102	18.6003
	2.33285	0.00464676	-0.120829	O43502	O43502;O43502-2	RA51C_HUMAN	RAD51C	DNA repair protein RAD51 homolog 3	20.5523	20.5186	20.5185	20.675	20.6612	20.6157	20.5504	20.487	20.6062
	0.77817	0.166659	-0.07798	O43504	O43504	LTOR5_HUMAN	LAMTOR5	Ragulator complex protein LAMTOR5	19.5146	19.525	19.5853	19.6804	19.6358	19.5426	19.6878	19.6559	19.8106
	0.240831	0.574339	-0.126427	O43513	O43513	MED7_HUMAN	MED7	Mediator of RNA polymerase II transcription subunit 7	19.3338	18.9353	19.5259	19.5583	19.178	19.4379	19.4237	18.9638	19.2791
	1.835	0.0146219	0.191158	O43516;O43516-2;O43516-3	O43516;O43516-2;O43516-3;O43516-4	WIPF1_HUMAN	WIPF1	WAS/WASL-interacting protein family member 1	22.8026	22.8929	22.9033	22.6277	22.7401	22.6575	23.1471	23.0831	23.1268
+	2.54715	0.00283694	-0.778472	O43521;O43521-12;O43521-2;O43521-3;O43521-4;O43521-5;O43521-6;O43521-7;O43521-8;O43521-9	O43521;O43521-2;O43521-3;O43521-4;O43521-5;O43521-6;O43521-7;O43521-8;O43521-9;O43521-12	B2L11_HUMAN	BCL2L11	Bcl-2-like protein 11	18.2405	17.9234	17.8778	18.8047	18.7275	18.8449	19.0134	18.9667	18.8443
	0.616181	0.242002	-0.184942	O43524	O43524;O43524-2	FOXO3_HUMAN	FOXO3	Forkhead box protein O3	17.8948	18.2809	18.1941	18.4365	18.2782	18.21	18.1439	18.0403	17.8024
	1.84457	0.0143033	-0.437497	O43542	O43542	XRCC3_HUMAN	XRCC3	DNA repair protein XRCC3	17.6373	17.8601	17.5662	18.0285	18.2272	18.1203	17.5574	17.8409	17.7734
	1.33965	0.0457453	-0.156716	O43566	O43566;O43566-5;O43566-6	RGS14_HUMAN	RGS14	Regulator of G-protein signaling 14	21.3874	21.4895	21.546	21.6858	21.5871	21.6202	21.9713	21.7984	21.9352
	0.0217454	0.951162	-0.0106227	O43567	O43567	RNF13_HUMAN	RNF13	E3 ubiquitin-protein ligase RNF13	18.4794	18.1834	18.3169	18.5843	18.1044	18.3229	18.5144	17.8862	18.3083
	0.235123	0.581938	-0.0923417	O43572	O43572	AKA10_HUMAN	AKAP10	A-kinase anchor protein 10, mitochondrial	17.2019	17.1398	16.716	17.079	17.1001	17.1555	16.7713	16.9485	16.1817
	2.16201	0.00688636	0.490458	O43583	O43583	DENR_HUMAN	DENR	Density-regulated protein	21.9777	22.0741	22.0454	21.3907	21.7066	21.5285	22.0547	22.1313	22.0468
	1.63204	0.0233322	0.198025	O43586;O43586-2	O43586;O43586-2	PPIP1_HUMAN	PSTPIP1	Proline-serine-threonine phosphatase-interacting protein 1	19.3052	19.3372	19.3847	19.245	19.0896	19.0983	20.0481	19.9693	20.0724
	1.9621	0.0109119	0.528099	O43592	O43592	XPOT_HUMAN	XPOT	Exportin-T	21.0744	20.7695	20.7058	20.3485	20.2619	20.355	20.4536	20.4824	20.3215
	0.386739	0.410451	0.210651	O43598	O43598;O43598-2	DNPH1_HUMAN	DNPH1	2'-deoxynucleoside 5'-phosphate N-hydrolase 1	22.0693	22.3502	22.3132	21.649	22.0721	22.3797	22.144	22.5217	21.9085
	1.02518	0.0943674	-0.48869	O43615	O43615	TIM44_HUMAN	TIMM44	Mitochondrial import inner membrane translocase subunit TIM44	19.8462	20.3145	19.8075	20.1963	20.5138	20.7241	21.4273	21.6037	21.1326
	1.50997	0.030905	0.219751	O43617	O43617;O43617-2	TPPC3_HUMAN	TRAPPC3	Trafficking protein particle complex subunit 3	22.0938	22.0149	22.0104	21.942	21.773	21.7448	21.8048	21.6824	22.0016
	0.872104	0.134244	-0.105974	O43633	O43633	CHM2A_HUMAN	CHMP2A	Charged multivesicular body protein 2a	22.2278	22.1877	22.2753	22.4371	22.279	22.2926	22.1701	21.9746	21.7929
	1.74538	0.0179732	0.196249	O43639	O43639	NCK2_HUMAN	NCK2	Cytoplasmic protein NCK2	21.1631	21.2186	21.2848	20.9591	21.0847	21.0341	21.3423	21.2855	21.3137
	2.77837	0.00166584	0.377715	O43660;O43660-2	O43660;O43660-2	PLRG1_HUMAN	PLRG1	Pleiotropic regulator 1	21.4958	21.5605	21.5372	21.0966	21.1182	21.2455	20.894	20.9179	21.0715
	2.87611	0.00133011	-0.366514	O43663;O43663-4	O43663;O43663-2;O43663-3;O43663-4	PRC1_HUMAN	PRC1	Protein regulator of cytokinesis 1	20.0074	20.1238	20.135	20.4289	20.4402	20.4967	19.8517	19.9575	19.7271
	1.63587	0.0231274	0.266552	O43665	O43665	RGS10_HUMAN	RGS10	Regulator of G-protein signaling 10	21.058	21.2224	21.1994	20.7858	20.95	20.9443	21.0722	21.0627	21.0668
	1.17368	0.0670374	0.117122	O43670-2	O43670;O43670-2;O43670-4	ZN207_HUMAN	ZNF207	Isoform 2 of BUB3-interacting and GLEBS motif-containing protein ZNF207	24.1675	24.1643	24.2326	24.134	24.0858	23.9932	23.9156	23.82	23.8855
+	1.31666	0.0482323	-1.23356	O43676	O43676	NDUB3_HUMAN	NDUFB3	NADH dehydrogenase [ubiquinone] 1 beta subcomplex subunit 3	18.3224	18.8021	18.3865	18.9171	20.0752	20.2193	19.0337	20.2906	19.4459
	1.005	0.0988543	-0.826868	O43678	O43678;O43678-2	NDUA2_HUMAN	NDUFA2	NADH dehydrogenase [ubiquinone] 1 alpha subcomplex subunit 2	19.7891	20.5289	20.1717	20.36	21.1939	21.4164	21.3959	21.5994	20.9616
	4.13081	7.39925e-05	-0.406856	O43681	O43681	GET3_HUMAN	GET3	ATPase GET3	22.4476	22.4039	22.4028	22.8323	22.7886	22.854	23.0342	23.0081	22.9248
	2.13586	0.0073137	-0.527992	O43683;O43683-2	O43683;O43683-2;O43683-3	BUB1_HUMAN	BUB1	Mitotic checkpoint serine/threonine-protein kinase BUB1	19.094	18.8929	18.8503	19.6066	19.3542	19.4603	18.7705	18.6228	18.6565
	0.832839	0.146947	0.104605	O43684;O43684-2	O43684;O43684-2	BUB3_HUMAN	BUB3	Mitotic checkpoint protein BUB3	23.9224	24.0184	24.0824	23.8331	23.9416	23.9347	23.8025	23.7523	23.6776
	2.38625	0.0041091	-0.135992	O43707	O43707;O43707-2;O43707-3	ACTN4_HUMAN	ACTN4	Alpha-actinin-4	26.9259	26.9414	26.9678	27.0462	27.1137	27.0831	27.1312	27.0811	27.1558
	1.8181	0.0152019	-0.453344	O43708	O43708;O43708-3	MAAI_HUMAN	GSTZ1	Maleylacetoacetate isomerase	19.41	19.1037	19.132	19.7751	19.6088	19.6218	19.5946	19.5257	19.2205
	3.14661	0.00071349	-0.53932	O43709;O43709-3	O43709;O43709-3	BUD23_HUMAN	BUD23	Probable 18S rRNA (guanine-N(7))-methyltransferase	18.982	18.8696	18.9722	19.5686	19.4502	19.4229	18.5143	18.537	18.632
	2.03058	0.00932007	0.116636	O43715	O43715	TRIA1_HUMAN	TRIAP1	TP53-regulated inhibitor of apoptosis 1	19.9143	19.8367	19.8999	19.7641	19.7803	19.7566	19.6958	19.7963	19.8322
+	1.59906	0.0251733	-1.44819	O43716	O43716	GATC_HUMAN	GATC	Glutamyl-tRNA(Gln) amidotransferase subunit C, mitochondrial	15.9783	17.1373	16.9677	17.8445	18.0495	18.534	17.8118	18.1357	17.9845
	0.100649	0.793143	0.00858116	O43719	O43719	HTSF1_HUMAN	HTATSF1	HIV Tat-specific factor 1	22.2377	22.2802	22.3266	22.3004	22.2756	22.2428	22.2009	22.1669	22.2919
	0.171183	0.674244	-0.116501	O43734;O43734-2;O43734-5	O43734;O43734-2;O43734-5	CIKS_HUMAN	TRAF3IP2	E3 ubiquitin ligase TRAF3IP2	15.526	15.9796	15.9458	16.2068	16.0779	15.5162	15.827	15.4531	16.3936
	0.231359	0.587004	-0.0515868	O43741	O43741	AAKB2_HUMAN	PRKAB2	5'-AMP-activated protein kinase subunit beta-2	18.2258	18.2406	18.449	18.4215	18.3893	18.2593	18.5679	18.6749	18.3826
	0.763995	0.172189	0.113906	O43747	O43747;O43747-2	AP1G1_HUMAN	AP1G1	AP-1 complex subunit gamma-1	22.0435	21.8893	21.8468	21.8619	21.7482	21.8279	21.9097	21.8324	21.674
	0.728514	0.186847	0.195421	O43752	O43752	STX6_HUMAN	STX6	Syntaxin-6	18.825	18.6306	18.5066	18.5008	18.3027	18.5724	18.8885	18.8951	18.8157
+	1.49896	0.0316988	-3.09268	O43759;O43759-2	O43759;O43759-2;O43759-3	SNG1_HUMAN	SYNGR1	Synaptogyrin-1	18.0103	16.5972	14.8232	19.0752	19.7827	19.8508	19.1931	19.424	18.3611
+	2.05627	0.00878475	-0.82983	O43760;O43760-2	O43760;O43760-2	SNG2_HUMAN	SYNGR2	Synaptogyrin-2	18.6791	18.7241	18.3263	19.3048	19.2692	19.6449	18.9051	19.2899	18.9522
	2.72203	0.00189659	0.227956	O43765	O43765	SGTA_HUMAN	SGTA	Small glutamine-rich tetratricopeptide repeat-containing protein alpha	23.4415	23.4611	23.4742	23.1881	23.2884	23.2164	23.6103	23.6016	23.6545
	1.28774	0.0515532	0.126373	O43768-4	P56211;P56211-2;O43768;O43768-2;O43768-3;O43768-4;O43768-5;O43768-6;O43768-7;O43768-9	ENSA_HUMAN	ENSA	Isoform 4 of Alpha-endosulfine	23.8178	23.7348	23.6698	23.5994	23.6481	23.5957	23.5306	23.6113	23.7509
	2.53119	0.00294315	0.160614	O43776	O43776;O43776-2	SYNC_HUMAN	NARS1	Asparagine--tRNA ligase, cytoplasmic	24.2301	24.2619	24.1973	24.0459	24.0609	24.1007	24.3555	24.5129	24.3522
	1.12533	0.0749327	-0.345652	O43791	O43791	SPOP_HUMAN	SPOP	Speckle-type POZ protein	18.0809	18.4464	18.2019	18.7801	18.4713	18.5148	17.8686	18.4374	18.6052
	1.65302	0.0222322	-0.21549	O43805	O43805	SSNA1_HUMAN	SSNA1	Sjoegren syndrome nuclear autoantigen 1	22.0926	22.1453	22.1984	22.4369	22.3817	22.2641	21.9478	21.8474	21.9398
	2.70118	0.00198984	0.239614	O43809	O43809	CPSF5_HUMAN	NUDT21	Cleavage and polyadenylation specificity factor subunit 5	22.8665	22.9402	22.9244	22.638	22.7192	22.6551	22.8005	22.8101	22.8565
	1.09944	0.0795347	-0.119319	O43813	O43813	LANC1_HUMAN	LANCL1	Glutathione S-transferase LANCL1	25.4446	25.5085	25.6132	25.6391	25.6664	25.6187	25.7909	25.6362	25.7763
	1.53459	0.0292016	0.187082	O43815	O43815;O43815-2	STRN_HUMAN	STRN	Striatin	20.8101	20.8835	20.9011	20.5829	20.705	20.7455	20.937	20.9275	20.9018
	0.719175	0.190908	0.0736097	O43818	O43818	U3IP2_HUMAN	RRP9	U3 small nucleolar RNA-interacting protein 2	20.8396	20.888	20.9887	20.8199	20.8117	20.8639	20.8196	20.7924	20.7463
	1.83272	0.0146987	-0.714171	O43819	O43819	SCO2_HUMAN	SCO2	Protein SCO2 homolog, mitochondrial	16.7437	17.0169	16.8362	17.3546	17.8743	17.5103	16.965	17.153	17.1298
+	1.57808	0.0264191	-2.96021	O43820;O43820-2	O43820;O43820-2	HYAL3_HUMAN	HYAL3	Hyaluronidase-3	16.4177	14.4449	17.3326	18.9037	19.2842	18.8879	16.1345	16.2397	15.9301
+	2.08219	0.0082758	-0.847584	O43822;O43822-3;O43822-4	O43822;O43822-3;O43822-4	CF410_HUMAN	CFAP410	Cilia- and flagella-associated protein 410	16.0025	15.9818	15.8307	16.4587	16.9955	16.9035	15.8878	16.0436	15.4301
	0.226121	0.594126	0.0208251	O43823	O43823	AKAP8_HUMAN	AKAP8	A-kinase anchor protein 8	21.6624	21.7298	21.7828	21.6989	21.6917	21.7219	21.6618	21.553	21.5959
	0.432927	0.36904	-0.317446	O43824	O43824	GTPB6_HUMAN	GTPBP6	Putative GTP-binding protein 6	17.8839	17.5058	16.9656	17.7422	17.4965	18.069	17.6754	17.8089	18.0616
	1.49267	0.0321609	0.176982	O43829	O43829	ZBT14_HUMAN	ZBTB14	Zinc finger and BTB domain-containing protein 14	18.3344	18.2164	18.3276	18.1139	18.185	18.0487	18.0537	18.2061	18.1163
	1.65593	0.0220837	-0.635439	O43837	O43837;O43837-3	IDH3B_HUMAN	IDH3B	Isocitrate dehydrogenase [NAD] subunit beta, mitochondrial	18.7735	19.2162	18.8707	19.3923	19.5944	19.78	20.1578	20.3071	19.8978
	2.5348	0.00291874	-0.544318	O43847;O43847-2	O43847;O43847-2	NRDC_HUMAN	NRDC	Nardilysin	21.9908	21.7858	21.7325	22.3345	22.3729	22.4347	21.4659	21.6283	21.2885
+	4.46068	3.46194e-05	-1.24	O43852-8	O43852-2;O43852-4;O43852-7;O43852-8	CALU_HUMAN	CALU	Isoform 8 of Calumenin	19.4369	19.4837	19.4485	20.6452	20.8148	20.6292	19.4301	19.7773	19.782
+	4.7336	1.84671e-05	-0.868258	O43852;O43852-3	O43852;O43852-2;O43852-3;O43852-4;O43852-5;O43852-6;O43852-8;O43852-9;O43852-15	CALU_HUMAN	CALU	Calumenin	22.7043	22.7639	22.7219	23.5594	23.6615	23.574	22.9153	23.1833	23.1438
	1.89721	0.0126703	-0.309109	O43865	O43865	SAHH2_HUMAN	AHCYL1	S-adenosylhomocysteine hydrolase-like protein 1	20.8211	20.8317	20.6466	21.0005	21.0911	21.1352	21.1886	21.4151	21.1121
	2.83265	0.00147012	0.324036	O43913;O43913-2	O43913;O43913-2	ORC5_HUMAN	ORC5	Origin recognition complex subunit 5	19.8909	19.7574	19.81	19.4823	19.4785	19.5254	19.4914	19.4791	19.3573
	0.435059	0.367233	-0.412014	O43920	O43920	NDUS5_HUMAN	NDUFS5	NADH dehydrogenase [ubiquinone] iron-sulfur protein 5	18.3292	18.8075	18.5779	18.222	19.4028	19.3259	18.1364	18.8911	18.1001
	0.215663	0.608607	0.157341	O43924	O43924	PDE6D_HUMAN	PDE6D	Retinal rod rhodopsin-sensitive cGMP 3',5'-cyclic phosphodiesterase subunit delta	19.4849	19.7278	19.7798	18.9846	19.6584	19.8774	19.6661	19.672	19.0357
	1.46256	0.0344696	0.26144	O43929;O43929-2;O43929-3	O43929;O43929-2;O43929-3	ORC4_HUMAN	ORC4	Origin recognition complex subunit 4	19.7278	19.4953	19.519	19.3634	19.2441	19.3504	19.2998	19.1978	19.3266
	1.36594	0.0430583	-0.282204	O43933	O43933;O43933-2	PEX1_HUMAN	PEX1	Peroxisome biogenesis factor 1	18.1068	18.1138	18.1033	18.2084	18.537	18.4251	17.9217	18.0148	17.8303
	3.9354	0.000116039	0.172826	O60216	Q9H4I0;Q9H4I0-2;O60216	RAD21_HUMAN	RAD21	Double-strand-break repair protein rad21 homolog	21.664	21.67	21.6721	21.4974	21.5146	21.4756	21.6041	21.497	21.5127
	1.59765	0.025255	-0.22496	O60220	O60220	TIM8A_HUMAN	TIMM8A	Mitochondrial import inner membrane translocase subunit Tim8 A	21.1336	21.1466	21.2598	21.3133	21.4881	21.4134	20.9916	21.0634	21.1427
	2.87501	0.00133349	0.342021	O60231	O60231	DHX16_HUMAN	DHX16	Pre-mRNA-splicing factor ATP-dependent RNA helicase DHX16	19.2135	19.1132	19.148	18.8621	18.8297	18.7568	18.9324	18.9143	18.8568
	1.28352	0.0520572	-0.220193	O60232	O60232	ZNRD2_HUMAN	ZNRD2	Protein ZNRD2	20.8436	20.8239	20.7338	20.8943	21.1472	21.0205	21.0022	21.1062	21.1614
	2.37211	0.00424509	-0.247295	O60234	O60234	GMFG_HUMAN	GMFG	Glia maturation factor gamma	20.7044	20.701	20.8293	20.9903	20.996	20.9903	20.944	20.837	20.8214
	1.4246	0.0376187	-0.406726	O60237;O60237-4;O60237-6	O60237;O60237-3;O60237-4;O60237-6	MYPT2_HUMAN	PPP1R12B	Protein phosphatase 1 regulatory subunit 12B	15.2215	14.9567	14.9341	15.5029	15.5725	15.2572	15.606	15.9108	16.2958
	1.62151	0.0239053	0.291891	O60244	O60244	MED14_HUMAN	MED14	Mediator of RNA polymerase II transcription subunit 14	18.3508	18.1573	18.2332	17.8376	18.0355	17.9925	18.1434	17.9348	17.8093
	0.870042	0.134883	0.0584831	O60256	O60256;O60256-3	KPRB_HUMAN	PRPSAP2	Phosphoribosyl pyrophosphate synthase-associated protein 2	19.9554	19.9992	19.9067	19.8687	19.8922	19.9249	20.1377	20.1157	19.9172
	2.03403	0.00924642	-0.099966	O60264	P28370;P28370-2;O60264	SMCA5_HUMAN	SMARCA5	SWI/SNF-related matrix-associated actin-dependent regulator of chromatin subfamily A member 5	22.1445	22.0884	22.1193	22.1907	22.2253	22.2361	21.9186	21.9117	21.8825
	0.00179738	0.99587	-0.000202815	O60271	O60271;O60271-2;O60271-3;O60271-4;O60271-5;O60271-9	JIP4_HUMAN	SPAG9	C-Jun-amino-terminal kinase-interacting protein 4	21.1852	21.1141	21.0863	21.1709	21.1192	21.0961	21.3264	21.2592	21.3326
+	1.63141	0.0233661	-2.1538	O60281	O60281;O60281-2	ZN292_HUMAN	ZNF292	Zinc finger protein 292	16.7944	14.9743	16.6948	18.5425	18.2491	18.1332	16.614	16.9163	16.3179
	1.74295	0.0180737	0.621997	O60287	O60287	NPA1P_HUMAN	URB1	Nucleolar pre-ribosomal-associated protein 1	19.7986	19.448	19.5911	19.2338	18.8216	18.9162	19.0912	19.0827	19.357
	0.753865	0.176252	0.215747	O60291;O60291-2	O60291;O60291-2;O60291-3;O60291-4;Q96PX1;Q96PX1-2	MGRN1_HUMAN	MGRN1	E3 ubiquitin-protein ligase MGRN1	19.7294	19.76	19.8899	19.3882	19.8053	19.5385	19.9657	19.8779	19.916
	0.799767	0.158574	-0.136003	O60293;O60293-2	O60293;O60293-2	ZC3H1_HUMAN	ZFC3H1	Zinc finger C3H1 domain-containing protein	17.853	17.6988	17.7898	17.8862	17.8229	18.0404	18.2571	18.0647	18.4201
	0.742096	0.181094	0.125535	O60294	O60294	TYW4_HUMAN	LCMT2	tRNA wybutosine-synthesizing protein 4	19.7827	19.7691	19.5827	19.5941	19.6564	19.5075	19.3896	19.4345	19.1147
	1.05225	0.0886656	0.335433	O60306	O60306	AQR_HUMAN	AQR	RNA helicase aquarius	20.2424	19.8857	19.8948	19.8582	19.577	19.5814	19.62	19.4953	19.6064
	0.267131	0.540592	0.100621	O60307	O60307	MAST3_HUMAN	MAST3	Microtubule-associated serine/threonine-protein kinase 3	17.9005	17.742	17.7809	17.8467	17.4216	17.8533	17.9361	18.3921	17.9663
	2.5544	0.00278996	0.270713	O60313-2	O60313;O60313-2;O60313-9;O60313-10;O60313-11;O60313-13	OPA1_HUMAN	OPA1	Isoform 2 of Dynamin-like 120 kDa protein, mitochondrial	21.057	21.1038	21.1587	20.7942	20.8915	20.8217	20.5348	20.5732	20.5048
	0.32305	0.475281	0.0353394	O60315;O60315-2	O60315;O60315-2	ZEB2_HUMAN	ZEB2	Zinc finger E-box-binding homeobox 2	20.6981	20.6772	20.7239	20.6029	20.7468	20.6435	20.0962	20.1416	20.0655
	1.17188	0.0673157	0.0681947	O60318	O60318;O60318-2	GANP_HUMAN	MCM3AP	Germinal-center associated nuclear protein	20.3804	20.3568	20.2939	20.29	20.2588	20.2777	20.1759	20.2236	20.1408
	1.55644	0.0277687	0.216747	O60331;O60331-2;O60331-3;O60331-4	O60331;O60331-2;O60331-3;O60331-4	PI51C_HUMAN	PIP5K1C	Phosphatidylinositol 4-phosphate 5-kinase type-1 gamma	19.4505	19.574	19.5973	19.2403	19.3951	19.3361	19.5195	19.8298	19.7172
	1.72603	0.0187917	-0.240965	O60333;O60333-2;O60333-4	O60333;O60333-2;O60333-3;O60333-4;O43896;Q12756;Q12756-2;Q12756-3	KIF1B_HUMAN	KIF1B	Kinesin-like protein KIF1B	18.2689	18.3262	18.2502	18.6095	18.5481	18.4106	18.2018	18.2401	18.316
	0.00515963	0.98819	-0.000411987	O60341	O60341;O60341-2	KDM1A_HUMAN	KDM1A	Lysine-specific histone demethylase 1A	21.9781	22.0571	21.98	21.9999	22.0088	22.0076	21.8672	21.9306	21.8194
	3.20193	0.000628163	0.42706	O60346	O60346	PHLP1_HUMAN	PHLPP1	PH domain leucine-rich repeat-containing protein phosphatase 1	21.9448	22.023	21.9526	21.4759	21.5962	21.5671	21.241	21.4195	21.1461
	0.756553	0.175165	0.290937	O60347	O60347	TBC12_HUMAN	TBC1D12	TBC1 domain family member 12	16.7063	16.9062	16.9268	16.2341	16.7542	16.6782	16.3895	15.9404	16.0272
	0.248941	0.563715	-0.223569	O60353	O60353;O60353-2	FZD6_HUMAN	FZD6	Frizzled-6	14.4418	15.152	15.446	15.5917	15.1954	14.9234	15.0891	14.5258	14.8609
+	2.40556	0.00393046	-1.60044	O60443	O60443	GSDME_HUMAN	GSDME	Gasdermin-E	15.8043	15.3322	16.2567	17.4043	17.3613	17.4288	17.9035	17.6961	17.6583
	1.51918	0.0302566	0.31562	O60447;O60447-2	O60447;O60447-2	EVI5_HUMAN	EVI5	Ecotropic viral integration site 5 protein homolog	17.6105	17.4446	17.355	17.0734	17.1181	17.2718	17.1695	17.1373	16.7395
+	1.32576	0.047232	-1.00733	O60449;O60449-2;O60449-3	O60449;O60449-2;O60449-3	LY75_HUMAN	LY75	Lymphocyte antigen 75	18.091	16.9872	17.0768	18.461	18.3514	18.3646	17.9982	18.0998	18.2605
	1.58635	0.0259206	0.497446	O60488;O60488-2	O60488;O60488-2	ACSL4_HUMAN	ACSL4	Long-chain-fatty-acid--CoA ligase 4	21.7582	21.8445	21.592	20.993	21.3092	21.4002	21.3376	21.7227	21.1055
	3.29111	0.000511554	-0.718719	O60493	O60493;O60493-3;O60493-4	SNX3_HUMAN	SNX3	Sorting nexin-3	23.6818	23.7885	23.8919	24.4384	24.5569	24.523	23.619	23.5574	23.6076
	0.691919	0.203274	0.0584462	O60496	O60496	DOK2_HUMAN	DOK2	Docking protein 2	21.3938	21.4387	21.4892	21.3285	21.4112	21.4067	21.4006	21.341	21.4186
	0.598519	0.252047	-0.32321	O60499	O60499;O60499-2	STX10_HUMAN	STX10	Syntaxin-10	17.348	16.8896	16.6201	17.5043	17.1858	17.1373	17.686	17.6199	17.4901
	0.826347	0.14916	-0.130303	O60502	O60502;O60502-2;O60502-3;O60502-4	OGA_HUMAN	OGA	Protein O-GlcNAcase	20.7727	20.7553	20.6331	20.7861	20.7986	20.9673	20.7517	20.8013	20.583
	2.87756	0.00132569	0.25731	O60504;O60504-2	O60504;O60504-2	VINEX_HUMAN	SORBS3	Vinexin	22.3305	22.3456	22.3662	22.1235	22.1176	22.0293	22.224	22.1682	22.3358
+	3.56195	0.00027419	2.18407	O60506-2	O60506;O60506-2	HNRPQ_HUMAN	SYNCRIP	Isoform 2 of Heterogeneous nuclear ribonucleoprotein Q	19.6779	19.3814	19.4643	17.5334	17.4254	17.0126	15.0595	14.8354	16.6315
	3.82909	0.000148221	-0.3989	O60506-3	O60506;O60506-2;O60506-3;O60506-4	HNRPQ_HUMAN	SYNCRIP	Isoform 3 of Heterogeneous nuclear ribonucleoprotein Q	25.2278	25.2384	25.2937	25.6208	25.6884	25.6474	25.1076	25.0043	25.1599
	2.87158	0.00134408	-0.325065	O60508	O60508	PRP17_HUMAN	CDC40	Pre-mRNA-processing factor 17	21.4075	21.4479	21.4725	21.6987	21.8208	21.7836	21.2103	21.3349	21.3125
	0.646329	0.225773	-0.243659	O60518	O60518	RNBP6_HUMAN	RANBP6	Ran-binding protein 6	18.1943	18.0376	17.6383	18.2108	18.1262	18.2641	17.9777	18.109	17.4982
	1.08565	0.0821015	0.131317	O60524;O60524-3;O60524-4;O60524-5	O60524;O60524-3;O60524-4;O60524-5	NEMF_HUMAN	NEMF	Nuclear export mediator factor NEMF	20.4231	20.3375	20.5014	20.2719	20.3505	20.2457	20.0551	19.9813	20.1329
	2.50048	0.00315879	-0.400606	O60547;O60547-2	O60547;O60547-2	GMDS_HUMAN	GMDS	GDP-mannose 4,6 dehydratase	20.2819	20.3861	20.1732	20.6523	20.6926	20.6982	20.5328	20.5623	20.564
	1.45649	0.0349553	0.284901	O60548	O60548;Q16676	FOXD2_HUMAN	FOXD2	Forkhead box protein D2	18.8588	19.0145	19.0941	18.614	18.815	18.6836	19.0715	18.8469	18.6914
	1.98637	0.0103189	-0.314294	O60551	O60551	NMT2_HUMAN	NMT2	Glycylpeptide N-tetradecanoyltransferase 2	17.2736	17.209	17.2158	17.4367	17.5403	17.6642	17.8539	18.2748	18.0437
	1.37488	0.042181	0.28433	O60563	O60563;O60563-2	CCNT1_HUMAN	CCNT1	Cyclin-T1	18.6954	18.5502	18.5967	18.5027	18.238	18.2486	18.9004	18.6465	18.8356
	1.48414	0.0327992	-0.522724	O60566;O60566-3	O60566;O60566-2;O60566-3	BUB1B_HUMAN	BUB1B	Mitotic checkpoint serine/threonine-protein kinase BUB1 beta	19.7075	19.4556	19.1575	19.9606	19.9001	20.0281	19.3906	19.4919	19.1463
+	4.11353	7.69967e-05	-2.33839	O60568	O60568	PLOD3_HUMAN	PLOD3	Multifunctional procollagen lysine hydroxylase and glycosyltransferase LH3	20.3107	20.2767	20.0071	22.3338	22.6688	22.6071	21.174	21.6795	21.3001
	0.175242	0.667971	-0.0809714	O60573	O60573;O60573-2	IF4E2_HUMAN	EIF4E2	Eukaryotic translation initiation factor 4E type 2	20.2728	20.4965	20.4584	20.1684	20.6587	20.6437	20.3962	20.4481	20.0789
+	3.34489	0.000451968	-1.79698	O60603	O60603	TLR2_HUMAN	TLR2	Toll-like receptor 2	15.8007	15.687	15.249	17.3552	17.3487	17.4237	16.1075	16.4663	16.7582
	0.890353	0.12872	-0.0912736	O60610;O60610-2;O60610-3	O60610;O60610-2;O60610-3	DIAP1_HUMAN	DIAPH1	Protein diaphanous homolog 1	23.0052	22.9917	22.8627	23.0149	23.0611	23.0574	23.0943	23.2744	22.9067
+	2.2839	0.00520122	-0.909884	O60613	O60613	SEP15_HUMAN	SELENOF	Selenoprotein F	18.0805	18.4267	18.0014	18.8854	19.2166	19.1363	18.4936	18.7904	18.4959
	1.2457	0.0567937	-0.211271	O60645	O60645	EXOC3_HUMAN	EXOC3	Exocyst complex component 3	20.4879	20.3724	20.252	20.636	20.5009	20.6091	20.1364	20.3776	20.1411
	0.439717	0.363315	-0.0491886	O60664;O60664-4	O60664;O60664-3;O60664-4	PLIN3_HUMAN	PLIN3	Perilipin-3	24.3746	24.4664	24.5111	24.5366	24.514	24.449	24.4622	24.2975	24.4242
	0.472445	0.336942	0.417767	O60669	O60669	MOT2_HUMAN	SLC16A7	Monocarboxylate transporter 2	15.2782	15.6461	15.4583	14.3848	15.0864	15.6582	14.039	15.4443	14.6177
	0.505063	0.312563	-0.28731	O60671;O60671-2	O60671;O60671-2	RAD1_HUMAN	RAD1	Cell cycle checkpoint protein RAD1	18.6289	19.0723	19.0616	18.8427	19.2442	19.5379	18.8465	18.9544	18.0346
	1.16101	0.0690231	-0.318137	O60674	O60674	JAK2_HUMAN	JAK2	Tyrosine-protein kinase JAK2	17.6621	17.7499	17.4334	17.8645	17.8278	18.1075	17.6357	18.022	17.4261
	0.24744	0.565666	-0.108818	O60675	O60675	MAFK_HUMAN	MAFK	Transcription factor MafK	15.602	15.6247	15.9706	15.5905	15.9988	15.9344	15.409	15.242	15.6517
	1.28504	0.0518749	0.370309	O60678	O60678;O60678-2	ANM3_HUMAN	PRMT3	Protein arginine N-methyltransferase 3	20.1891	20.1343	20.0238	19.4939	19.8562	19.8862	19.9772	20.1009	19.8889
	0.0375796	0.917108	0.013539	O60684	O60684	IMA7_HUMAN	KPNA6	Importin subunit alpha-7	22.3523	22.4953	22.3078	22.1588	22.4431	22.5129	21.8334	22.038	21.6954
	2.49952	0.0031658	0.428062	O60701	O60701;O60701-2	UGDH_HUMAN	UGDH	UDP-glucose 6-dehydrogenase	21.4693	21.6419	21.5961	21.0541	21.1825	21.1865	21.9938	21.9843	21.9109
+	4.39707	4.00802e-05	-1.01228	O60711;O60711-2	O60711;O60711-2	LPXN_HUMAN	LPXN	Leupaxin	19.5344	19.6222	19.5987	20.6654	20.6132	20.5136	21.1467	20.9964	21.1381
+	4.96256	1.09004e-05	1.51857	O60716-3;O60716-5	O60716;O60716-2;O60716-3;O60716-4;O60716-5;O60716-6;O60716-7;O60716-8;O60716-9;O60716-10;O60716-11;O60716-12;O60716-13;O60716-14;O60716-15;O60716-16;O60716-17;O60716-18;O60716-19;O60716-20;O60716-21;O60716-22;O60716-23;O60716-24	CTND1_HUMAN	CTNND1	Isoform 1AC of Catenin delta-1	19.9517	20.0402	20.062	18.5818	18.429	18.4873	20.1302	20.1111	19.9211
	1.81929	0.0151603	-0.208251	O60739	O60739	EIF1B_HUMAN	EIF1B	Eukaryotic translation initiation factor 1b	16.843	16.977	16.8532	17.1437	17.1053	17.049	16.9942	16.9634	17.1935
	0.726349	0.187781	0.0751686	O60749	Q13596;Q13596-2;O60749;O60749-2	SNX2_HUMAN	SNX2	Sorting nexin-2	23.1242	23.1881	23.1056	23.0026	23.05	23.1398	23.1585	23.2557	23.024
	0.444522	0.359317	0.237235	O60762	O60762	DPM1_HUMAN	DPM1	Dolichol-phosphate mannosyltransferase subunit 1	19.8388	19.7624	19.5918	19.0591	19.7202	19.7019	19.7785	19.9836	19.6104
	0.0410893	0.909726	-0.010629	O60763	O60763;O60763-2	USO1_HUMAN	USO1	General vesicular transport factor p115	22.7864	22.62	22.5182	22.7261	22.5865	22.6439	22.6424	22.7065	22.6079
	0.546526	0.284102	-0.324046	O60783	O60783	RT14_HUMAN	MRPS14	28S ribosomal protein S14, mitochondrial	17.0582	17.5923	17.1846	17.2727	17.5509	17.9836	18.0804	18.3456	17.7983
	5.52144	3.00996e-06	-0.426841	O60784	O60784;O60784-2;O60784-4	TOM1_HUMAN	TOM1	Target of Myb protein 1	20.0147	20.0421	20.0483	20.4542	20.4608	20.4707	20.3337	20.2689	20.2563
	2.17119	0.00674235	-0.255436	O60826	O60826	CCD22_HUMAN	CCDC22	Coiled-coil domain-containing protein 22	21.1247	21.0768	20.979	21.2696	21.3221	21.3551	21.4636	21.5563	21.3454
	0.847634	0.142026	0.227816	O60828;O60828-2	O60828;O60828-2;O60828-4;O60828-5	PQBP1_HUMAN	PQBP1	Polyglutamine-binding protein 1	18.0536	18.2258	17.8599	17.6881	17.9052	17.8625	18.0369	18.1115	17.8606
	1.16504	0.0683844	0.165481	O60832	O60832;O60832-2	DKC1_HUMAN	DKC1	H/ACA ribonucleoprotein complex subunit DKC1	22.1767	21.9959	22.0451	21.9803	21.8955	21.8455	21.9987	21.8154	22.2011
	3.4266	0.000374451	0.197532	O60841	O60841	IF2P_HUMAN	EIF5B	Eukaryotic translation initiation factor 5B	22.6819	22.6858	22.6457	22.4891	22.4825	22.4491	22.4955	22.5327	22.5538
	0.405424	0.393166	0.0334918	O60861;O60861-1;O60861-4	O60861;O60861-1;O60861-4	GAS7_HUMAN	GAS7	Growth arrest-specific protein 7	18.2943	18.2009	18.2488	18.1957	18.2591	18.1888	19.5099	19.1204	19.3107
	0.079305	0.833096	0.0120462	O60869	O60869;O60869-2;O60869-3	EDF1_HUMAN	EDF1	Endothelial differentiation-related factor 1	23.8766	23.9046	23.8251	23.8455	23.9453	23.7793	23.9393	24.0735	24.0733
	2.0832	0.00825661	0.297672	O60870	O60870;O60870-2	KIN17_HUMAN	KIN	DNA/RNA-binding protein KIN17	20.9299	20.8861	20.9222	20.6807	20.6686	20.4959	20.3277	20.313	20.5563
	0.512748	0.30708	0.0594228	O60879-2	O60879;O60879-2;O60879-3	DIAP2_HUMAN	DIAPH2	Isoform 2 of Protein diaphanous homolog 2	20.3569	20.2759	20.1862	20.2057	20.1974	20.2376	20.5297	20.6294	20.3801
	1.66404	0.0216752	0.191143	O60884	O60884	DNJA2_HUMAN	DNAJA2	DnaJ homolog subfamily A member 2	22.9782	22.863	22.9345	22.8109	22.7158	22.6756	23.0296	22.8895	22.9728
	2.82294	0.00150334	0.354788	O60885	O60885;O60885-2;O60885-3;Q15059;Q15059-2	BRD4_HUMAN	BRD4	Bromodomain-containing protein 4	22.0132	21.996	22.0861	21.7201	21.7067	21.6042	21.8997	21.7693	21.8928
	1.60864	0.0246242	-0.257472	O60888;O60888-2;O60888-3	O60888;O60888-2;O60888-3	CUTA_HUMAN	CUTA	Protein CutA	21.9392	22.1465	22.0482	22.221	22.3636	22.3216	21.9265	22.0042	21.8853
	1.27656	0.0528982	0.263901	O60902;O60902-2;O60902-3	O60902;O60902-2;O60902-3	SHOX2_HUMAN	SHOX2	Short stature homeobox protein 2	18.8246	19.085	19.0689	18.6481	18.8142	18.7245	18.4156	18.4544	18.5017
	1.00298	0.0993154	0.284797	O60907;O60907-2	O60907;O60907-2	TBL1X_HUMAN	TBL1X	F-box-like/WD repeat-containing protein TBL1X	17.6766	17.7851	17.5803	17.6321	17.2483	17.3071	18.0592	17.9925	17.9773
	3.23195	0.000586201	-0.585108	O60911	O60911	CATL2_HUMAN	CTSV	Cathepsin L2	18.4237	18.5592	18.456	19.0252	19.1502	19.0189	18.5819	18.7142	18.5895
	1.6248	0.0237248	-0.211807	O60921;O60921-2	O60921;O60921-2	HUS1_HUMAN	HUS1	Checkpoint protein HUS1	19.1635	19.3456	19.1757	19.4487	19.4202	19.4513	19.0669	19.2955	19.1878
	1.40618	0.039248	0.143366	O60925	O60925	PFD1_HUMAN	PFDN1	Prefoldin subunit 1	22.9661	22.965	23.0857	22.8135	22.8732	22.8999	23.1684	23.0648	23.0483
	1.375	0.0421699	-0.349343	O60927	O60927	PP1RB_HUMAN	PPP1R11	E3 ubiquitin-protein ligase PPP1R11	18.8812	18.7609	18.7828	19.3812	19.0211	19.0706	19.119	19.0241	19.0545
	0.497035	0.318394	0.108492	O60930	O60930	RNH1_HUMAN	RNASEH1	Ribonuclease H1	18.7944	19.0313	18.9516	18.9387	18.7161	18.797	19.171	19.0653	19.4087
	4.53073	2.94625e-05	0.3138	O60934	O60934	NBN_HUMAN	NBN	Nibrin	20.7496	20.715	20.7633	20.4308	20.4338	20.4219	20.5509	20.4446	20.5236
	2.98702	0.00103033	-0.329972	O60942;O60942-2	O60942;O60942-2;O60942-3;O60942-4	MCE1_HUMAN	RNGTT	mRNA-capping enzyme	20.2716	20.3365	20.3743	20.6104	20.6918	20.6701	20.0818	20.0859	20.0087
+	1.34101	0.0456029	1.092	O75037;O75037-2;O75037-3;O75037-4	O75037;O75037-2;O75037-3;O75037-4	KI21B_HUMAN	KIF21B	Kinesin-like protein KIF21B	17.3914	17.5331	17.4451	16.6369	15.6164	16.8403	17.9208	17.6355	17.7607
	1.73893	0.0182418	0.25143	O75044	O75044;P0DJJ0	SRGP2_HUMAN	SRGAP2	SLIT-ROBO Rho GTPase-activating protein 2	20.4135	20.4959	20.4447	20.0792	20.2709	20.2496	20.422	20.4842	20.43
+	3.12625	0.000747738	0.95929	O75052;O75052-3	O75052;O75052-3	CAPON_HUMAN	NOS1AP	Carboxyl-terminal PDZ ligand of neuronal nitric oxide synthase protein	17.8272	17.7154	17.789	16.6681	17.0021	16.7835	18.6881	18.7464	18.5858
	1.60039	0.0250966	-0.270866	O75063	O75063	XYLK_HUMAN	FAM20B	Glycosaminoglycan xylosylkinase	17.9244	17.7413	18.0014	18.1748	18.1589	18.146	16.183	18.5354	15.2414
	0.705182	0.197159	-0.109946	O75064	O75064	DEN4B_HUMAN	DENND4B	DENN domain-containing protein 4B	19.9834	19.9033	19.7774	19.9563	19.9631	20.0744	20.1219	20.1297	19.8418
	0.358171	0.438358	-0.0413036	O75081	O75081;O75081-2;O75081-4	MTG16_HUMAN	CBFA2T3	Protein CBFA2T3	19.0268	19.1546	19.0893	19.0816	19.1875	19.1255	18.9086	18.8865	18.8831
	0.268045	0.539455	0.0255375	O75083	O75083;O75083-3	WDR1_HUMAN	WDR1	WD repeat-containing protein 1	26.0113	26.0809	26.0802	25.9728	26.0496	26.0734	25.8772	25.9516	25.778
	0.858978	0.138364	0.0617256	O75113	O75113	N4BP1_HUMAN	N4BP1	NEDD4-binding protein 1	20.8267	20.9062	20.8355	20.8261	20.8049	20.7522	21.0812	21.1064	21.1219
	0.0534905	0.884117	-0.000996272	O75116	O75116	ROCK2_HUMAN	ROCK2	Rho-associated protein kinase 2	21.7493	21.7568	21.753	21.7635	21.7558	21.7428	21.5611	21.6381	21.5912
	0.745408	0.179718	-0.438865	O75122	O75122	CLAP2_HUMAN	CLASP2	CLIP-associating protein 2	20.4559	20.3461	19.8223	21.004	20.5628	20.3742	20.3963	20.9735	20.4065
	0.256716	0.553712	0.0638695	O75122-3	O75122;O75122-2;O75122-3	CLAP2_HUMAN	CLASP2	Isoform 3 of CLIP-associating protein 2	21.0848	20.8835	20.7608	20.8711	20.787	20.8794	20.633	20.6849	20.2921
	1.95128	0.0111872	0.531904	O75123;O75123-2	Q8N184;Q8N184-1;Q8N184-2;Q6PF04;Q6PF04-2;Q5MCW4;Q5MCW4-2;Q96JF6;Q8TAQ5;Q14587;Q14587-2;Q6ZNA1;Q9BRH9;O75123;O75123-2;Q8WXB4	ZN623_HUMAN	ZNF623	Zinc finger protein 623	16.7844	16.9165	16.9622	16.2641	16.5687	16.2346	16.1847	16.5136	16.4664
	1.23348	0.0584143	-0.609545	O75127	O75127	PTCD1_HUMAN	PTCD1	Pentatricopeptide repeat-containing protein 1, mitochondrial	16.9621	17.4046	16.7517	17.401	17.7067	17.8394	17.9548	18.2752	17.6992
	0.0537334	0.883622	-0.0458794	O75131	O75131	CPNE3_HUMAN	CPNE3	Copine-3	20.7969	21.6772	21.6735	21.3738	21.4429	21.4687	21.8136	21.8384	21.8423
	0.845124	0.142849	0.4552	O75132	O75132	ZBED4_HUMAN	ZBED4	Zinc finger BED domain-containing protein 4	16.4147	17.1696	16.623	16.0639	16.3688	16.409	16.7142	16.3134	16.6699
	0.389874	0.407498	-0.111853	O75140;O75140-1;O75140-4;O75140-8;O75140-9	O75140;O75140-2;O75140-4;O75140-5;O75140-6;O75140-8;O75140-9;O75140-1	DEPD5_HUMAN	DEPDC5	GATOR complex protein DEPDC5	19.1398	18.9008	18.8186	19.1964	19.0548	18.9435	18.5651	18.6837	18.9277
	0.838911	0.144907	0.0929464	O75143;O75143-2;O75143-3;O75143-5	O75143;O75143-2;O75143-3;O75143-4;O75143-5	ATG13_HUMAN	ATG13	Autophagy-related protein 13	19.5326	19.3745	19.5194	19.3935	19.3889	19.3652	19.2359	19.2062	19.3656
	0.0209993	0.952798	0.0105845	O75146	O75146;O75146-2	HIP1R_HUMAN	HIP1R	Huntingtin-interacting protein 1-related protein	16.8131	16.3263	16.3158	16.4189	16.4617	16.543	16.8966	17.0648	16.4741
	1.59473	0.0254255	0.130028	O75147	O75147;O75147-2;O75147-1;O75147-4	OBSL1_HUMAN	OBSL1	Obscurin-like protein 1	18.691	18.771	18.7987	18.5965	18.6598	18.6144	18.2574	18.2653	18.458
	1.6583	0.0219636	0.146482	O75150	O75150;O75150-3;O75150-4	BRE1B_HUMAN	RNF40	E3 ubiquitin-protein ligase BRE1B	22.0434	22.1407	22.1565	21.9637	22.0018	21.9356	21.9496	21.9199	21.9633
	0.431374	0.370362	-0.165638	O75151	O75151	PHF2_HUMAN	PHF2	Lysine-specific demethylase PHF2	17.4272	17.2402	17.4022	17.2188	17.6334	17.7143	16.9424	16.7666	17.1035
	0.284066	0.519917	-0.0535711	O75152	A0A1B0GTU1;O75152	ZC11A_HUMAN	ZC3H11A	Zinc finger CCCH domain-containing protein 11A	21.8792	21.6647	21.8071	21.8785	21.8811	21.7522	22.0026	21.8418	22.1585
	1.27844	0.0526697	-0.368926	O75153	O75153	CLU_HUMAN	CLUH	Clustered mitochondria protein homolog	21.1927	20.8494	20.7661	21.3614	21.2388	21.3148	20.9624	21.0721	20.8006
	1.60482	0.0248417	-0.535483	O75155;O75155-2	O75155;O75155-2	CAND2_HUMAN	CAND2	Cullin-associated NEDD8-dissociated protein 2	18.0374	17.9761	17.6657	18.2274	18.5205	18.5377	18.837	18.9127	18.5562
	2.91907	0.00120484	0.361869	O75157;O75157-2	O75157;O75157-2	T22D2_HUMAN	TSC22D2	TSC22 domain family protein 2	18.9857	19.0109	19.0644	18.6965	18.6955	18.5834	19.9651	19.9291	20.0127
	0.459725	0.346956	0.0911153	O75164	O75164	KDM4A_HUMAN	KDM4A	Lysine-specific demethylase 4A	21.3402	21.541	21.5005	21.2513	21.414	21.4431	21.4958	21.585	21.3691
	0.485419	0.327025	-0.0168222	O75165	O75165	DJC13_HUMAN	DNAJC13	DnaJ homolog subfamily C member 13	20.2069	20.2157	20.2271	20.2339	20.2091	20.2572	20.2316	20.1178	20.165
	0.166271	0.681913	0.0395482	O75167;O75167-2;O75167-4;O75167-5	O75167;O75167-2;O75167-4;O75167-5	PHAR2_HUMAN	PHACTR2	Phosphatase and actin regulator 2	20.0378	19.9427	19.772	19.7896	19.933	19.9112	19.2454	19.3497	19.5617
	2.06096	0.00869042	-0.351306	O75170;O75170-3;O75170-4;O75170-5	O75170;O75170-2;O75170-3;O75170-4;O75170-5;O75170-6	PP6R2_HUMAN	PPP6R2	Serine/threonine-protein phosphatase 6 regulatory subunit 2	19.9021	19.792	19.6548	20.1317	20.1082	20.1629	20.0848	20.1252	19.9566
	2.18053	0.00659894	0.112303	O75175	O75175	CNOT3_HUMAN	CNOT3	CCR4-NOT transcription complex subunit 3	21.3539	21.3401	21.2902	21.217	21.1983	21.232	21.2544	21.3166	21.1922
	0.634207	0.232163	-0.0937519	O75177	O75177	CREST_HUMAN	SS18L1	Calcium-responsive transactivator	16.2498	16.0638	16.227	16.2119	16.3171	16.2927	16.4107	16.329	16.355
	3.63087	0.000233955	0.273428	O75179;O75179-2	O75179;O75179-2;O75179-3;O75179-4;O75179-5;O75179-6	ANR17_HUMAN	ANKRD17	Ankyrin repeat domain-containing protein 17	19.5283	19.5367	19.5769	19.2431	19.2825	19.296	19.2563	19.2667	19.2607
	0.681221	0.208343	-0.0976493	O75182-2	O75182;O75182-2;O75182-3	SIN3B_HUMAN	SIN3B	Isoform 2 of Paired amphipathic helix protein Sin3b	18.7621	18.634	18.7488	18.904	18.728	18.8059	18.573	18.4471	18.5241
	0.922268	0.1196	-0.120474	O75190	O75190;O75190-2;O75190-3	DNJB6_HUMAN	DNAJB6	DnaJ homolog subfamily B member 6	20.3575	20.2538	20.3995	20.5364	20.4475	20.3884	20.2007	20.0407	20.2434
	2.84165	0.00143997	-0.495641	O75191;O75191-2	O75191;O75191-2	XYLB_HUMAN	XYLB	Xylulose kinase	20.2011	20.3201	20.2112	20.639	20.7823	20.798	20.7098	20.7535	20.5212
+	2.03472	0.00923176	-1.01365	O75208	O75208;O75208-2	COQ9_HUMAN	COQ9	Ubiquinone biosynthesis protein COQ9, mitochondrial	17.8668	18.3601	17.871	18.8151	19.0263	19.2974	19.5315	19.664	19.3605
	3.65879	0.000219386	-0.19891	O75223	O75223;O75223-3	GGCT_HUMAN	GGCT	Gamma-glutamylcyclotransferase	22.0809	22.1324	22.1042	22.3047	22.2965	22.313	22.2872	22.3423	22.2779
+	2.05418	0.00882723	-1.39567	O75251;O75251-2	O75251;O75251-2	NDUS7_HUMAN	NDUFS7	NADH dehydrogenase [ubiquinone] iron-sulfur protein 7, mitochondrial	19.186	19.7037	19.2326	20.3165	20.8532	21.1397	20.9467	21.037	20.4892
	1.32874	0.046909	-0.686955	O75306	O75306;O75306-2	NDUS2_HUMAN	NDUFS2	NADH dehydrogenase [ubiquinone] iron-sulfur protein 2, mitochondrial	19.1973	19.7279	19.1501	19.7791	20.039	20.3181	20.377	20.6682	20.1354
	0.814069	0.153437	-0.0474536	O75312	O75312	ZPR1_HUMAN	ZPR1	Zinc finger protein ZPR1	20.7868	20.7951	20.8695	20.8724	20.8687	20.8527	20.8362	20.698	20.8599
	2.99339	0.00101534	0.716318	O75319	O75319	DUS11_HUMAN	DUSP11	RNA/RNP complex-1-interacting phosphatase	18.8842	18.9377	19.005	18.2419	18.3486	18.0873	17.8874	17.6849	18.2278
+	1.50307	0.0314001	-1.13548	O75323	O75323;O75323-2	NIPS2_HUMAN	NIPSNAP2	Protein NipSnap homolog 2	16.9139	17.7029	17.0846	17.9027	18.427	18.778	18.5425	19.1632	18.1048
	3.04166	0.000908534	-0.465139	O75330;O75330-2;O75330-3;O75330-4	O75330;O75330-2;O75330-3;O75330-4	HMMR_HUMAN	HMMR	Hyaluronan mediated motility receptor	20.0573	20.1935	20.2229	20.6131	20.6492	20.6068	20.1506	20.0086	20.1363
	0.266486	0.541395	-0.105748	O75340;O75340-2	O75340;O75340-2	PDCD6_HUMAN	PDCD6	Programmed cell death protein 6	23.7462	23.3213	23.3872	23.4678	23.5433	23.7609	23.4971	23.4842	23.4095
	0.246273	0.567188	-0.0295703	O75347	O75347;O75347-2	TBCA_HUMAN	TBCA	Tubulin-specific chaperone A	24.3008	24.3334	24.4103	24.3792	24.437	24.317	24.3965	24.3525	24.5153
	0.471609	0.337591	0.0565573	O75348	O75348	VATG1_HUMAN	ATP6V1G1	V-type proton ATPase subunit G 1	22.5338	22.5528	22.6294	22.4307	22.5451	22.5704	22.4572	22.4548	22.4941
	1.75019	0.017775	-0.146355	O75351	O75351	VPS4B_HUMAN	VPS4B	Vacuolar protein sorting-associated protein 4B	21.363	21.3982	21.4775	21.5331	21.5898	21.5548	21.4009	21.3183	21.3895
	1.14963	0.0708547	0.123687	O75362	O75362	ZN217_HUMAN	ZNF217	Zinc finger protein 217	19.2885	19.3047	19.4414	19.2099	19.2038	19.2497	19.5722	19.3797	19.6206
	2.93476	0.0011621	-0.190619	O75367;O75367-3	O75367;O75367-2;O75367-3	H2AY_HUMAN	MACROH2A1	Core histone macro-H2A.1	24.4334	24.4922	24.4529	24.6727	24.6564	24.6212	24.1542	24.2394	24.2099
	0.472575	0.336841	-0.0396118	O75368	O75368	SH3L1_HUMAN	SH3BGRL	SH3 domain-binding glutamic acid-rich-like protein	24.9028	24.9436	24.9958	24.9936	25.0256	24.9419	24.7381	24.7002	24.8261
	3.09224	0.000808647	-0.132119	O75369-8	O75369;O75369-2;O75369-3;O75369-7;O75369-4;O75369-5;O75369-6;O75369-8;O75369-9	FLNB_HUMAN	FLNB	Isoform 8 of Filamin-B	22.6543	22.6602	22.6955	22.7889	22.8109	22.8065	22.7395	22.6985	22.7157
	3.23993	0.000575532	0.315162	O75376	O75376;O75376-2;O75376-3	NCOR1_HUMAN	NCOR1	Nuclear receptor corepressor 1	20.1456	20.1654	20.1961	19.897	19.8636	19.8011	20.1088	19.9722	20.1002
+	1.6026	0.0249688	-0.970192	O75380	O75380	NDUS6_HUMAN	NDUFS6	NADH dehydrogenase [ubiquinone] iron-sulfur protein 6, mitochondrial	19.7619	20.3625	19.876	20.5668	21.088	21.2562	21.4689	21.7979	21.2423
	0.970526	0.107022	-0.327941	O75381;O75381-2	O75381;O75381-2	PEX14_HUMAN	PEX14	Peroxisomal membrane protein PEX14	17.8389	17.8315	17.456	17.8468	18.1185	18.1449	17.5914	17.7499	17.3427
	0.590951	0.256477	-0.175423	O75385	O75385	ULK1_HUMAN	ULK1	Serine/threonine-protein kinase ULK1	16.7614	16.3655	16.5992	16.842	16.7885	16.622	16.8295	16.8325	16.6544
	1.87497	0.0133361	-0.793214	O75390	O75390	CISY_HUMAN	CS	Citrate synthase, mitochondrial	20.9644	21.2607	20.822	21.6065	21.7535	22.0667	22.0815	22.3144	21.8389
	1.88374	0.0130696	0.194798	O75391	O75391	SPAG7_HUMAN	SPAG7	Sperm-associated antigen 7	20.7749	20.7627	20.806	20.6716	20.5621	20.5255	20.7295	20.6366	20.7325
	0.939187	0.11503	0.78578	O75394	O75394	RM33_HUMAN	MRPL33	39S ribosomal protein L33, mitochondrial	16.5029	17.5738	17.0812	15.9853	16.0722	16.7431	14.706	16.1216	14.4732
	0.127522	0.745553	-0.0662791	O75396	O75396	SC22B_HUMAN	SEC22B	Vesicle-trafficking protein SEC22b	20.6349	20.2889	20.0308	20.2673	20.3607	20.5255	20.1934	20.4854	20.2011
	1.03765	0.0916967	0.21607	O75398;O75398-3;O75398-4	O75398;O75398-3;O75398-4;O75398-5	DEAF1_HUMAN	DEAF1	Deformed epidermal autoregulatory factor 1 homolog	18.6116	18.6546	18.8513	18.394	18.6118	18.4635	18.8284	18.9859	18.7849
	1.10984	0.0776529	0.109584	O75400	O75400;O75400-2;O75400-3	PR40A_HUMAN	PRPF40A	Pre-mRNA-processing factor 40 homolog A	23.1044	23.2067	23.1914	22.9903	23.0924	23.091	23.0712	23.0337	23.0101
	5.36575	4.30774e-06	-0.219381	O75410;O75410-2;O75410-9	O75410;O75410-2;O75410-3;O75410-4;O75410-5;O75410-6;O75410-7;O75410-8;O75410-9;O75410-10	TACC1_HUMAN	TACC1	Transforming acidic coiled-coil-containing protein 1	20.9682	20.9667	20.9678	21.1747	21.1899	21.1962	21.1913	21.0759	21.198
+	1.59767	0.0252541	-0.863017	O75414	O75414;O75414-2	NDK6_HUMAN	NME6	Nucleoside diphosphate kinase 6	16.3889	16.928	16.4789	17.0957	17.6595	17.6297	18.2331	18.4521	18.1027
	1.39994	0.0398165	-0.323154	O75419;O75419-2;O75419-3	O75419;O75419-2;O75419-3	CDC45_HUMAN	CDC45	Cell division control protein 45 homolog	18.4464	18.3443	18.1306	18.5247	18.6627	18.7033	18.41	18.5626	18.4446
	3.17517	0.00066808	-0.323201	O75420	O75420	GGYF1_HUMAN	GIGYF1	GRB10-interacting GYF protein 1	19.0115	18.9784	19.0019	19.3812	19.3093	19.2709	19.2481	19.1425	19.2659
	1.45595	0.0349983	-0.0745856	O75427	O75427	LRCH4_HUMAN	LRCH4	Leucine-rich repeat and calponin homology domain-containing protein 4	20.8782	20.9	20.9162	20.9791	21.0056	20.9334	20.8472	20.8355	20.8145
	3.43344	0.000368604	-0.322288	O75431;O75431-2	O75431;O75431-2	MTX2_HUMAN	MTX2	Metaxin-2	21.1479	21.2059	21.154	21.4593	21.5343	21.4811	21.5253	21.4663	21.465
	1.98276	0.010405	-0.1348	O75436	O75436	VP26A_HUMAN	VPS26A	Vacuolar protein sorting-associated protein 26A	24.2279	24.2755	24.2776	24.4421	24.3851	24.3581	24.1716	24.1915	24.175
	0.0474479	0.896504	-0.0252762	O75438	O75438	NDUB1_HUMAN	NDUFB1	NADH dehydrogenase [ubiquinone] 1 beta subcomplex subunit 1	18.2426	18.6288	18.4877	18.1916	18.6233	18.62	18.2835	18.3633	18.0375
	1.28528	0.0518469	-0.664068	O75439	O75439	MPPB_HUMAN	PMPCB	Mitochondrial-processing peptidase subunit beta	20.0349	20.5341	20.014	20.5616	20.8541	21.1595	21.5066	21.7078	21.2001
	0.526905	0.297231	-0.13157	O75446	O75446	SAP30_HUMAN	SAP30	Histone deacetylase complex subunit SAP30	19.7886	19.8191	19.7738	20.083	19.9771	19.716	20.3028	20.179	20.305
	0.639082	0.229572	0.230197	O75448;O75448-2	O75448;O75448-2	MED24_HUMAN	MED24	Mediator of RNA polymerase II transcription subunit 24	18.4757	18.0569	18.0704	18.1328	17.9436	17.836	18.1011	18.0617	18.1528
	0.685756	0.206179	0.0742245	O75449	O75449	KTNA1_HUMAN	KATNA1	Katanin p60 ATPase-containing subunit A1	20.5419	20.6815	20.6666	20.5787	20.5127	20.576	20.6753	20.5876	20.5294
	1.61811	0.0240928	0.20126	O75475	O75475	PSIP1_HUMAN	PSIP1	PC4 and SFRS1-interacting protein	22.9877	22.8801	23.0193	22.7964	22.8022	22.6847	23.0621	22.8706	23.0003
+	2.47911	0.00331807	-1.76168	O75477	O75477	ERLN1_HUMAN	ERLIN1	Erlin-1	17.0104	16.9693	16.5097	18.1351	18.883	18.7562	16.9683	17.9576	16.8837
	1.42712	0.0374005	0.374763	O75478	O75478	TAD2A_HUMAN	TADA2A	Transcriptional adapter 2-alpha	17.2175	17.4573	17.3839	16.7824	17.107	17.0449	16.8538	16.8259	16.0104
	0.270597	0.536294	-0.156615	O75486	O75486;O75486-4	SUPT3_HUMAN	SUPT3H	Transcription initiation protein SPT3 homolog	17.6597	17.8838	17.8144	17.4995	18.137	18.1914	17.4418	17.5262	17.2846
	0.563713	0.273078	0.0810763	O75487	O75487;O75487-2	GPC4_HUMAN	GPC4	Glypican-4	18.6486	18.5678	18.5734	18.6319	18.4506	18.4642	18.4432	18.2653	18.7283
	1.30781	0.0492252	-0.862668	O75489	O75489	NDUS3_HUMAN	NDUFS3	NADH dehydrogenase [ubiquinone] iron-sulfur protein 3, mitochondrial	20.4021	20.9308	20.2299	20.9861	21.3964	21.7682	21.938	22.2655	21.5697
	1.07726	0.0837037	0.112003	O75494-3;O75494-6	O75494;O75494-2;O75494-3;O75494-4;O75494-5;O75494-6	SRS10_HUMAN	SRSF10	Isoform 3 of Serine/arginine-rich splicing factor 10	22.0031	22.077	22.1689	21.9893	21.9655	21.9582	21.7823	21.8486	21.9579
	0.144374	0.717177	-0.13007	O75494;O75494-2	O75494;O75494-2	SRS10_HUMAN	SRSF10	Serine/arginine-rich splicing factor 10	16.3317	16.8233	16.0084	16.8414	16.0582	16.6541	16.1902	15.8848	17.5369
	1.78334	0.0164688	0.287437	O75496	O75496	GEMI_HUMAN	GMNN	Geminin	19.5159	19.5776	19.5955	19.3864	19.2889	19.1514	18.9707	18.8039	18.917
	1.40619	0.0392477	0.323608	O75503	O75503	CLN5_HUMAN	CLN5	Ceroid-lipofuscinosis neuronal protein 5	17.92	18.0553	18.0465	17.4983	17.7217	17.831	17.4643	17.3233	17.5934
	0.207715	0.619848	0.0289008	O75506	O75506	HSBP1_HUMAN	HSBP1	Heat shock factor-binding protein 1	21.0416	21.0608	21.2105	21.0677	21.0696	21.0889	21.0072	20.7281	20.8853
	0.784105	0.164397	0.252727	O75521;O75521-2	O75521;O75521-2	ECI2_HUMAN	ECI2	Enoyl-CoA delta isomerase 2	17.9994	18.36	18.1941	17.7673	17.898	18.13	18.7555	18.9677	18.7058
	0.283576	0.520504	0.0520604	O75528;O75528-2	O75528;O75528-2	TADA3_HUMAN	TADA3	Transcriptional adapter 3	19.5344	19.498	19.5987	19.6273	19.4292	19.4185	19.449	19.3011	19.4478
	2.4086	0.00390306	-0.443802	O75529	O75529;O75529-2	TAF5L_HUMAN	TAF5L	TAF5-like RNA polymerase II p300/CBP-associated factor-associated factor 65 kDa subunit 5L	18.7586	18.9147	18.77	19.1495	19.3079	19.3174	18.7456	18.9727	18.7911
	2.20282	0.00626877	0.521783	O75530;O75530-2	O75530;O75530-2;O75530-3	EED_HUMAN	EED	Polycomb protein EED	20.9059	21.0098	20.9931	20.2714	20.4804	20.5917	20.6665	20.7617	20.4823
	0.000762152	0.998247	-9.15527e-05	O75531	O75531	BAF_HUMAN	BANF1	Barrier-to-autointegration factor	23.1354	23.0654	23.1632	23.1696	23.1152	23.0795	23.2094	23.1854	23.3114
	1.10241	0.0789937	0.182287	O75533	O75533	SF3B1_HUMAN	SF3B1	Splicing factor 3B subunit 1	23.7912	23.6396	23.6391	23.6251	23.4384	23.4595	23.5286	23.3714	23.4491
	0.890492	0.128679	-0.0821101	O75534;O75534-2	O75534;O75534-2;O75534-3;O75534-4	CSDE1_HUMAN	CSDE1	Cold shock domain-containing protein E1	22.1395	22.1987	22.2196	22.1969	22.3076	22.2996	22.2765	22.2929	22.2923
	0.227045	0.592864	-0.0804787	O75554	O75554;O75554-2	WBP4_HUMAN	WBP4	WW domain-binding protein 4	18.0976	18.3818	18.3944	18.2331	18.564	18.3181	18.3054	18.3918	17.9794
	0.116834	0.764129	-0.0168203	O75563	O75563	SKAP2_HUMAN	SKAP2	Src kinase-associated phosphoprotein 2	19.6383	19.7978	19.7465	19.7893	19.7132	19.7305	19.5611	19.6985	19.7593
	0.630177	0.234327	-0.348596	O75564;O75564-2	O75564;O75564-2	JERKY_HUMAN	JRK	Jerky protein homolog	15.633	15.8237	15.9228	15.7432	16.5541	16.1281	16.1848	16.3456	16.3676
	0.0789409	0.833795	0.0132523	O75569	O75569;O75569-2;O75569-3	PRKRA_HUMAN	PRKRA	Interferon-inducible double-stranded RNA-dependent protein kinase activator A	21.7343	21.8386	21.9114	21.7805	21.8732	21.7908	21.9589	21.8474	21.9203
	0.608514	0.246312	-0.261497	O75575	O75575	RPC9_HUMAN	CRCP	DNA-directed RNA polymerase III subunit RPC9	15.7914	16.0727	16.334	16.1751	16.5464	16.261	15.5381	15.8012	15.5131
	0.614359	0.24302	-0.481555	O75582;O75582-3	O75582;O75582-2;O75582-3	KS6A5_HUMAN	RPS6KA5	Ribosomal protein S6 kinase alpha-5	16.1466	16.1183	15.1768	16.3349	16.0193	16.5321	16.7411	16.8006	15.7147
	0.252243	0.559445	0.0443974	O75586	O75586;O75586-3	MED6_HUMAN	MED6	Mediator of RNA polymerase II transcription subunit 6	19.1094	19.0018	18.9636	19.0895	18.9268	18.9253	19.2674	19.1177	18.9205
	0.833089	0.146863	0.202961	O75592;O75592-2	O75592;O75592-2	MYCB2_HUMAN	MYCBP2	E3 ubiquitin-protein ligase MYCBP2	19.7632	19.4898	19.4406	19.4631	19.3297	19.292	19.8275	19.7564	19.6668
	0.080397	0.831004	-0.00774638	O75607	O75607	NPM3_HUMAN	NPM3	Nucleoplasmin-3	20.0916	20.0344	20.123	20.1328	20.0586	20.0809	20.3197	20.0802	20.2742
	1.00631	0.0985567	0.29034	O75608;O75608-2	O75608;O75608-2	LYPA1_HUMAN	LYPLA1	Acyl-protein thioesterase 1	24.0074	24.1415	24.2241	23.6089	24.0174	23.8756	24.1872	24.2557	24.0743
	1.23665	0.0579895	-0.887325	O75616	O75616;O75616-2	ERAL1_HUMAN	ERAL1	GTPase Era, mitochondrial	18.0935	18.6942	18.212	18.6643	19.4134	19.584	19.6222	20.1268	19.6458
	0.679623	0.209111	-0.362177	O75629	O75629	CREG1_HUMAN	CREG1	Protein CREG1	20.0557	20.4646	20.3624	20.2418	20.822	20.9054	20.2013	20.5384	20.0073
+	1.84297	0.0143558	-1.84023	O75635;O75635-2	O75635;O75635-2	SPB7_HUMAN	SERPINB7	Serpin B7	19.407	18.3308	18.302	20.9957	20.4435	20.1213	19.7723	19.7701	20.18
	0.694891	0.201887	0.14911	O75643	O75643	U520_HUMAN	SNRNP200	U5 small nuclear ribonucleoprotein 200 kDa helicase	22.7627	22.5336	22.5184	22.5694	22.3827	22.4153	22.329	22.2781	22.263
	4.72609	1.87893e-05	0.54535	O75663	O75663;O75663-2	TIPRL_HUMAN	TIPRL	TIP41-like protein	22.4899	22.457	22.4772	21.8894	21.9385	21.9601	22.5849	22.615	22.5077
	2.454	0.00351564	0.410769	O75665;O75665-3	O75665;O75665-3	OFD1_HUMAN	OFD1	Oral-facial-digital syndrome 1 protein	18.1576	18.1832	18.1283	17.864	17.7317	17.6411	18.1185	18.1766	18.1386
	3.06703	0.000856972	-0.471832	O75676;O75676-2	O75676;O75676-2	KS6A4_HUMAN	RPS6KA4	Ribosomal protein S6 kinase alpha-4	20.2366	20.1999	20.1761	20.7742	20.6145	20.6395	19.8164	20.1024	20.0659
	3.98346	0.000103883	0.433531	O75683	O75683	SURF6_HUMAN	SURF6	Surfeit locus protein 6	21.088	21.0694	21.1093	20.6674	20.6926	20.6061	20.9057	20.9062	21.0221
	2.85395	0.00139975	0.46876	O75688	P35813;P35813-2;P35813-3;O75688;O75688-2;O75688-4;O75688-5	PPM1B_HUMAN	PPM1B	Protein phosphatase 1B	20.5066	20.5611	20.5985	20.0142	20.1902	20.0554	20.5238	20.4996	20.2629
	2.80951	0.00155055	-0.16176	O75689;O75689-2	O75689;O75689-2;O75689-3	ADAP1_HUMAN	ADAP1	Arf-GAP with dual PH domain-containing protein 1	20.9817	21.0306	21.0483	21.1951	21.1713	21.1794	21.2778	21.2391	21.3875
+	3.05243	0.000886274	0.768815	O75691	O75691	UTP20_HUMAN	UTP20	Small subunit processome component 20 homolog	19.4111	19.3288	19.3018	18.7328	18.5377	18.4647	18.7605	18.6666	18.7979
	2.21345	0.00611709	-0.315776	O75694	O75694;O75694-2	NU155_HUMAN	NUP155	Nuclear pore complex protein Nup155	21.6364	21.5084	21.4492	21.8901	21.8142	21.837	21.3954	21.3939	21.242
+	2.4379	0.00364835	-1.19261	O75695	O75695	XRP2_HUMAN	RP2	Protein XRP2	20.2648	19.843	19.6853	20.9418	21.2102	21.2189	20.1139	20.5693	20.307
	0.882425	0.131092	-0.0518456	O75717	O75717;O75717-2	WDHD1_HUMAN	WDHD1	WD repeat and HMG-box DNA-binding protein 1	20.6374	20.7035	20.6645	20.6834	20.7498	20.7277	20.7589	20.8327	20.6474
+	3.71016	0.000194914	-1.92759	O75718	O75718	CRTAP_HUMAN	CRTAP	Cartilage-associated protein	19.9478	20.0445	19.7762	21.602	21.9776	21.9717	20.2469	20.7062	20.2607
	0.754115	0.176151	-0.297876	O75746;O75746-2	O75746;O75746-2;Q9UJS0;Q9UJS0-2	CMC1_HUMAN	SLC25A12	Calcium-binding mitochondrial carrier protein Aralar1	19.3412	19.6552	19.1191	19.5259	19.6378	19.8454	19.2739	19.7285	19.7307
	3.20098	0.000629536	0.671969	O75771;O75771-3;O75771-4;O75771-5;O75771-8	O75771;O75771-3;O75771-4;O75771-5;O75771-8	RA51D_HUMAN	RAD51D	DNA repair protein RAD51 homolog 4	15.9253	15.8857	15.9779	15.3804	15.2269	15.1658	15.2401	15.7795	15.2347
+	3.99703	0.000100685	-1.61281	O75787;O75787-2	O75787;O75787-2	RENR_HUMAN	ATP6AP2	Renin receptor	16.8445	16.8467	17.1115	18.5697	18.6276	18.4437	17.4507	17.1299	17.0757
	1.08439	0.0823397	-0.187446	O75792	O75792	RNH2A_HUMAN	RNASEH2A	Ribonuclease H2 subunit A	22.7561	22.8894	22.8922	22.8983	23.1097	23.0921	23.004	23.0079	23.0326
	0.976945	0.105452	-0.143634	O75794	O75794	CD123_HUMAN	CDC123	Cell division cycle protein 123 homolog	21.4953	21.528	21.4581	21.507	21.6867	21.7186	20.9257	20.8545	20.7404
	0.0783035	0.835019	-0.0069472	O75808	O75808	CAN15_HUMAN	CAPN15	Calpain-15	20.1029	20.0929	20.008	20.0659	20.0917	20.067	19.9794	20.0068	20.0502
	0.00555439	0.987292	0.000927607	O75817	O75817	POP7_HUMAN	POP7	Ribonuclease P protein subunit p20	19.5684	19.4509	19.6129	19.5945	19.5203	19.5146	19.6586	19.4548	19.4847
	3.10081	0.000792844	0.504508	O75818;O75818-2	O75818;O75818-2	RPP40_HUMAN	RPP40	Ribonuclease P protein subunit p40	18.4985	18.5661	18.6061	18.141	18.0248	17.9913	18.1369	18.1997	18.1919
	0.727284	0.187377	-0.278894	O75820;O75820-2;O75820-3;O75820-4	O75820;O75820-2;O75820-3;O75820-4	ZN189_HUMAN	ZNF189	Zinc finger protein 189	17.408	17.501	17.788	17.5986	17.8788	18.0563	17.2868	17.2508	17.0373
	0.10434	0.786429	-0.0116253	O75821	O75821	EIF3G_HUMAN	EIF3G	Eukaryotic translation initiation factor 3 subunit G	22.746	22.7155	22.7283	22.7554	22.8014	22.6679	22.7411	22.6857	22.8988
	1.66796	0.0214804	0.165643	O75822	O75822;O75822-2;O75822-3	EIF3J_HUMAN	EIF3J	Eukaryotic translation initiation factor 3 subunit J	23.9762	24.0628	23.9343	23.8194	23.8709	23.786	24.0045	24.0511	24.1284
	0.0891393	0.814443	0.0649891	O75828	O75828	CBR3_HUMAN	CBR3	Carbonyl reductase [NADPH] 3	18.0764	18.105	18.2484	18.4818	18.143	17.6099	19.6535	19.8138	19.443
	3.76069	0.000173502	0.407684	O75832	O75832;O75832-2	PSD10_HUMAN	PSMD10	26S proteasome non-ATPase regulatory subunit 10	21.2108	21.1101	21.1735	20.7442	20.7596	20.7675	20.8431	20.8053	20.8595
	0.0218556	0.950921	-0.00650024	O75843	O75843	AP1G2_HUMAN	AP1G2	AP-1 complex subunit gamma-like 2	20.0133	19.9392	19.7638	19.7801	19.9686	19.9871	20.0603	20.1363	19.7737
	0.341117	0.455914	0.254712	O75844	O75844	FACE1_HUMAN	ZMPSTE24	CAAX prenyl protease 1 homolog	20.0629	19.8072	19.6322	19.015	19.8415	19.8817	19.0823	20.0749	19.5815
	1.27115	0.0535606	-0.284685	O75864	O75864	PPR37_HUMAN	PPP1R37	Protein phosphatase 1 regulatory subunit 37	18.7426	18.8243	18.5097	18.9376	19.0694	18.9237	18.8365	18.6583	18.5489
	0.116793	0.764201	-0.0231991	O75865	O75865;O75865-2	TPC6A_HUMAN	TRAPPC6A	Trafficking protein particle complex subunit 6A	20.6148	20.7097	20.697	20.5699	20.731	20.7902	20.1452	20.2447	19.9474
	1.96188	0.0109174	-0.165895	O75874	O75874	IDHC_HUMAN	IDH1	Isocitrate dehydrogenase [NADP] cytoplasmic	23.9101	23.957	24.0268	24.1494	24.1406	24.1016	24.1299	24.037	24.1284
	1.08738	0.0817742	-0.721509	O75879	O75879	GATB_HUMAN	GATB	Glutamyl-tRNA(Gln) amidotransferase subunit B, mitochondrial	18.0156	18.6339	18.1621	18.5155	19.0989	19.3617	18.8226	19.0315	18.5259
+	4.52456	2.98844e-05	-1.79645	O75882;O75882-2;O75882-3	O75882;O75882-2;O75882-3	ATRN_HUMAN	ATRN	Attractin	15.3053	15.5103	15.5775	17.2268	17.2494	17.3062	16.8768	16.9136	15.6449
	0.763931	0.172214	0.1299	O75884	O75884	RBBP9_HUMAN	RBBP9	Serine hydrolase RBBP9	16.2084	16.1554	16.2384	15.9365	16.0826	16.1934	16.2425	16.3184	16.3541
	0.802134	0.157712	-0.0891972	O75886	O75886;O75886-2	STAM2_HUMAN	STAM2	Signal transducing adapter molecule 2	19.9408	19.8032	19.9549	19.9584	20.0184	19.9898	19.9505	19.8635	19.982
	0.27581	0.529895	-0.253119	O75891;O75891-3	O75891;O75891-3;O75891-4	AL1L1_HUMAN	ALDH1L1	Cytosolic 10-formyltetrahydrofolate dehydrogenase	17.8819	18.1566	17.6476	17.5661	18.1429	18.7364	19.6143	19.8007	19.0414
	4.0049	9.88773e-05	0.337305	O75909;O75909-4	O75909;O75909-2;O75909-1;O75909-4	CCNK_HUMAN	CCNK	Cyclin-K	22.0772	22.0261	22.0311	21.7238	21.7196	21.679	22.0095	21.8913	22.1633
	0.108261	0.779361	-0.0886752	O75915	O75915	PRAF3_HUMAN	ARL6IP5	PRA1 family protein 3	19.4684	19.1172	18.6223	18.8282	19.3019	19.3439	18.5682	19.342	19.0137
	1.96012	0.0109618	0.178329	O75925;O75925-2	O75925;O75925-2	PIAS1_HUMAN	PIAS1	E3 SUMO-protein ligase PIAS1	19.7068	19.7818	19.7862	19.5206	19.5987	19.6205	19.5921	19.4599	19.2574
	1.95534	0.0110832	0.680511	O75928;O75928-2	Q9Y6X2;O75928;O75928-2;O75928-3	PIAS2_HUMAN	PIAS2	E3 SUMO-protein ligase PIAS2	17.6775	17.9394	17.9967	16.9747	17.2235	17.3738	17.4848	17.7059	17.1954
	0.562324	0.273953	0.032184	O75934	O75934	SPF27_HUMAN	BCAS2	Pre-mRNA-splicing factor SPF27	21.4411	21.5036	21.487	21.4131	21.4498	21.4722	21.5341	21.405	21.4599
	1.77598	0.0167502	-0.317032	O75935	O75935;O75935-2;O75935-3	DCTN3_HUMAN	DCTN3	Dynactin subunit 3	21.4088	21.5974	21.5228	21.7143	21.9109	21.8548	21.957	21.9995	21.8813
	2.02408	0.00946069	0.191912	O75937	O75937	DNJC8_HUMAN	DNAJC8	DnaJ homolog subfamily C member 8	23.4314	23.4965	23.542	23.322	23.3252	23.247	22.7608	22.7446	22.9049
	3.39369	0.000403937	0.571177	O75940	O75940	SPF30_HUMAN	SMNDC1	Survival of motor neuron-related-splicing factor 30	22.0631	22.1046	22.1427	21.4783	21.6263	21.4924	21.6483	21.5524	21.6598
	1.67882	0.0209497	0.41264	O75943;O75943-2	O75943;O75943-2;O75943-3;O75943-4	RAD17_HUMAN	RAD17	Cell cycle checkpoint protein RAD17	18.9768	19.1525	19.1431	18.4895	18.8036	18.7414	18.7603	18.7012	18.7824
+	1.12237	0.0754454	-1.33279	O75947	O75947	ATP5H_HUMAN	ATP5PD	ATP synthase subunit d, mitochondrial	20.3997	21.0658	20.3032	20.9174	22.3488	22.5008	21.1882	22.324	20.8736
	1.19647	0.0636102	0.319774	O75955	O75955;O75955-2	FLOT1_HUMAN	FLOT1	Flotillin-1	18.2025	18.2832	18.3286	17.7126	18.0508	18.0916	19.0844	19.2045	19.0982
+	1.1196	0.0759269	-1.2596	O75964	O75964	ATP5L_HUMAN	ATP5MG	ATP synthase subunit g, mitochondrial	19.3535	19.9065	19.1462	19.7725	21.2047	21.2079	19.7383	20.9579	19.7254
+	2.76802	0.00170602	-0.927818	O75976	O75976	CBPD_HUMAN	CPD	Carboxypeptidase D	17.8959	18.1125	17.8076	18.7398	18.8325	19.0272	18.2192	18.4912	18.113
+	5.75364	1.76342e-06	1.14163	O75995	O75995	SASH3_HUMAN	SASH3	SAM and SH3 domain-containing protein 3	20.4688	20.4589	20.5216	19.3249	19.3777	19.3218	20.0532	19.9396	20.0886
	1.1083	0.0779286	0.108215	O76003	O76003	GLRX3_HUMAN	GLRX3	Glutaredoxin-3	23.129	23.218	23.1407	22.9816	23.0948	23.0867	22.9825	23.0862	23.0774
	0.714134	0.193137	-0.161903	O76021	O76021	RL1D1_HUMAN	RSL1D1	Ribosomal L1 domain-containing protein 1	21.8321	21.9523	21.8703	21.853	22.1271	22.1602	21.8103	21.9759	21.8724
	1.52386	0.029932	-0.732402	O76031	O76031	CLPX_HUMAN	CLPX	ATP-dependent Clp protease ATP-binding subunit clpX-like, mitochondrial	19.0671	19.5044	18.8271	19.678	19.8994	20.0184	20.2799	20.4652	19.9643
	0.299979	0.501212	-0.25919	O76041-2	O76041-2	NEBL_HUMAN	NEBL	Isoform 2 of Nebulette	15.2172	15.4736	15.0463	14.8543	15.7535	15.9069	17.079	16.936	16.9371
+	2.53586	0.00291166	1.4488	O76054;O76054-4	O76054;O76054-4	S14L2_HUMAN	SEC14L2	SEC14-like protein 2	18.0981	17.9349	17.9264	16.8334	16.6631	16.1165	18.3928	18.3837	18.117
	0.471887	0.337375	-0.0552521	O76071	O76071	CIAO1_HUMAN	CIAO1	Probable cytosolic iron-sulfur protein assembly protein CIAO1	21.6179	21.727	21.7224	21.6788	21.7506	21.8035	22.0463	22.0106	22.101
	0.0726607	0.84594	0.0279903	O76080	O76080	ZFAN5_HUMAN	ZFAND5	AN1-type zinc finger protein 5	18.2077	18.3622	18.4094	18.0766	18.4911	18.3277	18.4945	18.5607	18.2894
	0.445904	0.358175	0.089042	O76094	O76094;O76094-2	SRP72_HUMAN	SRP72	Signal recognition particle subunit SRP72	22.4485	22.6473	22.5752	22.3419	22.538	22.524	22.684	22.7331	22.5801
+	3.51495	0.000305529	-1.22741	O76095;O76095-2	O76095;O76095-2	JTB_HUMAN	JTB	Protein JTB	16.9662	16.9004	16.7646	17.9892	18.0502	18.2739	17.3328	17.7483	16.6459
	0.338486	0.458685	-0.588232	O76096	O76096	CYTF_HUMAN	CST7	Cystatin-F	16.2141	14.3115	13.882	15.3607	15.4809	15.3307	16.5592	16.6039	16.7505
	1.59358	0.025493	-0.179125	O94760	O94760;O94760-2	DDAH1_HUMAN	DDAH1	N(G),N(G)-dimethylarginine dimethylaminohydrolase 1	20.1499	20.2485	20.3147	20.4133	20.4516	20.3857	19.8869	19.6928	19.8558
	3.43891	0.000363994	-0.439391	O94761	O94761	RECQ4_HUMAN	RECQL4	ATP-dependent DNA helicase Q4	19.5552	19.637	19.5829	19.9689	20.0634	20.0609	19.6229	19.7363	19.6416
	0.530628	0.294694	0.103632	O94762;O94762-4	O94762;O94762-4	RECQ5_HUMAN	RECQL5	ATP-dependent DNA helicase Q5	15.4083	15.6605	15.5453	15.3441	15.4918	15.4673	15.9009	15.7084	15.9036
	2.27163	0.00535017	-0.184762	O94763	O94763	RMP_HUMAN	URI1	Unconventional prefoldin RPB5 interactor 1	19.7692	19.8158	19.8629	19.9901	20.0394	19.9727	20.0848	20.0581	20.1274
+	2.19543	0.00637632	-0.847914	O94766;O94766-2	O94766;O94766-2	B3GA3_HUMAN	B3GAT3	Galactosylgalactosylxylosylprotein 3-beta-glucuronosyltransferase 3	17.5499	17.6601	17.2162	18.1542	18.3451	18.4707	17.3962	18.1559	16.985
+	3.71926	0.000190873	-1.36907	O94768	O94768	ST17B_HUMAN	STK17B	Serine/threonine-protein kinase 17B	15.8432	15.6516	15.5411	17.1337	16.9463	17.0631	16.7281	15.1793	13.9568
	3.16974	0.000676493	-0.320293	O94776	O94776	MTA2_HUMAN	MTA2	Metastasis-associated protein MTA2	23.1804	23.0964	23.1687	23.4699	23.5046	23.432	23.1705	23.069	23.224
	1.45768	0.0348595	0.125718	O94782	O94782	UBP1_HUMAN	USP1	Ubiquitin carboxyl-terminal hydrolase 1	18.7913	18.9177	18.8261	18.6973	18.7439	18.7167	17.809	18.0941	18.0153
	2.9299	0.00117518	0.414859	O94804	O94804	STK10_HUMAN	STK10	Serine/threonine-protein kinase 10	22.4596	22.3422	22.4267	22.0489	22.0087	21.9263	22.2817	22.2178	22.2821
	0.103962	0.787114	0.0249322	O94817	O94817	ATG12_HUMAN	ATG12	Ubiquitin-like protein ATG12	19.377	19.5476	19.5537	19.3474	19.4905	19.5657	19.3222	19.3355	19.1996
	3.88962	0.000128939	-0.610631	O94819	O94819	KBTBB_HUMAN	KBTBD11	Kelch repeat and BTB domain-containing protein 11	21.2502	21.3488	21.3848	21.9423	21.9567	21.9168	22.5392	22.6085	22.5317
	0.227548	0.592177	-0.124337	O94822-3	O94822;O94822-3	LTN1_HUMAN	LTN1	Isoform 3 of E3 ubiquitin-protein ligase listerin	18.5234	18.1473	17.9632	18.0845	18.3695	18.5529	17.9439	18.2121	17.4306
+	3.49597	0.000319179	-1.05469	O94826	O94826	TOM70_HUMAN	TOMM70	Mitochondrial import receptor subunit TOM70	18.5991	18.8132	18.5771	19.6153	19.7768	19.7613	18.761	18.9526	18.9679
	0.0442509	0.903128	0.028272	O94829	O94829	IPO13_HUMAN	IPO13	Importin-13	18.8778	18.2842	18.2675	18.5964	18.3004	18.448	18.3775	18.4365	18.2786
	1.59259	0.0255513	0.185097	O94830	O94830	DDHD2_HUMAN	DDHD2	Phospholipase DDHD2	19.8433	19.8416	19.7893	19.5541	19.6365	19.7282	19.5993	19.7307	19.4511
+	3.40766	0.000391148	0.786147	O94842;O94842-2;O94842-3	O94842;O94842-2;O94842-3	TOX4_HUMAN	TOX4	TOX high mobility group box family member 4	20.4915	20.5479	20.4835	19.6237	19.8539	19.6868	20.1485	20.1131	20.1881
	1.62562	0.0236799	-0.31353	O94855;O94855-2	O94855;O94855-2	SC24D_HUMAN	SEC24D	Protein transport protein Sec24D	20.7278	20.6434	20.4543	20.887	20.8866	20.9924	20.8023	20.9817	20.5801
	2.77785	0.00166783	-0.471226	O94864;O94864-2	O94864;O94864-2;O94864-4	ST65G_HUMAN	SUPT7L	STAGA complex 65 subunit gamma	18.336	18.3121	18.4597	18.8211	18.9222	18.7781	18.5397	18.4162	18.5223
	0.147849	0.711462	0.0585251	O94868;O94868-2	O94868;O94868-2;O94868-3	FCSD2_HUMAN	FCHSD2	F-BAR and double SH3 domains protein 2	19.5554	19.9257	19.8631	19.5435	19.8537	19.7713	19.4637	19.5197	19.2883
	0.884812	0.130373	-0.192125	O94874	O94874;O94874-2;O94874-3	UFL1_HUMAN	UFL1	E3 UFM1-protein ligase 1	21.151	21.1187	20.9054	21.1203	21.3024	21.3287	21.0848	21.2469	20.798
	2.03792	0.00916381	0.201323	O94880	O94880;O94880-2	PHF14_HUMAN	PHF14	PHD finger protein 14	19.0654	19.0839	19.1304	18.8161	18.9351	18.9245	18.9837	18.9196	19.0035
+	4.46716	3.41067e-05	-0.953259	O94885	O94885	SASH1_HUMAN	SASH1	SAM and SH3 domain-containing protein 1	19.499	19.4357	19.5695	20.4278	20.5072	20.429	19.4036	19.4507	19.6251
	0.0647252	0.861539	-0.0802027	O94886	O94886	CSCL1_HUMAN	TMEM63A	CSC1-like protein 1	17.4328	16.4256	16.0897	17.0207	16.6616	16.5064	17.6299	17.3316	17.1984
	0.819208	0.151632	0.379899	O94887;O94887-2;O94887-3	O94887;O94887-2;O94887-3	FARP2_HUMAN	FARP2	FERM, ARHGEF and pleckstrin domain-containing protein 2	17.6383	17.2043	17.0664	16.6694	17.0178	17.0821	16.8007	17.1566	16.8067
	1.92231	0.011959	0.0984548	O94888	O94888	UBXN7_HUMAN	UBXN7	UBX domain-containing protein 7	21.7703	21.7724	21.7939	21.714	21.686	21.6411	21.9808	21.9257	21.9643
	1.98858	0.0102666	-0.357018	O94903	O94903	PLPHP_HUMAN	PLPBP	Pyridoxal phosphate homeostasis protein	22.7733	22.8825	22.988	23.1436	23.2939	23.2774	23.2013	23.1085	23.0988
+	2.14494	0.00716237	-1.58355	O94905	O94905	ERLN2_HUMAN	ERLIN2	Erlin-2	20.6416	20.7786	20.3791	21.6055	22.4298	22.5146	21.2858	22.1469	21.1231
	1.02722	0.0939242	-0.13002	O94906	O94906;O94906-2	PRP6_HUMAN	PRPF6	Pre-mRNA-processing factor 6	21.9657	21.9281	21.857	21.9471	22.1057	22.088	21.7111	21.8099	21.5239
	2.81554	0.00152918	0.487071	O94913	O94913	PCF11_HUMAN	PCF11	Pre-mRNA cleavage complex 2 protein Pcf11	21.9686	21.9536	22.0129	21.5898	21.5036	21.3806	21.9335	21.7632	21.8241
	0.931139	0.117182	-0.54707	O94915	O94915	FRYL_HUMAN	FRYL	Protein furry homolog-like	19.8747	19.2261	19.0727	20.1738	19.7618	19.8792	19.5524	19.4657	19.5428
	1.53497	0.0291764	-0.670051	O94915-2	O94915-2	FRYL_HUMAN	FRYL	Isoform 2 of Protein furry homolog-like	17.9966	17.5799	17.3901	18.4593	18.1492	18.3683	18.2011	17.987	18.1512
	0.539158	0.288963	-0.271936	O94925	O94925;O94925-3	GLSK_HUMAN	GLS	Glutaminase kidney isoform, mitochondrial	19.1716	19.6289	19.1385	19.312	19.5884	19.8544	19.8915	20.1349	19.5921
	0.665773	0.215887	-0.0878251	O94927	O94927	HAUS5_HUMAN	HAUS5	HAUS augmin-like complex subunit 5	20.337	20.3564	20.175	20.3536	20.4089	20.3694	20.2609	20.4641	20.1331
	3.31557	0.000483537	0.535966	O94953	O94953;O94953-2	KDM4B_HUMAN	KDM4B	Lysine-specific demethylase 4B	18.9265	18.9989	18.9613	18.3375	18.498	18.4434	18.9571	19.0019	18.9596
	1.2438	0.0570428	0.157637	O94964-2	O94964;O94964-2;O94964-3	SOGA1_HUMAN	SOGA1	Isoform 2 of Protein SOGA1	19.0625	18.9045	18.9283	18.8641	18.7481	18.8102	18.5709	18.4457	18.6576
	2.54346	0.00286114	-0.226604	O94966-5;O94966-6	O94966;O94966-2;O94966-3;O94966-4;O94966-5;O94966-6;O94966-7	UBP19_HUMAN	USP19	Isoform 5 of Ubiquitin carboxyl-terminal hydrolase 19	20.0125	20.032	19.9405	20.2598	20.1881	20.2168	20.1207	20.2429	20.2103
	0.39292	0.40465	-0.190035	O94967;O94967-2	O94967;O94967-2;O94967-3;O94967-4	WDR47_HUMAN	WDR47	WD repeat-containing protein 47	18.184	18.4118	18.2939	18.1113	18.5942	18.7543	18.6988	18.7607	18.6675
	0.457174	0.349001	0.0292943	O94973;O94973-2	O94973;O94973-2;O94973-3	AP2A2_HUMAN	AP2A2	AP-2 complex subunit alpha-2	20.9607	21.0058	20.9685	20.9046	20.9559	20.9865	21.0252	21.0264	20.9608
	1.32518	0.0472958	-0.160163	O94979	O94979;O94979-2;O94979-3;O94979-4;O94979-5;O94979-6;O94979-7;O94979-8;O94979-9;O94979-10	SC31A_HUMAN	SEC31A	Protein transport protein Sec31A	22.1309	22.2408	22.1213	22.2417	22.3727	22.3592	22.0026	22.1566	21.92
	2.23949	0.0057612	-0.334389	O94986;O94986-3	O94986;O94986-1;O94986-2;O94986-3	CE152_HUMAN	CEP152	Centrosomal protein of 152 kDa	17.5931	17.79	17.6778	17.9946	17.9989	18.0706	17.7966	17.8678	17.8961
	2.51139	0.00308041	0.368279	O94992	O94992	HEXI1_HUMAN	HEXIM1	Protein HEXIM1	20.7165	20.7154	20.825	20.4561	20.394	20.302	20.4223	20.3697	20.503
	1.70339	0.0197976	0.304938	O95059	O95059	RPP14_HUMAN	RPP14	Ribonuclease P protein subunit p14	18.5453	18.66	18.5793	18.4274	18.1753	18.2671	18.1867	18.0782	18.2044
	0.998537	0.100337	-0.345866	O95067	O95067	CCNB2_HUMAN	CCNB2	G2/mitotic-specific cyclin-B2	18.7341	18.5162	18.5221	19.2282	18.7879	18.7938	18.5793	18.6171	18.54
	0.005419	0.9876	0.00139236	O95071;O95071-2	O95071;O95071-2	UBR5_HUMAN	UBR5	E3 ubiquitin-protein ligase UBR5	22.2841	22.0952	22.0975	22.2702	22.1021	22.1004	22.2149	22.1308	22.2183
	3.03114	0.000930806	-0.343032	O95081	O95081;O95081-2	AGFG2_HUMAN	AGFG2	Arf-GAP domain and FG repeat-containing protein 2	18.1234	18.2137	18.2511	18.5515	18.5202	18.5456	18.3913	18.3351	18.3539
	2.74138	0.00181393	0.265867	O95104;O95104-2	O95104;O95104-2;O95104-3;Q9UPN6;Q9UPN6-2	SCAF4_HUMAN	SCAF4	SR-related and CTD-associated factor 4	22.1555	22.0863	22.0935	21.8024	21.9	21.8352	21.8764	21.885	21.8446
	1.67373	0.0211968	-0.277988	O95140	O95140	MFN2_HUMAN	MFN2	Mitofusin-2	19.7152	19.9399	19.7867	20.0299	20.0905	20.1554	19.5497	19.6822	19.297
	0.494281	0.32042	-0.109004	O95149	O95149	SPN1_HUMAN	SNUPN	Snurportin-1	19.559	19.686	19.6126	19.561	19.7597	19.864	19.454	19.5481	19.2109
	0.298007	0.503493	-0.0907027	O95155;O95155-2;O95155-4	O95155;O95155-2;O95155-3;O95155-4	UBE4B_HUMAN	UBE4B	Ubiquitin conjugation factor E4 B	20.1351	19.8351	19.7507	20.0139	19.9206	20.0585	19.1995	19.266	19.0506
	1.28801	0.0515222	-0.562197	O95159	O95159	ZFPL1_HUMAN	ZFPL1	Zinc finger protein-like 1	18.5721	18.8067	18.5846	18.9015	19.1907	19.5579	18.3377	18.4252	17.7527
	0.163686	0.685983	-0.0377655	O95163	O95163	ELP1_HUMAN	ELP1	Elongator complex protein 1	20.4973	20.4471	20.2715	20.3459	20.4534	20.53	20.2654	20.4944	20.1635
	1.77274	0.0168758	-0.173623	O95166	O95166;Q9H0R8;Q9H0R8-2	GBRAP_HUMAN	GABARAP	Gamma-aminobutyric acid receptor-associated protein	17.4121	17.4785	17.477	17.5567	17.6458	17.6859	17.0086	17.4869	17.0816
+	1.539	0.0289067	-1.24853	O95168;O95168-2	O95168;O95168-2	NDUB4_HUMAN	NDUFB4	NADH dehydrogenase [ubiquinone] 1 beta subcomplex subunit 4	18.5412	19.0556	18.8008	19.3697	20.2921	20.4813	19.8518	20.3558	19.3325
+	1.40366	0.0394769	-1.00662	O95182	O95182	NDUA7_HUMAN	NDUFA7	NADH dehydrogenase [ubiquinone] 1 alpha subcomplex subunit 7	18.3339	19.1176	18.6385	19.2402	19.7998	20.0698	20.1688	20.4566	20.0527
	0.709466	0.195224	-0.632757	O95197;O95197-2;O95197-3;O95197-4;O95197-7	O95197;O95197-2;O95197-3;O95197-4;O95197-7	RTN3_HUMAN	RTN3	Reticulon-3	19.8471	19.2515	18.5939	19.8842	19.5303	20.1764	18.5755	19.5356	18.8045
+	1.83413	0.014651	-1.23745	O95202	O95202	LETM1_HUMAN	LETM1	Mitochondrial proton/calcium exchanger protein	16.9817	17.2434	16.421	17.918	17.967	18.4734	17.6102	18.0841	17.7521
	0.286078	0.517513	-0.132168	O95208;O95208-2	O95208;O95208-2	EPN2_HUMAN	EPN2	Epsin-2	16.6901	16.8944	16.9605	16.652	17.2037	17.0858	17.6659	17.4023	17.9273
	0.433052	0.368933	0.461127	O95210	O95210	STBD1_HUMAN	STBD1	Starch-binding domain-containing protein 1	16.4493	17.1317	16.0398	16.0151	15.5491	16.6733	16.5573	17.4566	16.514
	1.61744	0.0241302	0.327202	O95218;O95218-2	O95218;O95218-2	ZRAB2_HUMAN	ZRANB2	Zinc finger Ran-binding domain-containing protein 2	22.1604	21.9704	21.951	21.7922	21.7312	21.5768	21.6336	21.6415	21.9521
	1.22895	0.059027	-0.187723	O95219	O95219	SNX4_HUMAN	SNX4	Sorting nexin-4	20.0752	20.26	20.168	20.2607	20.3898	20.4159	20.3472	20.5117	20.3063
	1.82735	0.0148816	-0.308211	O95229	O95229	ZWINT_HUMAN	ZWINT	ZW10 interactor	21.0025	21.1185	21.2342	21.3577	21.4592	21.4629	21.0667	20.9437	20.9517
	2.95563	0.00110756	0.21094	O95232	O95232;O95232-2	LC7L3_HUMAN	LUC7L3	Luc7-like protein 3	21.6529	21.6268	21.7087	21.4516	21.4643	21.4397	21.6374	21.605	21.6788
	2.77878	0.00166426	-0.28915	O95235;O95235-2	O95235;O95235-2	KI20A_HUMAN	KIF20A	Kinesin-like protein KIF20A	20.2076	20.2483	20.1614	20.4372	20.5294	20.5181	20.1351	20.2694	20.4126
	1.51938	0.0302425	-0.193628	O95239	O95239;O95239-2;Q2VIQ3	KIF4A_HUMAN	KIF4A	Chromosome-associated kinesin KIF4A	20.1522	20.021	20.2039	20.3282	20.3529	20.2769	19.9219	19.6861	19.8668
	0.171769	0.673335	-0.0583242	O95243;O95243-2;O95243-3;O95243-5	O95243;O95243-2;O95243-3;O95243-5;O95243-6	MBD4_HUMAN	MBD4	Methyl-CpG-binding domain protein 4	17.9245	18.1212	18.0613	17.8658	18.2254	18.1908	18.1536	18.1754	18.078
	2.34037	0.004567	-0.343105	O95248;O95248-4;O95248-5	O95248;O95248-4;O95248-5	MTMR5_HUMAN	SBF1	Myotubularin-related protein 5	17.4524	17.3267	17.2866	17.7639	17.6617	17.6693	17.632	17.6835	17.6263
	0.68919	0.204555	-0.234022	O95249	O95249	GOSR1_HUMAN	GOSR1	Golgi SNAP receptor complex member 1	19.7947	19.4886	19.4112	19.8418	19.6066	19.9482	19.2631	19.2095	18.9156
	2.26315	0.0054557	0.272336	O95251	O95251;O95251-4	KAT7_HUMAN	KAT7	Histone acetyltransferase KAT7	20.0095	20.1146	20.0167	19.7102	19.7768	19.8368	19.7185	19.8855	19.4748
	0.511743	0.307792	0.169565	O95260-2	O95260;O95260-2	ATE1_HUMAN	ATE1	Isoform ATE1-2 of Arginyl-tRNA--protein transferase 1	18.1072	18.4	18.348	17.8879	18.2265	18.232	18.1043	18.4307	18.315
	0.0201747	0.954609	0.006272	O95271	O95271;O95271-2	TNKS1_HUMAN	TNKS	Poly [ADP-ribose] polymerase tankyrase-1	16.8152	16.9593	16.7105	16.9439	16.6874	16.8348	17.042	17.0173	17.046
	0.43445	0.367748	-0.119289	O95273	O95273;O95273-2	CCDB1_HUMAN	CCNDBP1	Cyclin-D1-binding protein 1	18.2884	18.2493	18.2559	18.1596	18.4381	18.5538	18.3185	18.4222	18.3018
	1.18982	0.0645921	0.338802	O95295	O95295	SNAPN_HUMAN	SNAPIN	SNARE-associated protein Snapin	20.1178	20.3525	20.2415	19.6703	20.043	19.982	20.2555	20.3959	20.3201
+	1.38304	0.0413961	-0.939115	O95299	O95299	NDUAA_HUMAN	NDUFA10	NADH dehydrogenase [ubiquinone] 1 alpha subcomplex subunit 10, mitochondrial	19.2332	19.8633	19.2112	19.9307	20.4708	20.7237	20.6644	21.0487	20.2544
+	3.73548	0.000183872	-1.60132	O95302;O95302-3	O95302;O95302-3	FKBP9_HUMAN	FKBP9	Peptidyl-prolyl cis-trans isomerase FKBP9	20.1833	20.2814	20.1207	21.5828	21.954	21.8525	20.1791	20.5265	20.2564
	1.96588	0.0108174	0.22318	O95319;O95319-2;O95319-3;O95319-4;O95319-5	O95319;O95319-2;O95319-3;O95319-4;O95319-5	CELF2_HUMAN	CELF2	CUGBP Elav-like family member 2	21.693	21.7683	21.8123	21.4729	21.5359	21.5952	21.2844	21.1635	21.1426
	0.748196	0.178568	-0.0711168	O95336	O95336	6PGL_HUMAN	PGLS	6-phosphogluconolactonase	24.7396	24.8137	24.8395	24.8161	24.9259	24.8642	24.8726	24.7716	24.8535
	3.38808	0.000409183	0.451521	O95340;O95340-2	O95340;O95340-2	PAPS2_HUMAN	PAPSS2	Bifunctional 3'-phosphoadenosine 5'-phosphosulfate synthase 2	19.5889	19.6161	19.6019	19.0691	19.1922	19.1911	18.9628	19.0244	18.8464
	1.07155	0.0848106	-0.0737743	O95347	O95347;O95347-2	SMC2_HUMAN	SMC2	Structural maintenance of chromosomes protein 2	21.82	21.7739	21.7116	21.8289	21.8422	21.8558	21.4898	21.6088	21.3967
	0.353953	0.442636	-0.09342	O95352	O95352;O95352-2;O95352-3	ATG7_HUMAN	ATG7	Ubiquitin-like modifier-activating enzyme ATG7	20.7147	20.4987	20.3482	20.5833	20.5905	20.6681	21.2921	21.4417	20.9744
	0.268297	0.539141	-0.125963	O95359;O95359-3	O95359;O95359-1;O95359-2;O95359-3;O95359-5;O95359-6	TACC2_HUMAN	TACC2	Transforming acidic coiled-coil-containing protein 2	16.4395	16.8527	16.9096	17.0567	16.657	16.8661	17.4315	17.3379	17.4495
	0.53187	0.293853	1.05429	O95361;O95361-2	O95361;O95361-2;Q309B1	TRI16_HUMAN	TRIM16	Tripartite motif-containing protein 16	17.8437	17.7869	17.643	14.9803	17.7888	17.3417	18.113	18.553	18.1079
	0.148521	0.710361	-0.149732	O95363	O95363	SYFM_HUMAN	FARS2	Phenylalanine--tRNA ligase, mitochondrial	17.3944	17.3501	16.8523	16.802	17.9506	17.2934	17.6647	18.3745	17.5522
	0.332049	0.465534	0.0668405	O95365	O95365	ZBT7A_HUMAN	ZBTB7A	Zinc finger and BTB domain-containing protein 7A	18.9577	19.1634	19.2158	19.0802	19.0617	18.9946	19.0689	18.9412	18.9303
	0.226198	0.594021	-0.0410131	O95372	O95372	LYPA2_HUMAN	LYPLA2	Acyl-protein thioesterase 2	21.5305	21.4941	21.6823	21.6139	21.5366	21.6795	21.1056	20.7566	20.709
	0.275387	0.530411	-0.0972748	O95373	O95373	IPO7_HUMAN	IPO7	Importin-7	22.4829	22.1755	22.1264	22.513	22.2098	22.3539	22.1895	22.1618	22.0671
	4.72771	1.87194e-05	0.272937	O95376	O95376	ARI2_HUMAN	ARIH2	E3 ubiquitin-protein ligase ARIH2	20.0876	20.1078	20.0915	19.8033	19.8315	19.8333	20.2499	20.3616	20.1957
	0.514404	0.305912	0.0862783	O95379-3	O95379;O95379-2;O95379-3;O95379-4	TFIP8_HUMAN	TNFAIP8	Isoform 3 of Tumor necrosis factor alpha-induced protein 8	18.5527	18.4665	18.5223	18.5201	18.4701	18.2924	19.1085	19.073	19.3192
	1.86915	0.0135162	0.102744	O95391	O95391	SLU7_HUMAN	SLU7	Pre-mRNA-splicing factor SLU7	19.627	19.642	19.6741	19.5558	19.573	19.5062	19.7022	19.6507	19.6791
	1.55876	0.0276211	-0.306428	O95394;O95394-3;O95394-4	O95394;O95394-3;O95394-4	AGM1_HUMAN	PGM3	Phosphoacetylglucosamine mutase	19.8244	19.9115	19.8574	19.9971	20.2577	20.2577	19.6676	19.7964	19.1891
	1.03705	0.0918221	0.167867	O95396	O95396	MOCS3_HUMAN	MOCS3	Adenylyltransferase and sulfurtransferase MOCS3	19.2505	19.1918	19.3421	19.1092	19.1927	18.979	19.2037	19.3461	19.3321
	0.740481	0.181769	0.0745646	O95400	O95400	CD2B2_HUMAN	CD2BP2	CD2 antigen cytoplasmic tail-binding protein 2	20.8817	20.9307	20.9552	20.7665	20.893	20.8843	20.8275	20.7318	20.6879
	0.812912	0.153846	-0.0555153	O95402	O95402	MED26_HUMAN	MED26	Mediator of RNA polymerase II transcription subunit 26	18.9194	18.951	18.966	19.0413	19.0156	18.946	19.0883	19.0497	19.0801
	0.720471	0.190339	0.153964	O95405;O95405-2	O95405;O95405-2;O95405-3	ZFYV9_HUMAN	ZFYVE9	Zinc finger FYVE domain-containing protein 9	16.9144	16.7397	16.7675	16.6942	16.7691	16.4964	16.5708	16.4728	16.5346
	0.446175	0.357952	0.454926	O95409	O95409	ZIC2_HUMAN	ZIC2	Zinc finger protein ZIC 2	18.5209	19.1765	19.2681	17.7939	18.9033	18.9034	18.2799	18.3753	17.4007
	0.768444	0.170434	-0.0615266	O95425;O95425-2;O95425-3;O95425-4	O95425;O95425-2;O95425-3;O95425-4	SVIL_HUMAN	SVIL	Supervillin	18.2449	18.3128	18.1979	18.2819	18.329	18.3292	17.9799	17.9542	17.9802
	3.57117	0.000268428	0.343765	O95429	O95429;O95429-2	BAG4_HUMAN	BAG4	BAG family molecular chaperone regulator 4	20.1465	20.119	20.1075	19.7605	19.8321	19.7491	20.1461	20.0785	20.1774
	5.25849	5.51458e-06	-0.347802	O95433	O95433	AHSA1_HUMAN	AHSA1	Activator of 90 kDa heat shock protein ATPase homolog 1	23.7978	23.7811	23.7734	24.1167	24.1439	24.1351	24.0875	24.088	24.0029
	1.65273	0.0222469	0.107919	O95453;O95453-2	O95453;O95453-2	PARN_HUMAN	PARN	Poly(A)-specific ribonuclease PARN	21.0148	21.0729	21.0513	20.891	20.9724	20.9518	20.9798	20.9498	21.0546
	0.0100776	0.977063	0.000983556	O95456;O95456-2	O95456;O95456-2	PSMG1_HUMAN	PSMG1	Proteasome assembly chaperone 1	22.289	22.2407	22.2188	22.2315	22.2969	22.217	22.5195	22.5531	22.6153
	1.50637	0.0311625	-0.332379	O95466-2	Q96PY5;Q96PY5-3;O95466;O95466-2;O95466-3	FMNL1_HUMAN	FMNL1	Isoform 2 of Formin-like protein 1	20.3823	20.3453	20.1918	20.4798	20.6728	20.7639	21.1665	21.3372	20.9629
	1.8179	0.0152088	0.820068	O95478	O95478	NSA2_HUMAN	NSA2	Ribosome biogenesis protein NSA2 homolog	20.4802	20.697	20.7047	19.4401	19.9246	20.057	20.2176	20.3856	20.1376
+	3.64435	0.000226805	-1.34791	O95479;O95479-2	O95479;O95479-2	G6PE_HUMAN	H6PD	GDH/6PGL endoplasmic bifunctional protein	19.1274	19.0682	18.9858	20.2195	20.5518	20.4537	19.3897	19.8478	19.3351
	1.80074	0.0158218	-0.251066	O95486	O95486	SC24A_HUMAN	SEC24A	Protein transport protein Sec24A	20.5351	20.3965	20.3478	20.7264	20.6319	20.6743	20.7309	20.7644	20.6728
	0.237503	0.578758	0.0700843	O95487;O95487-2;O95487-3	O95487;O95487-2;O95487-3	SC24B_HUMAN	SEC24B	Protein transport protein Sec24B	19.5317	19.3932	19.1524	19.2392	19.2718	19.3561	19.2572	19.4542	19.1269
	2.65079	0.00223466	0.216712	O95490-2;O95490-5	O95490;O95490-2;O95490-3;O95490-4;O95490-5;O95490-6;O95490-7	AGRL2_HUMAN	ADGRL2	Isoform 2 of Adhesion G protein-coupled receptor L2	22.6218	22.6211	22.6753	22.4688	22.4183	22.381	21.8048	21.6585	21.9416
	0.719	0.190985	0.112241	O95503	O95503	CBX6_HUMAN	CBX6	Chromobox protein homolog 6	18.7128	18.668	18.5792	18.5897	18.611	18.4225	18.4927	18.5863	18.6968
+	3.23474	0.000582454	-1.07659	O95544;O95544-2	O95544;O95544-2	NADK_HUMAN	NADK	NAD kinase	18.2175	17.9489	17.918	19.1942	19.0123	19.1077	19.4927	19.2102	19.4164
	5.37528	4.21426e-06	0.369355	O95551;O95551-2	O95551;O95551-2;O95551-3	TYDP2_HUMAN	TDP2	Tyrosyl-DNA phosphodiesterase 2	19.2921	19.2871	19.2653	18.9153	18.9221	18.899	19.173	19.2314	19.2108
	0.944122	0.113731	0.387797	O95562	O95562	SFT2B_HUMAN	SFT2D2	Vesicle transport protein SFT2B	19.9002	19.4836	19.3568	19.1421	19.0501	19.385	19.5701	19.6286	19.3674
	1.62252	0.0238497	-0.682912	O95571	O95571	ETHE1_HUMAN	ETHE1	Persulfide dioxygenase ETHE1, mitochondrial	20.6974	21.1094	20.8417	21.2903	21.6007	21.8063	22.457	22.6337	22.2501
+	2.00024	0.00999448	-0.90331	O95573	O95573	ACSL3_HUMAN	ACSL3	Long-chain-fatty-acid--CoA ligase 3	19.1409	19.2684	19.0619	19.687	20.2419	20.2522	19.3745	19.8958	19.3109
	0.409329	0.389647	-0.0588786	O95602	O95602	RPA1_HUMAN	POLR1A	DNA-directed RNA polymerase I subunit RPA1	19.2584	19.2469	19.1044	19.2015	19.2598	19.3251	18.8777	19.0086	18.6736
	3.76045	0.0001736	-0.464184	O95613	O95613;O95613-2	PCNT_HUMAN	PCNT	Pericentrin	20.5829	20.6965	20.6614	21.124	21.1105	21.0989	20.4146	20.3891	20.225
	1.16923	0.0677286	0.160873	O95619	O95619	YETS4_HUMAN	YEATS4	YEATS domain-containing protein 4	20.2749	20.3233	20.3503	20.0339	20.2226	20.2094	19.9088	19.9853	19.8064
	1.447	0.0357269	-0.416661	O95625	O95625	ZBT11_HUMAN	ZBTB11	Zinc finger and BTB domain-containing protein 11	16.8009	17.0399	17.2109	17.5552	17.3895	17.357	16.668	16.7015	16.7272
	2.42565	0.00375278	0.190751	O95628;O95628-3	O95628;O95628-2;O95628-3	CNOT4_HUMAN	CNOT4	CCR4-NOT transcription complex subunit 4	18.8136	18.8648	18.851	18.6227	18.7074	18.6271	18.7657	18.7282	18.8479
	0.137737	0.728221	0.0269852	O95630	O95630;O95630-2	STABP_HUMAN	STAMBP	STAM-binding protein	19.94	19.8961	19.7384	19.754	19.8728	19.8667	19.8523	20.0021	19.8548
	1.53907	0.0289019	0.294294	O95639	O95639	CPSF4_HUMAN	CPSF4	Cleavage and polyadenylation specificity factor subunit 4	17.6879	17.7541	17.7654	17.3006	17.5937	17.4301	17.4955	17.232	17.3299
	1.05398	0.0883121	0.0983289	O95639-3	O95639;O95639-2;O95639-3	CPSF4_HUMAN	CPSF4	Isoform 3 of Cleavage and polyadenylation specificity factor subunit 4	20.8385	20.8048	20.9452	20.7771	20.7747	20.7417	20.9392	20.7668	20.8375
	0.565683	0.271842	0.0914853	O95644;O95644-4;O95644-5;O95644-6	O95644;O95644-2;O95644-3;O95644-4;O95644-5;O95644-6;O95644-8;O95644-10;O95644-11	NFAC1_HUMAN	NFATC1	Nuclear factor of activated T-cells, cytoplasmic 1	19.3163	19.3055	19.5127	19.3365	19.2654	19.2581	20.1419	19.9473	20.0293
	1.12065	0.0757435	-0.113951	O95671;O95671-2	O95671;O95671-2	ASML_HUMAN	ASMTL	Probable bifunctional dTTP/UTP pyrophosphatase/methyltransferase protein	20.3598	20.4223	20.3695	20.4106	20.5359	20.5469	20.8669	21.0109	20.6552
	5.26005	5.49481e-06	-0.502057	O95684;O95684-2	O95684;O95684-2;O95684-3	CEP43_HUMAN	CEP43	Centrosomal protein 43	20.5329	20.5737	20.5608	21.0769	21.0442	21.0524	20.3701	20.3886	20.4261
	0.949473	0.112338	0.106576	O95685	O95685	PPR3D_HUMAN	PPP1R3D	Protein phosphatase 1 regulatory subunit 3D	19.5715	19.5531	19.5742	19.4844	19.535	19.3596	19.5233	19.5627	19.6032
	2.63706	0.00230644	0.249007	O95696;O95696-2	O95696;O95696-2	BRD1_HUMAN	BRD1	Bromodomain-containing protein 1	20.0937	20.134	20.2097	19.8788	19.8921	19.9196	19.9382	19.876	19.8626
	0.997954	0.100472	0.280208	O95707	O95707	RPP29_HUMAN	POP4	Ribonuclease P protein subunit p29	18.8541	19.1574	19.2976	18.8496	18.7987	18.8201	18.2275	18.3572	18.5171
	0.83609	0.145851	-0.391245	O95714	O95714	HERC2_HUMAN	HERC2	E3 ubiquitin-protein ligase HERC2	18.0594	17.6932	17.3181	18.0345	18.0565	18.1534	17.5854	17.8321	17.5584
	1.65752	0.0220027	-0.381105	O95716	O95716;P20336	RAB3D_HUMAN	RAB3D	Ras-related protein Rab-3D	18.0687	17.8486	17.7757	18.2518	18.1968	18.3878	18.723	18.3558	18.666
	3.24768	0.000565355	-0.319309	O95721	O95721	SNP29_HUMAN	SNAP29	Synaptosomal-associated protein 29	21.1692	21.1843	21.2333	21.5387	21.5419	21.464	21.3139	21.2097	21.3183
	1.20064	0.0630034	0.134872	O95747	O95747	OXSR1_HUMAN	OXSR1	Serine/threonine-protein kinase OSR1	21.1704	21.2566	21.0991	20.9876	21.0739	21.06	21.1357	21.2778	21.1947
	1.04438	0.0902867	-0.152739	O95749	O95749	GGPPS_HUMAN	GGPS1	Geranylgeranyl pyrophosphate synthase	20.6228	20.7865	20.7863	20.8149	20.8795	20.9594	21.0119	21.0997	20.9451
	3.04288	0.000905984	-0.308828	O95757	O95757	HS74L_HUMAN	HSPA4L	Heat shock 70 kDa protein 4L	21.6446	21.6966	21.7267	21.9505	22.0375	22.0064	22.2381	22.1792	22.1445
	1.66811	0.0214727	0.150291	O95758;O95758-1;O95758-2;O95758-4;O95758-5;O95758-6	O95758;O95758-1;O95758-2;O95758-4;O95758-5;O95758-6;O95758-7	PTBP3_HUMAN	PTBP3	Polypyrimidine tract-binding protein 3	22.4013	22.3888	22.3634	22.3011	22.237	22.1645	21.9984	21.9823	22.0289
	1.39919	0.0398852	-0.436108	O95759	O95759;O95759-2	TBCD8_HUMAN	TBC1D8	TBC1 domain family member 8	17.7626	17.5542	17.2749	18.0339	17.9242	17.9419	17.5487	17.8906	17.3738
	0.0877409	0.81707	0.0122782	O95777	O95777	LSM8_HUMAN	LSM8	U6 snRNA-associated Sm-like protein LSm8	23.751	23.8611	23.9011	23.8519	23.8414	23.7831	24.0947	23.9702	24.165
	3.22258	0.000598987	-0.165349	O95782;O95782-2	O95782;O95782-2	AP2A1_HUMAN	AP2A1	AP-2 complex subunit alpha-1	22.7974	22.7838	22.7802	22.9206	22.9695	22.9674	22.9285	22.9224	22.9244
	0.184694	0.653591	0.0377865	O95785-3	O95785-3;O95785-4	WIZ_HUMAN	WIZ	Isoform 3 of Protein Wiz	20.3287	20.1686	20.3752	20.3352	20.2501	20.1738	20.3246	20.1486	20.2848
	0.613944	0.243252	0.214614	O95786	O95786;O95786-2	DDX58_HUMAN	DDX58	Antiviral innate immune response receptor RIG-I	18.5419	18.4593	18.0968	18.0309	18.1283	18.295	18.7221	19.0055	18.4969
	0.252131	0.559589	-0.669345	O95789	O95789;O95789-5	ZMYM6_HUMAN	ZMYM6	Zinc finger MYM-type protein 6	18.6857	15.5188	18.6375	18.1667	18.1875	18.496	18.7255	15.2811	18.4626
	1.56527	0.0272102	0.188238	O95793-3	O95793;O95793-2;O95793-3	STAU1_HUMAN	STAU1	Isoform 3 of Double-stranded RNA-binding protein Staufen homolog 1	21.3259	21.284	21.4108	21.203	21.1817	21.0712	21.1069	20.9515	21.0747
	0.21264	0.612858	-0.0359898	O95801	O95801	TTC4_HUMAN	TTC4	Tetratricopeptide repeat protein 4	20.3472	20.4606	20.5135	20.431	20.4345	20.5638	20.0438	20.0336	20.0722
+	5.09739	7.99114e-06	-1.10107	O95816	O95816;O95816-2	BAG2_HUMAN	BAG2	BAG family molecular chaperone regulator 2	22.055	22.1272	22.1009	23.2458	23.2015	23.139	21.9905	21.8954	22.0799
	3.86282	0.000137145	0.274501	O95817	O95817	BAG3_HUMAN	BAG3	BAG family molecular chaperone regulator 3	20.0088	19.9935	20.0445	19.7283	19.7304	19.7645	20.3083	20.2439	20.3604
	1.52898	0.0295814	-0.189633	O95819;O95819-2;O95819-3;O95819-4;O95819-5	Q9UKE5;Q9UKE5-2;Q9UKE5-3;Q9UKE5-4;Q9UKE5-5;Q9UKE5-6;Q9UKE5-7;Q9UKE5-8;Q8N4C8;Q8N4C8-2;Q8N4C8-3;Q8N4C8-4;Q8N4C8-5;O95819;O95819-2;O95819-3;O95819-4;O95819-5;O95819-6	M4K4_HUMAN	MAP4K4	Mitogen-activated protein kinase kinase kinase kinase 4	21.0685	21.1753	21.0503	21.2039	21.3298	21.3294	20.727	20.9298	20.6966
	1.16996	0.0676147	0.186704	O95825	O95825;O95825-2	QORL1_HUMAN	CRYZL1	Quinone oxidoreductase-like protein 1	21.1979	21.2885	21.4301	21.0584	21.1275	21.1704	21.3507	21.2904	21.3191
	1.49972	0.031643	-0.306997	O95831	O95831;O95831-2;O95831-3;O95831-5	AIFM1_HUMAN	AIFM1	Apoptosis-inducing factor 1, mitochondrial	20.9966	21.1387	21.0684	21.2125	21.5018	21.4103	20.8575	21.0769	21.0128
	1.1788	0.0662527	-0.112336	O95834;O95834-2;O95834-3	O95834;O95834-2;O95834-3	EMAL2_HUMAN	EML2	Echinoderm microtubule-associated protein-like 2	21.0905	21.1857	21.0625	21.1759	21.2451	21.2547	21.9355	22.1334	21.8256
	1.61062	0.024512	-0.404064	O95835	O95835	LATS1_HUMAN	LATS1	Serine/threonine-protein kinase LATS1	19.3064	19.0911	19.025	19.6985	19.484	19.4522	19.1597	19.0793	19.3959
	1.92805	0.0118019	-0.656171	O95848	O95848	NUD14_HUMAN	NUDT14	Uridine diphosphate glucose pyrophosphatase NUDT14	18.7541	18.7053	18.7333	19.0902	19.5153	19.5556	18.7663	18.8702	18.2755
	1.45575	0.0350145	0.107978	O95861	O95861;O95861-2;O95861-4	BPNT1_HUMAN	BPNT1	3'(2'),5'-bisphosphate nucleotidase 1	21.6864	21.7946	21.735	21.6029	21.6513	21.6378	21.7095	21.69	21.6358
	0.641675	0.228205	0.757251	O95864;O95864-3	O95864;O95864-3	FADS2_HUMAN	FADS2	Acyl-CoA 6-desaturase	15.745	15.139	14.4614	13.6325	14.931	14.5101	14.1942	14.3293	15.2899
	0.866446	0.136005	-0.174364	O95865	O95865	DDAH2_HUMAN	DDAH2	N(G),N(G)-dimethylarginine dimethylaminohydrolase 2	21.137	21.2697	21.3301	21.2718	21.5025	21.4856	21.6026	21.5135	21.5658
	0.571579	0.268177	-0.226376	O95870	O95870	ABHGA_HUMAN	ABHD16A	Phosphatidylserine lipase ABHD16A	16.9211	16.862	16.4999	16.7575	17.0644	17.1403	17.5581	17.8688	17.9616
	1.1175	0.0762955	0.361515	O95872	O95872	GPAN1_HUMAN	GPANK1	G patch domain and ankyrin repeat-containing protein 1	16.8533	16.832	17.1384	16.3581	16.7482	16.6328	16.6769	16.8625	16.694
	2.27404	0.00532059	-0.760002	O95881	O95881	TXD12_HUMAN	TXNDC12	Thioredoxin domain-containing protein 12	23.822	23.8899	23.94	24.3763	24.7792	24.7764	23.7944	23.9638	23.7266
	1.27168	0.0534958	-0.880031	O95900	O95900;O95900-2	TRUB2_HUMAN	TRUB2	Mitochondrial mRNA pseudouridine synthase TRUB2	15.7086	16.2713	15.6003	16.2501	16.9054	17.0647	17.0785	17.3568	16.8424
	1.18561	0.0652208	0.157246	O95905;O95905-3	O95905;O95905-2;O95905-3	ECD_HUMAN	ECD	Protein ecdysoneless homolog	19.4576	19.5069	19.4431	19.2741	19.2336	19.4282	19.1581	19.2646	18.9361
	1.13325	0.0735782	0.27265	O95926	O95926;O95926-2	SYF2_HUMAN	SYF2	Pre-mRNA-splicing factor SYF2	20.5021	20.2457	20.1533	20.1122	20.0055	19.9655	19.5643	19.5519	19.9834
	0.681425	0.208245	0.111212	O95931	O95931	CBX7_HUMAN	CBX7	Chromobox protein homolog 7	18.5673	18.6089	18.7886	18.5848	18.4856	18.5608	18.6433	18.7656	18.9928
	0.0786959	0.834265	0.0141939	O95983;O95983-2	O95983;O95983-2	MBD3_HUMAN	MBD3	Methyl-CpG-binding domain protein 3	20.5671	20.6727	20.7534	20.6049	20.716	20.6297	20.4776	20.4604	20.4943
	1.69526	0.0201714	0.239973	O95985	O95985;O95985-2;O95985-3	TOP3B_HUMAN	TOP3B	DNA topoisomerase 3-beta-1	19.9221	20.0197	20.0967	19.7084	19.845	19.7652	20.0981	20.0024	20.0609
	0.985577	0.103377	0.248191	O95989	O95989	NUDT3_HUMAN	NUDT3	Diphosphoinositol polyphosphate phosphohydrolase 1	23.0563	23.1508	23.1741	22.6564	23.018	22.9623	22.9786	22.9731	22.8999
	1.37187	0.0424747	0.245302	O95999	O95999	BCL10_HUMAN	BCL10	B-cell lymphoma/leukemia 10	20.2117	20.252	20.1237	20.0798	19.9496	19.8221	19.6229	19.5404	19.6714
	0.430293	0.371285	-0.213227	O96000	O96000	NDUBA_HUMAN	NDUFB10	NADH dehydrogenase [ubiquinone] 1 beta subcomplex subunit 10	21.2506	21.4643	21.3585	21.1819	21.8643	21.6669	21.0847	21.3594	21.024
	1.57893	0.0263676	-0.175416	O96006	O96006	ZBED1_HUMAN	ZBED1	E3 SUMO-protein ligase ZBED1	18.7176	18.7402	18.6051	18.9166	18.8156	18.8569	18.2865	18.2103	18.3489
+	1.79773	0.0159319	-0.905853	O96007	O96007	MOC2B_HUMAN	MOCS2	Molybdopterin synthase catalytic subunit	15.7819	16.2626	16.4146	17.1986	16.8188	17.1592	15.5956	15.2501	15.5469
	0.350911	0.445748	-0.292622	O96008;O96008-2	O96008;O96008-2	TOM40_HUMAN	TOMM40	Mitochondrial import receptor subunit TOM40 homolog	18.4123	18.9977	18.3512	18.337	19.0433	19.2588	18.1557	18.6485	17.8808
	0.345208	0.451639	-0.0451984	O96013	O96013;O96013-2;O96013-3;O96013-4	PAK4_HUMAN	PAK4	Serine/threonine-protein kinase PAK 4	18.8191	18.7322	18.8358	18.9256	18.7797	18.8174	19.0762	19.1916	19.0934
	0.361811	0.434699	0.0322628	O96017	O96017;O96017-4;O96017-9;O96017-11;O96017-12;O96017-13	CHK2_HUMAN	CHEK2	Serine/threonine-protein kinase Chk2	21.0862	21.0666	20.9797	21.0036	21.0459	20.9863	20.6048	20.6758	20.6845
	1.34064	0.0456418	-0.540834	O96018	O96018	APBA3_HUMAN	APBA3	Amyloid-beta A4 precursor protein-binding family A member 3	17.5623	17.7054	17.4955	18.4803	17.9024	18.0029	18.3933	18.1575	18.4842
	2.02129	0.00952155	0.124566	O96019	O96019	ACL6A_HUMAN	ACTL6A	Actin-like protein 6A	23.7937	23.7866	23.8598	23.7135	23.6695	23.6834	23.6939	23.6469	23.6519
	0.144242	0.717395	-0.0888945	O96020;O96020-2	O96020;O96020-2	CCNE2_HUMAN	CCNE2	G1/S-specific cyclin-E2	17.0492	17.2067	16.5321	16.8843	16.9473	17.223	16.5133	15.9933	15.8659
	1.26286	0.0545939	-0.107116	O96028	O96028;O96028-2	NSD2_HUMAN	NSD2	Histone-lysine N-methyltransferase NSD2	19.2191	19.2903	19.3268	19.4168	19.4026	19.3382	19.1146	19.1109	19.0935
	1.15893	0.0693538	-0.34323	O96033	O96033	MOC2A_HUMAN	MOCS2	Molybdopterin synthase sulfur carrier subunit	19.2054	19.4279	19.2131	19.8463	19.4399	19.5898	19.3641	19.0694	19.0573
	1.1551	0.0699687	-0.413787	P00167;P00167-2	P00167;P00167-2;P00167-3	CYB5_HUMAN	CYB5A	Cytochrome b5	19.3997	19.7261	19.4925	19.6788	20.1093	20.0716	19.967	20.3217	20.0786
	2.23555	0.0058136	0.20476	P00338;P00338-3	P00338;P00338-3;P00338-4	LDHA_HUMAN	LDHA	L-lactate dehydrogenase A chain	26.5174	26.5841	26.5256	26.2747	26.3777	26.3604	26.7434	26.7672	26.6384
+	1.67475	0.0211469	-0.957016	P00367	P49448;P00367;P00367-3	DHE3_HUMAN	GLUD1	Glutamate dehydrogenase 1, mitochondrial	21.1122	21.6642	21.2245	21.9256	22.341	22.6054	22.7197	22.987	22.3359
	4.90569	1.24254e-05	-0.44773	P00374	P00374;P00374-2	DYR_HUMAN	DHFR	Dihydrofolate reductase	20.9951	20.9907	21.0335	21.4734	21.4505	21.4385	20.6791	20.6159	20.7404
	1.88319	0.0130861	-0.812196	P00387;P00387-2;P00387-3	P00387;P00387-2;P00387-3	NB5R3_HUMAN	CYB5R3	NADH-cytochrome b5 reductase 3	20.3413	20.3801	20.0866	20.7494	21.2802	21.2149	19.778	20.2825	19.7727
	2.83444	0.00146406	-0.583107	P00390;P00390-2	P00390;P00390-2;P00390-3;P00390-4;P00390-5	GSHR_HUMAN	GSR	Glutathione reductase, mitochondrial	22.8267	22.9267	22.9538	23.3583	23.5628	23.5354	23.2717	23.2034	23.1707
	1.14804	0.0711145	-0.71297	P00403	P00403	COX2_HUMAN	MT-CO2	Cytochrome c oxidase subunit 2	18.6488	19.1005	18.6526	19.2439	19.2826	20.0144	18.9913	18.8775	18.7491
	0.654428	0.221601	-0.338977	P00414	P00414	COX3_HUMAN	MT-CO3	Cytochrome c oxidase subunit 3	15.4059	14.8669	15.0833	15.3233	15.2461	15.8035	15.7902	14.3985	15.3854
	1.95146	0.0111825	-0.245445	P00441	P00441	SODC_HUMAN	SOD1	Superoxide dismutase [Cu-Zn]	21.5694	21.415	21.4103	21.6842	21.7037	21.7432	21.3939	21.8331	21.7013
+	4.22089	6.01321e-05	-1.83903	P00480	P00480	OTC_HUMAN	OTC	Ornithine transcarbamylase, mitochondrial	18.5111	18.3149	18.3109	20.3602	20.0821	20.2117	18.4921	18.3373	18.3505
+	2.85385	0.00140007	-2.23403	P00488	P00488	F13A_HUMAN	F13A1	Coagulation factor XIII A chain	18.0689	17.1966	17.2574	19.6708	19.7759	19.7782	18.3793	18.116	18.3807
	0.715778	0.192408	0.0707525	P00491	P00491	PNPH_HUMAN	PNP	Purine nucleoside phosphorylase	25.5261	25.6323	25.6657	25.5175	25.5698	25.5246	25.9404	25.8948	26.0081
	1.9338	0.0116466	0.254618	P00492	P00492	HPRT_HUMAN	HPRT1	Hypoxanthine-guanine phosphoribosyltransferase	24.0779	24.1796	24.2663	23.8902	23.9565	23.9133	24.3404	24.2314	24.2364
	0.106611	0.782328	-0.0923436	P00505	P00505;P00505-2	AATM_HUMAN	GOT2	Aspartate aminotransferase, mitochondrial	21.307	21.7222	21.3382	21.1137	21.4523	22.0784	21.4325	21.8993	22.1412
	1.54435	0.0285529	0.272249	P00519;P00519-2	P00519;P00519-2	ABL1_HUMAN	ABL1	Tyrosine-protein kinase ABL1	17.4213	17.2711	17.2942	17.1896	16.9867	16.9936	16.9236	17.1205	17.071
	0.74615	0.179411	-0.0554097	P00558-2	P00558;P00558-2	PGK1_HUMAN	PGK1	Isoform 2 of Phosphoglycerate kinase 1	26.8019	26.8418	26.8719	26.8842	26.9455	26.8521	26.9885	26.8955	27.009
	1.24111	0.0573968	-0.15878	P00568	P00568	KAD1_HUMAN	AK1	Adenylate kinase isoenzyme 1	23.3616	23.451	23.5263	23.5338	23.6554	23.626	23.8111	23.6906	23.7737
+	2.03051	0.00932163	-0.862727	P00746	P00746	CFAD_HUMAN	CFD	Complement factor D	18.7286	18.8187	18.2512	19.3649	19.4784	19.5434	17.9641	18.3102	18.2766
	1.44247	0.0361022	0.391583	P00747	P00747	PLMN_HUMAN	PLG	Plasminogen	18.4028	18.0963	18.4193	17.8909	18.0458	17.8071	19.2541	19.3564	19.4924
	1.3642	0.043231	-0.179767	P00749;P00749-2	P00749;P00749-2	UROK_HUMAN	PLAU	Urokinase-type plasminogen activator	17.7581	17.8725	17.9315	18.0997	18.0193	17.9825	19.2844	19.1054	19.3667
	0.14831	0.710706	-0.0287673	P00813	P00813	ADA_HUMAN	ADA	Adenosine deaminase	20.5656	20.6204	20.7438	20.5818	20.7519	20.6825	21.2308	21.1774	21.102
+	6.53983	2.88518e-07	-1.79784	P00918	P00918	CAH2_HUMAN	CA2	Carbonic anhydrase 2	27.3847	27.4452	27.4615	29.2188	29.2537	29.2126	28.8846	28.919	28.9235
	2.65567	0.00220971	0.234177	P00966	P00966	ASSY_HUMAN	ASS1	Argininosuccinate synthase	23.4271	23.438	23.4478	23.1399	23.2506	23.2199	24.4457	24.4916	24.3678
	0.0882871	0.816043	0.203356	P00973;P00973-2;P00973-3;P00973-4	P00973;P00973-2;P00973-3;P00973-4	OAS1_HUMAN	OAS1	2'-5'-oligoadenylate synthase 1	17.1165	16.717	16.8888	15.1656	17.9149	17.0318	18.568	18.677	18.5516
+	4.41909	3.80986e-05	-1.84329	P01019	P01019	ANGT_HUMAN	AGT	Angiotensinogen	18.9785	19.0762	18.844	20.6841	20.8951	20.8494	19.4609	19.723	19.6506
	1.45945	0.0347174	-0.222377	P01024	P01024	CO3_HUMAN	C3	Complement C3	19.265	19.1089	19.1993	19.3725	19.5211	19.3467	19.7168	19.7238	19.2007
+	3.36604	0.000430482	-1.31215	P01033	P01033	TIMP1_HUMAN	TIMP1	Metalloproteinase inhibitor 1	17.8301	18.0795	17.713	19.0716	19.2543	19.2332	18.1593	18.1093	17.6578
	0.503134	0.313954	-0.253333	P01034	P01034	CYTC_HUMAN	CST3	Cystatin-C	20.4455	20.7728	20.4993	20.4421	20.9535	21.082	20.2214	20.4849	19.8927
	0.00515191	0.988207	0.00109355	P01040	P01040	CYTA_HUMAN	CSTA	Cystatin-A	22.6016	22.4563	22.482	22.4365	22.6148	22.4853	22.4926	22.5063	22.6603
	0.0846989	0.822813	0.0279833	P01111	P01111;P01112	RASN_HUMAN	NRAS	GTPase NRas	21.7821	21.5293	21.7302	21.4944	21.7988	21.6644	21.9737	21.994	21.9547
	0.0888277	0.815027	-0.0503661	P01116-2	P01116;P01116-2	RASK_HUMAN	KRAS	Isoform 2B of GTPase KRas	19.0459	18.8163	18.4239	18.6458	18.8489	18.9424	19.0152	18.8771	18.6359
+	2.22897	0.00590246	-0.95295	P01137	P01137	TGFB1_HUMAN	TGFB1	Transforming growth factor beta-1 proprotein	18.3515	18.6167	18.3825	19.1057	19.6409	19.4629	18.7489	18.9929	18.7974
	0.188525	0.647851	-0.163224	P01584	P01584	IL1B_HUMAN	IL1B	Interleukin-1 beta	15.6315	15.8784	16.155	16.246	16.4358	15.4727	18.0384	18.5192	18.2438
+	1.38073	0.0416168	-1.16964	P01730	P01730	CD4_HUMAN	CD4	T-cell surface glycoprotein CD4	17.5044	16.28	16.4639	17.7144	18.061	17.9818	17.6503	17.6963	18.0055
	0.570209	0.269024	-0.587326	P01889	P01889;P13747	HLAB_HUMAN	HLA-B	HLA class I histocompatibility antigen, B alpha chain	18.6806	17.3439	17.3203	18.1937	18.4481	18.465	18.5954	19.276	19.3137
+	3.68094	0.000208476	-0.884061	P02458-3	P02458;P02458-1;P02458-3	CO2A1_HUMAN	COL2A1	Isoform 3 of Collagen alpha-1(II) chain	17.8995	18.1298	18.006	18.8876	18.9275	18.8723	18.6458	18.5103	18.3383
+	1.0124	0.097185	-2.94127	P02533	P02533	K1C14_HUMAN	KRT14	Keratin, type I cytoskeletal 14	18.7166	14.5684	16.148	20.4033	18.2438	19.6097	14.5289	20.5853	18.6134
+	0.859923	0.138063	-1.88973	P02538	P04259;P48668;P02538	K2C6A_HUMAN	KRT6A	Keratin, type II cytoskeletal 6A	18.0288	14.897	15.0408	17.8445	17.8259	17.9654	15.763	21.0627	18.3414
	0.183153	0.655914	0.0137723	P02545-2	P02545;P02545-2;P02545-3;P02545-4;P02545-5;P02545-6	LMNA_HUMAN	LMNA	Isoform C of Prelamin-A/C	25.6312	25.6556	25.7253	25.6492	25.6666	25.655	26.452	26.341	26.4324
	1.41682	0.0382987	0.397116	P02545-3	P02545;P02545-3;P02545-4;P02545-5;P02545-6	LMNA_HUMAN	LMNA	Isoform ADelta10 of Prelamin-A/C	21.5492	21.6389	21.2624	20.9587	21.1644	21.1361	21.5628	21.8928	22.1625
	1.34739	0.0449378	-0.277456	P02655	P02655	APOC2_HUMAN	APOC2	Apolipoprotein C-II	21.6967	21.9323	21.8628	21.9757	22.1692	22.1792	21.8936	21.9515	21.9483
	0.485631	0.326865	0.263874	P02656	P02656	APOC3_HUMAN	APOC3	Apolipoprotein C-III	20.2289	20.7863	20.0547	20.211	20.1393	19.928	20.2271	21.2603	21.0942
	0.122159	0.754816	-0.0878938	P02686;P02686-2	P02686;P02686-2;P02686-3;P02686-4;P02686-5;P02686-6	MBP_HUMAN	MBP	Myelin basic protein	18.9084	18.1628	18.7243	18.7021	18.9155	18.4416	18.9309	18.7757	18.5231
	1.08942	0.0813918	-0.44537	P02750	P02750	A2GL_HUMAN	LRG1	Leucine-rich alpha-2-glycoprotein	18.9865	19.512	18.9592	19.5084	19.7306	19.5548	19.2261	18.9436	19.3697
	0.443032	0.360552	-0.411155	P02763;P19652	P19652;P02763	A1AG1_HUMAN;A1AG2_HUMAN	ORM1;ORM2	Alpha-1-acid glycoprotein 1	15.0065	16.0431	14.9127	15.6524	16.0515	15.4918	16.2563	16.7934	14.3999
+	1.54422	0.0285613	1.01903	P02765	P02765	FETUA_HUMAN	AHSG	Alpha-2-HS-glycoprotein	22.0072	22.2754	21.5992	21.3947	20.8023	20.6277	20.9916	22.3528	22.465
	0.37395	0.422718	0.184279	P02766	P02766	TTHY_HUMAN	TTR	Transthyretin	18.4309	18.9418	18.51	18.6623	18.4617	18.2058	18.571	19.2796	19.0115
	1.0108	0.0975443	0.613483	P02768	P02768	ALBU_HUMAN	ALB	Albumin	21.1114	21.2508	20.5167	20.6423	20.0382	20.3579	20.5122	21.1987	21.4048
	0.744848	0.17995	0.114583	P02774;P02774-2;P02774-3	P02774;P02774-2;P02774-3	VTDB_HUMAN	GC	Vitamin D-binding protein	17.0394	17.0395	16.9539	16.9734	16.9477	16.768	17.1937	17.8034	17.6984
+	1.49776	0.0317861	-0.951736	P02786	P02786	TFR1_HUMAN	TFRC	Transferrin receptor protein 1	20.242	19.6816	19.3374	20.4555	20.7657	20.8949	19.936	20.2628	20.0333
	0.646475	0.225697	0.718818	P02788;P02788-2	P02788;P02788-2	TRFL_HUMAN	LTF	Lactotransferrin	20.8973	21.0424	20.0417	19.4718	19.6297	20.7235	20.2391	19.4406	18.8957
	1.93705	0.0115598	-0.180887	P02795	P02795	MT2_HUMAN	MT2A	Metallothionein-2	22.7787	22.8599	22.8564	23.0748	22.9769	22.9858	22.8951	23.0752	23.0712
	0.000584617	0.998655	0.000147502	P03973	P03973	SLPI_HUMAN	SLPI	Antileukoproteinase	17.8757	18.0139	18.0391	18.0879	17.9766	17.8638	18.0424	18.2891	18.3557
+	2.80716	0.00155899	-2.36133	P04004	P04004	VTNC_HUMAN	VTN	Vitronectin	18.2519	19.1291	19.0902	21.0289	21.4079	21.1183	21.4655	21.7246	21.4028
	2.50145	0.00315172	-0.313403	P04040	P04040	CATA_HUMAN	CAT	Catalase	26.0433	26.1208	26.1388	26.3365	26.4671	26.4395	25.5553	25.5638	25.5204
	0.465113	0.342678	-0.075889	P04049;P04049-2	P04049;P04049-2	RAF1_HUMAN	RAF1	RAF proto-oncogene serine/threonine-protein kinase	21.8374	21.8429	21.6716	21.7757	21.9135	21.8905	21.7175	21.9226	21.634
	2.52678	0.00297314	-0.748477	P04062;P04062-2;P04062-4	P04062;P04062-2;P04062-3;P04062-4;P04062-5	GLCM_HUMAN	GBA	Lysosomal acid glucosylceramidase	20.5276	20.7139	20.6471	21.1733	21.4722	21.4885	20.7645	20.9553	20.694
	3.18858	0.000647764	-0.227463	P04066	P04066	FUCO_HUMAN	FUCA1	Tissue alpha-L-fucosidase	20.6227	20.6691	20.6923	20.8873	20.9099	20.8693	19.7051	19.7514	19.9977
	0.133626	0.735147	-0.0138162	P04075	P04075;P04075-2	ALDOA_HUMAN	ALDOA	Fructose-bisphosphate aldolase A	27.1837	27.2505	27.2754	27.2064	27.2979	27.2467	27.4544	27.4082	27.4887
	3.61073	0.000245057	-0.473942	P04080	P04080	CYTB_HUMAN	CSTB	Cystatin-B	23.2753	23.1641	23.2688	23.6941	23.7004	23.7357	23.3401	23.0224	23.0409
	3.02974	0.000933805	-0.35736	P04083	P04083	ANXA1_HUMAN	ANXA1	Annexin A1	23.8712	23.936	23.9749	24.3028	24.3204	24.231	23.3465	23.2873	23.3179
	0.407347	0.391429	0.273089	P04114	P04114	APOB_HUMAN	APOB	Apolipoprotein B-100	18.9084	19.512	19.3247	18.5337	19.1626	19.2295	19.234	19.1881	18.5565
	1.031	0.0931116	0.228266	P04150;P04150-10	P04150;P04150-3;P04150-5;P04150-8;P04150-10;P04150-11;P04150-12;P04150-13;P04150-14;P04150-15;P04150-16	GCR_HUMAN	NR3C1	Glucocorticoid receptor	20.5666	20.2867	20.3135	20.2614	20.1414	20.0792	20.6766	20.5967	20.5602
	1.10494	0.0785346	-0.92807	P04156	P04156	PRIO_HUMAN	PRNP	Major prion protein	16.4199	15.2831	15.209	16.4683	16.6287	16.5992	16.9167	16.3556	16.5429
	0.639119	0.229552	-0.386638	P04179	P04179;P04179-2;P04179-3	SODM_HUMAN	SOD2	Superoxide dismutase [Mn], mitochondrial	18.6109	18.7799	18.5549	18.7261	18.8181	19.5614	18.7089	18.8135	19.0214
	0.460988	0.345949	-0.318115	P04181	P04181	OAT_HUMAN	OAT	Ornithine aminotransferase, mitochondrial	19.0322	19.6501	19.0892	19.1334	19.7375	19.8549	20.876	21.3284	20.682
	2.1308	0.00739939	-0.629854	P04183	P04183	KITH_HUMAN	TK1	Thymidine kinase, cytosolic	22.7287	22.8494	22.8837	23.2186	23.5483	23.5844	22.7382	22.8394	22.6285
	0.33032	0.467391	-0.682539	P04259	P04259;P48668	K2C6B_HUMAN	KRT6B	Keratin, type II cytoskeletal 6B	17.2016	17.1424	15.5843	17.3007	18.4909	16.1843	16.0569	20.8147	17.7369
+	0.814889	0.153148	-2.38279	P04264	P04259;P04264	K2C1_HUMAN	KRT1	Keratin, type II cytoskeletal 1	23.3098	20.5331	20.3774	25.5799	22.286	23.5029	20.0208	23.0838	22.6816
	0.737477	0.18303	0.28307	P04350	P04350	TBB4A_HUMAN	TUBB4A	Tubulin beta-4A chain	17.5748	17.9691	17.9419	17.3069	17.7061	17.6237	17.8737	18.5733	18.2177
	0.984862	0.103547	0.0663497	P04406	P04406;P04406-2	G3P_HUMAN	GAPDH	Glyceraldehyde-3-phosphate dehydrogenase	28.2826	28.2809	28.3243	28.235	28.2755	28.1783	28.8595	28.778	28.8432
	1.46599	0.0341985	0.196938	P04424	P04424;P04424-2;P04424-3	ARLY_HUMAN	ASL	Argininosuccinate lyase	20.6961	20.5918	20.5191	20.47	20.3484	20.3977	21.2708	21.1505	21.1823
+	1.49424	0.032045	-1.2899	P04439;P04439-2	P04439;P04439-2;P01889	HLAA_HUMAN	HLA-A	HLA class I histocompatibility antigen, A alpha chain	21.1267	20.0984	19.8466	21.5079	21.6481	21.7854	21.8722	22.4475	22.467
	0.356167	0.440386	-0.0774892	P04632	P04632	CPNS1_HUMAN	CAPNS1	Calpain small subunit 1	24.1278	24.214	24.2939	24.1886	24.4402	24.2395	24.5852	24.4508	24.3794
	0.527936	0.296527	0.0780951	P04732	Q8N339;P04732;P80297;P02795;P13640;P13640-2	MT1E_HUMAN	MT1E	Metallothionein-1E	23.8984	24.0703	23.9874	23.9782	23.8324	23.9114	24.1139	24.4769	24.387
	3.23511	0.000581955	-0.697252	P04733	P04733	MT1F_HUMAN	MT1F	Metallothionein-1F	21.8359	22.0379	21.9883	22.595	22.6423	22.7166	21.773	22.0362	22.099
	3.37559	0.000421127	-0.305564	P04792	P04792	HSPB1_HUMAN	HSPB1	Heat shock protein beta-1	26.846	26.903	26.8899	27.162	27.2303	27.1634	27.1966	27.162	27.2594
	3.85492	0.000139662	-0.427108	P04818	P04818;P04818-3	TYSY_HUMAN	TYMS	Thymidylate synthase	22.0336	21.961	21.9651	22.402	22.3892	22.4498	22.0488	22.0496	21.8942
+	2.61153	0.00244606	-1.35698	P04843	P04843	RPN1_HUMAN	RPN1	Dolichyl-diphosphooligosaccharide--protein glycosyltransferase subunit 1	20.878	20.6198	20.4172	21.7077	22.2036	22.0747	20.3946	21.0796	20.7038
+	3.45874	0.000347743	-1.27151	P04844;P04844-2	P04844;P04844-2	RPN2_HUMAN	RPN2	Dolichyl-diphosphooligosaccharide--protein glycosyltransferase subunit 2	21.857	21.7097	21.6304	22.8281	23.1304	23.0532	21.6721	22.1291	21.9231
	1.52999	0.0295126	-0.547031	P04899	P04899;P04899-2;P04899-3;P04899-4;P04899-5;P04899-6	GNAI2_HUMAN	GNAI2	Guanine nucleotide-binding protein G(i) subunit alpha-2	23.6223	23.2645	23.1032	23.7625	23.899	23.9696	23.4608	23.7808	23.7462
	0.0263065	0.941225	0.096571	P04908;P20671;Q7L7L0	Q7L7L0;P20671;P04908	H2A1B_HUMAN;H2A1D_HUMAN;H2A3_HUMAN	H2AC4;H2AC7;H2AW	Histone H2A type 1-B/E	21.0765	21.9056	22.8384	23.1906	19.6189	22.7214	16.0755	22.071	20.3481
+	4.03377	9.25181e-05	-1.35316	P04920;P04920-2;P04920-3	P04920;P04920-2;P04920-3	B3A2_HUMAN	SLC4A2	Anion exchange protein 2	16.2953	16.105	16.1517	17.528	17.651	17.4323	17.0005	16.6676	16.8735
+	2.06131	0.00868331	-1.43864	P05023;P05023-4	P05023;P05023-2;P05023-3;P05023-4	AT1A1_HUMAN	ATP1A1	Sodium/potassium-transporting ATPase subunit alpha-1	21.4338	20.9279	20.6949	22.0579	22.5698	22.7448	21.0878	21.8668	21.7075
+	4.90662	1.23988e-05	-1.85473	P05067;P05067-11;P05067-7;P05067-8;P05067-9	P05067;P05067-7;P05067-8;P05067-9;P05067-11	A4_HUMAN	APP	Amyloid-beta precursor protein	16.7864	16.5774	16.6207	18.4605	18.5239	18.5643	17.5854	17.692	17.7447
	0.5112	0.308177	-0.305162	P05091	P05091;P05091-2;O94788;O94788-2;O94788-3;O94788-4	ALDH2_HUMAN	ALDH2	Aldehyde dehydrogenase, mitochondrial	21.5295	22.088	21.614	21.6926	22.0879	22.3665	22.4128	22.6595	22.1557
+	1.88837	0.0129309	-1.48019	P05107	P05107	ITB2_HUMAN	ITGB2	Integrin beta-2	20.3822	19.3852	19.4399	20.9735	21.2934	21.381	20.1941	20.876	20.2345
+	3.5815	0.000262119	-2.36079	P05109	P05109	S10A8_HUMAN	S100A8	Protein S100-A8	18.3548	18.478	18.2617	20.3732	20.8119	20.9918	18.6862	18.9323	18.8212
	1.73804	0.0182794	0.240426	P05114	P05114	HMGN1_HUMAN	HMGN1	Non-histone chromosomal protein HMG-14	22.6752	22.6163	22.6112	22.4886	22.4073	22.2857	22.3519	22.3917	22.5416
+	1.4449	0.0359006	-1.06009	P05141	P12235;P12236;Q9H0C2;P05141	ADT2_HUMAN	SLC25A5	ADP/ATP translocase 2	21.169	21.5014	20.7584	21.8041	22.101	22.704	21.2405	21.9544	21.5252
	0.125198	0.749552	0.0316372	P05161	P05161	ISG15_HUMAN	ISG15	Ubiquitin-like protein ISG15	21.0275	21.0714	21.0587	20.8452	21.0638	21.1536	22.6572	22.7607	22.5908
+	2.00308	0.00992928	-1.02733	P05165;P05165-2;P05165-3	P05165;P05165-2;P05165-3	PCCA_HUMAN	PCCA	Propionyl-CoA carboxylase alpha chain, mitochondrial	18.1956	18.6339	18.052	19.0801	19.3264	19.5569	20.0683	20.2483	19.6369
+	1.55011	0.028177	-0.900823	P05166;P05166-2	P05166;P05166-2	PCCB_HUMAN	PCCB	Propionyl-CoA carboxylase beta chain, mitochondrial	18.0154	18.7026	18.3333	18.941	19.2497	19.5631	19.859	20.0949	19.5889
	0.0414023	0.909071	0.263562	P05187	P05187;P09923	PPB1_HUMAN	ALPP	Alkaline phosphatase, placental type	19.4223	19.589	19.4956	21.5517	21.2558	14.9087	22.3894	22.5299	22.4596
	0.57337	0.267073	-0.0508022	P05198	P05198	IF2A_HUMAN	EIF2S1	Eukaryotic translation initiation factor 2 subunit 1	24.4744	24.5481	24.5141	24.5043	24.6191	24.5656	24.7703	24.778	24.6499
	1.27777	0.0527511	0.738363	P05204	O00479;P05204	HMGN2_HUMAN	HMGN2	Non-histone chromosomal protein HMG-17	25.5688	25.6149	25.2318	24.2495	25.0067	24.9442	22.206	24.6889	24.4721
	0.625415	0.236911	-0.239658	P05386	P05386	RLA1_HUMAN	RPLP1	60S acidic ribosomal protein P1	17.6752	18.1245	18.0149	17.9826	18.3512	18.1997	17.9808	17.8373	17.9938
	1.65932	0.0219118	-0.113434	P05387	P05387	RLA2_HUMAN	RPLP2	60S acidic ribosomal protein P2	26.0616	26.0769	26.1219	26.1877	26.2491	26.164	26.2416	26.2206	26.4706
	0.442373	0.361099	0.0465679	P05388	P05388;P05388-2	RLA0_HUMAN	RPLP0	60S acidic ribosomal protein P0	25.7572	25.783	25.8288	25.7678	25.7968	25.6648	25.9033	25.7535	25.9334
	1.00386	0.0991148	0.333639	P05388-2	P05388-2	RLA0_HUMAN	RPLP0	Isoform 2 of 60S acidic ribosomal protein P0	18.2808	18.4656	18.4094	17.7597	18.1916	18.2036	17.1594	17.1533	17.3278
	0.638222	0.230026	-0.261401	P05412	P05412	JUN_HUMAN	JUN	Transcription factor AP-1	17.3397	17.268	16.7783	17.4831	17.3941	17.293	17.4446	17.3572	17.4884
	1.19041	0.0645038	0.277477	P05423	P05423	RPC4_HUMAN	POLR3D	DNA-directed RNA polymerase III subunit RPC4	19.7123	19.7554	19.9258	19.6579	19.5469	19.3563	19.8561	19.5835	19.7975
	4.19112	6.43989e-05	0.4456	P05455	P05455	LA_HUMAN	SSB	Lupus La protein	24.0817	24.1176	24.1523	23.6474	23.7006	23.6668	23.984	23.9442	23.9812
+	1.42913	0.0372281	-1.33372	P05556	P05556	ITB1_HUMAN	ITGB1	Integrin beta-1	20.4839	19.1591	19.2454	20.8358	20.9637	21.0901	19.5651	20.1517	19.9954
	3.47424	0.000335555	-0.635187	P05771;P05771-2	P05771;P05771-2	KPCB_HUMAN	PRKCB	Protein kinase C beta type	21.1082	21.284	21.1951	21.8116	21.8049	21.8764	21.4326	21.5242	21.3319
+	1.23648	0.0580122	-1.12631	P05976;P05976-2;P08590	P05976;P05976-2;P08590	MYL1_HUMAN;MYL3_HUMAN	MYL1;MYL3	Myosin light chain 1/3, skeletal muscle isoform	18.2678	18.1645	18.4437	19.4914	20.1064	18.6572	18.9777	18.7699	19.0646
	0.522062	0.300565	0.0923545	P06132	P06132	DCUP_HUMAN	UROD	Uroporphyrinogen decarboxylase	21.6603	21.7717	21.7935	21.5177	21.7183	21.7124	21.7547	21.6761	21.7128
+	2.47695	0.00333468	-0.77087	P06213;P06213-2	P06213;P06213-2	INSR_HUMAN	INSR	Insulin receptor	18.236	18.3011	18.2033	18.7822	19.0965	19.1744	18.0372	18.1513	17.6433
	0.141861	0.721339	-0.0655244	P06280	P06280	AGAL_HUMAN	GLA	Alpha-galactosidase A	21.7229	21.9129	21.8736	21.5799	22.0599	22.0662	22.4154	22.4731	22.2749
	1.49392	0.0320685	0.174159	P06396-2	P06396;P06396-2;P06396-3;P06396-4	GELS_HUMAN	GSN	Isoform 2 of Gelsolin	25.8181	25.895	25.9581	25.6477	25.7678	25.7332	26.3478	26.3348	26.354
	4.79481	1.60393e-05	0.611538	P06400	P06400	RB_HUMAN	RB1	Retinoblastoma-associated protein	20.438	20.3902	20.3972	19.8245	19.8078	19.7585	19.8471	19.7993	19.8148
+	1.51465	0.0305737	1.56599	P06401;P06401-2;P06401-5	P06401;P06401-2;P06401-5	PRGR_HUMAN	PGR	Progesterone receptor	15.5955	16.433	15.4577	14.9218	14.217	13.6495	16.3095	15.3856	15.0591
	3.32815	0.000469731	-0.219116	P06454;P06454-2	P06454;P06454-2	PTMA_HUMAN	PTMA	Prothymosin alpha	26.1056	26.0547	26.0751	26.2851	26.3271	26.2806	26.0008	26.0048	26.1905
	0.00661401	0.984886	-0.00187047	P06493	P06493;P06493-2	CDK1_HUMAN	CDK1	Cyclin-dependent kinase 1	22.5246	22.5113	22.2736	22.3809	22.4086	22.5256	21.8012	22.0787	21.9245
	1.54488	0.0285182	-0.802691	P06576	P06576	ATPB_HUMAN	ATP5F1B	ATP synthase subunit beta, mitochondrial	24.1209	24.671	24.1801	24.8187	25.1821	25.3792	25.5699	25.7943	25.3873
+	5.2331	5.8466e-06	-2.87437	P06702	P06702	S10A9_HUMAN	S100A9	Protein S100-A9	19.1127	19.0929	18.9623	21.8393	21.868	22.0838	19.5555	19.9703	19.5055
	1.19345	0.0640549	-0.41965	P06703	P06703	S10A6_HUMAN	S100A6	Protein S100-A6	21.7578	21.3871	21.5769	22.2324	21.9436	21.8047	22.0922	22.1326	22.1166
	1.2555	0.0555262	0.242271	P06730;P06730-2;P06730-3	P06730;P06730-2;P06730-3	IF4E_HUMAN	EIF4E	Eukaryotic translation initiation factor 4E	24.0463	24.1812	24.1142	23.7084	23.9448	23.9617	24.0154	24.1313	23.9565
+	2.55929	0.00275873	-2.18768	P06732	P06732	KCRM_HUMAN	CKM	Creatine kinase M-type	15.5222	16.2967	16.6145	18.4772	18.2631	18.2561	17.6367	17.523	17.0793
	1.37406	0.0422608	-0.146524	P06733	P06733;P06733-2	ENOA_HUMAN	ENO1	Alpha-enolase	26.8564	26.9441	26.9276	26.9807	27.1255	27.0614	26.5239	26.54	26.5779
	0.21593	0.608232	-0.523495	P06733-2	P06733-2	ENOA_HUMAN	ENO1	Isoform MBP-1 of Alpha-enolase	22.5686	20.8804	21.1906	23.5603	21.7632	20.8865	22.1968	21.4333	22.5909
	0.256862	0.553526	0.337847	P06734	P06734	FCER2_HUMAN	FCER2	Low affinity immunoglobulin epsilon Fc receptor	16.7278	17.0789	17.1637	15.6841	16.8827	17.39	18.0301	18.2441	18.351
	0.394387	0.403286	0.122199	P06737;P06737-2	P11216;P11217;P11217-2;P06737;P06737-2	PYGL_HUMAN	PYGL	Glycogen phosphorylase, liver form	23.8993	23.872	23.5933	23.4971	23.7141	23.7867	24.2642	24.5953	24.0001
	2.3132	0.00486184	0.159173	P06744	P06744;P06744-2	G6PI_HUMAN	GPI	Glucose-6-phosphate isomerase	24.9608	24.9274	24.9773	24.8441	24.7694	24.7745	25.0849	25.0313	25.1597
	2.3629	0.00433608	0.151044	P06746	P06746	DPOLB_HUMAN	POLB	DNA polymerase beta	20.8987	20.9464	20.9813	20.7816	20.7807	20.811	21.0742	20.9622	21.0761
	0.883725	0.1307	-0.0574144	P06748	P06748;P06748-2;P06748-3	NPM_HUMAN	NPM1	Nucleophosmin	26.8639	26.8979	26.9485	26.9269	26.9693	26.9863	27.091	26.9297	27.0286
	0.166458	0.681619	0.0927652	P06748-2	P06748-2	NPM_HUMAN	NPM1	Isoform 2 of Nucleophosmin	20.9227	20.3616	20.5993	20.3966	20.801	20.4077	19.2534	21.0041	21.6788
	2.62751	0.00235772	0.627254	P06753	P06753	TPM3_HUMAN	TPM3	Tropomyosin alpha-3 chain	20.4459	20.4505	20.6292	19.9546	19.7442	19.945	22.5316	22.2852	22.4008
	1.31418	0.0485084	0.073506	P06753-2	P09493;P09493-2;P09493-3;P09493-4;P09493-5;P09493-6;P09493-7;P09493-8;P09493-9;P09493-10;P67936;P67936-2;P06753;P06753-2;P06753-3;P06753-4;P06753-5;P06753-6;P06753-7;P07951;P07951-2;P07951-3	TPM3_HUMAN	TPM3	Isoform 2 of Tropomyosin alpha-3 chain	26.8305	26.8199	26.8976	26.7919	26.7773	26.7583	26.7506	26.7192	26.8622
	2.77658	0.0016727	-0.624124	P06865	P06865;P06865-2	HEXA_HUMAN	HEXA	Beta-hexosaminidase subunit alpha	22.0264	22.1656	22.1947	22.6242	22.8279	22.8071	22.2245	22.1802	22.1703
	0.217764	0.60567	-0.256583	P07099	P07099	HYEP_HUMAN	EPHX1	Epoxide hydrolase 1	17.5573	17.236	17.1117	16.6995	17.8296	18.1457	16.6725	17.5035	16.7325
	2.08873	0.00815219	-0.326449	P07108	P07108;P07108-2;P07108-3;P07108-4;P07108-5	ACBP_HUMAN	DBI	Acyl-CoA-binding protein	23.9689	24.0443	23.9068	24.2369	24.4068	24.2557	23.946	24.0173	24.1513
	0.388337	0.408943	0.0297114	P07195	P07195	LDHB_HUMAN	LDHB	L-lactate dehydrogenase B chain	27.8604	27.9024	27.8488	27.7852	27.8679	27.8694	27.9627	28.0243	27.8872
	0.633028	0.232794	0.121026	P07199	P07199	CENPB_HUMAN	CENPB	Major centromere autoantigen B	19.4039	19.6039	19.4701	19.2581	19.4755	19.3812	19.2186	19.3698	19.4208
	3.84872	0.00014167	-0.47408	P07203	P07203	GPX1_HUMAN	GPX1	Glutathione peroxidase 1	24.0101	24.0816	24.1167	24.5422	24.5637	24.5248	24.1976	24.1438	24.2603
+	1.23204	0.058609	-1.44883	P07204	P07204	TRBM_HUMAN	THBD	Thrombomodulin	17.0303	15.6058	15.2362	17.2845	17.385	17.5493	17.6129	18.1541	18.1983
	0.906034	0.124155	-0.409433	P07205	P00558;P07205	PGK2_HUMAN	PGK2	Phosphoglycerate kinase 2	20.2027	20.0315	20.1359	20.8852	20.5378	20.1755	20.5065	20.3265	20.7036
+	3.24378	0.000570454	-1.25142	P07225	P07225	PROS_HUMAN	PROS1	Vitamin K-dependent protein S	16.9244	16.6878	17.077	18.0438	18.1721	18.2275	16.0553	16.5276	16.7419
+	4.98434	1.03671e-05	-1.95877	P07237	P07237	PDIA1_HUMAN	P4HB	Protein disulfide-isomerase	25.0033	24.9528	24.8509	26.7977	26.9891	26.8965	25.7043	26.0566	25.9119
+	2.43737	0.00365284	-1.48096	P07305	P07305;P07305-2	H10_HUMAN	H1-0	Histone H1.0	20.7762	21.0999	20.667	21.9207	22.4968	22.5684	22.3397	22.5238	22.7128
	2.51605	0.00304756	0.59211	P07311	P07311	ACYP1_HUMAN	ACYP1	Acylphosphatase-1	21.3911	21.5461	21.5752	20.7671	20.9764	20.9926	20.8346	20.8109	20.8096
	0.542813	0.286541	0.0876872	P07332	P16591;P16591-2;P16591-3;P07332;P07332-2;P07332-3;P07332-4	FES_HUMAN	FES	Tyrosine-protein kinase Fes/Fps	20.5909	20.6015	20.4329	20.3655	20.4766	20.5201	20.9031	21.1459	20.7227
+	2.84422	0.00143146	-0.766234	P07339	P07339	CATD_HUMAN	CTSD	Cathepsin D	22.3625	22.5668	22.5407	23.109	23.323	23.3367	22.5699	22.549	22.4973
+	2.47824	0.00332476	-0.8683	P07355	A6NMY6;P07355;P07355-2	ANXA2_HUMAN	ANXA2	Annexin A2	22.593	22.9866	22.9947	23.6554	23.7971	23.7267	23.6777	23.6869	23.742
	0.396249	0.401561	0.10604	P07384	P07384	CAN1_HUMAN	CAPN1	Calpain-1 catalytic subunit	23.2136	23.061	22.8929	22.99	22.8227	23.0366	22.7304	22.7941	22.7007
	0.635875	0.231273	-0.113549	P07437	P04350;P07437;P68371	TBB5_HUMAN	TUBB	Tubulin beta chain	27.714	27.8235	27.8124	27.7527	27.9839	27.954	27.8694	27.9137	27.677
+	4.1822	6.57359e-05	-1.46293	P07602;P07602-2;P07602-3	P07602;P07602-2;P07602-3	SAP_HUMAN	PSAP	Prosaposin	21.6747	21.6562	21.8988	23.2385	23.2397	23.1403	23.0319	22.9283	22.2122
+	3.98211	0.000104204	-1.09385	P07686	P07686	HEXB_HUMAN	HEXB	Beta-hexosaminidase subunit beta	22.2289	22.3371	22.3946	23.311	23.4548	23.4764	22.5192	22.451	22.4472
	0.269114	0.538128	0.0238781	P07737	P07737	PROF1_HUMAN	PFN1	Profilin-1	27.8215	27.8716	27.8796	27.8582	27.8697	27.7731	27.9006	27.8233	27.9535
	0.422916	0.377646	-0.109213	P07738	P07738	PMGE_HUMAN	BPGM	Bisphosphoglycerate mutase	17.0637	17.203	17.4025	17.2955	17.4306	17.2707	17.7001	18.0531	18.0413
+	4.78563	1.6382e-05	-0.80568	P07741	P07741	APT_HUMAN	APRT	Adenine phosphoribosyltransferase	23.6084	23.6137	23.6963	24.4637	24.4594	24.4124	24.0898	23.9504	23.9756
	1.3032	0.0497509	0.13106	P07814	P07814	SYEP_HUMAN	EPRS1	Bifunctional glutamate/proline--tRNA ligase	24.6315	24.6831	24.5589	24.4341	24.5116	24.5346	24.6626	24.8401	24.5422
	2.90058	0.00125723	0.164421	P07858	P07858	CATB_HUMAN	CTSB	Cathepsin B	23.3084	23.3505	23.369	23.1962	23.1641	23.1744	23.362	23.2859	23.3381
	4.90245	1.25184e-05	-0.57152	P07900;P07900-2	P07900;P07900-2	HS90A_HUMAN	HSP90AA1	Heat shock protein HSP 90-alpha	27.1826	27.2031	27.1649	27.7529	27.7886	27.7237	27.4672	27.5021	27.4922
	4.55871	2.76245e-05	-0.537158	P07902	P07902	GALT_HUMAN	GALT	Galactose-1-phosphate uridylyltransferase	20.9792	20.9139	20.9682	21.5197	21.4715	21.4816	21.4104	21.351	21.358
	2.13971	0.00724922	0.405244	P07910-2	P07910;P07910-2;P07910-3	HNRPC_HUMAN	HNRNPC	Isoform C1 of Heterogeneous nuclear ribonucleoproteins C1/C2	26.8804	26.9221	26.9795	26.3791	26.6329	26.5542	26.8507	26.8403	26.745
	1.7065	0.0196562	-0.678897	P07919	P07919	QCR6_HUMAN	UQCRH	Cytochrome b-c1 complex subunit 6, mitochondrial	22.815	23.0177	22.9581	23.2804	23.848	23.699	23.0317	23.2923	23.0528
	0.368396	0.428158	-0.261572	P07947	P07947	YES_HUMAN	YES1	Tyrosine-protein kinase Yes	17.1537	16.1886	16.6781	16.828	16.8366	17.1405	15.3577	16.8119	15.4975
	1.14318	0.0719154	-0.741054	P07948;P07948-2	P07948;P07948-2	LYN_HUMAN	LYN	Tyrosine-protein kinase Lyn	20.2723	19.588	19.2931	20.3019	20.448	20.6266	19.8027	20.4795	20.2912
+	3.44976	0.000355009	-1.59403	P07949;P07949-2	P07949;P07949-2	RET_HUMAN	RET	Proto-oncogene tyrosine-protein kinase receptor Ret	18.3439	17.9972	17.8888	19.7388	19.6503	19.6229	18.5806	18.5627	19.2191
+	2.71584	0.00192379	1.22453	P07951-2	P07951-2;P07951-3	TPM2_HUMAN	TPM2	Isoform 2 of Tropomyosin beta chain	16.7937	16.5959	16.4317	15.1375	15.5931	15.4171	17.2356	16.9	17.2684
	0.69103	0.20369	-0.169222	P07954-2	P07954;P07954-2	FUMH_HUMAN	FH	Isoform Cytoplasmic of Fumarate hydratase, mitochondrial	22.4904	22.7569	22.5897	22.6496	22.7694	22.9257	23.1112	23.2353	22.995
	1.3165	0.0482503	-0.16699	P07992	P07992;P07992-3;P07992-4	ERCC1_HUMAN	ERCC1	DNA excision repair protein ERCC-1	18.8901	18.9948	19.0306	19.0868	19.2216	19.108	19.3163	19.3277	19.2439
+	3.9308	0.000117274	0.861897	P08047;P08047-3	P08047;P08047-2;P08047-3	SP1_HUMAN	SP1	Transcription factor Sp1	20.2678	20.2024	20.3641	19.379	19.3865	19.4832	20.1111	19.7737	19.9481
	1.29765	0.0503902	0.338438	P08048;P08048-2;P08048-3;P17010;P17010-2;P17010-3	P17010;P17010-2;P17010-3;P08048;P08048-2;P08048-3	ZFX_HUMAN;ZFY_HUMAN	ZFX;ZFY	Zinc finger Y-chromosomal protein	15.4868	15.513	15.4286	15.2925	15.2183	14.9022	15.1714	15.1021	15.0432
	0.117349	0.763223	-0.041914	P08133	P08133	ANXA6_HUMAN	ANXA6	Annexin A6	24.3626	24.7413	24.7233	24.5756	24.661	24.7164	25.4102	25.4981	25.3316
	1.22294	0.0598493	-0.503972	P08134	P08134	RHOC_HUMAN	RHOC	Rho-related GTP-binding protein RhoC	17.506	17.1034	17.3219	17.9112	18.0205	17.5115	18.2344	18.303	18.6443
	1.50636	0.0311628	-0.59306	P08195-2	P08195;P08195-2;P08195-3;P08195-4	4F2_HUMAN	SLC3A2	Isoform 2 of 4F2 cell-surface antigen heavy chain	21.1424	20.7193	20.7577	21.233	21.5203	21.6454	21.316	21.8742	21.7322
+	4.06997	8.51198e-05	-3.50595	P08236;P08236-2	P08236;P08236-2;P08236-3	BGLR_HUMAN	GUSB	Beta-glucuronidase	16.778	16.2638	16.1519	19.7087	20.0254	19.9775	17.7193	18.2941	17.8567
+	1.18392	0.0654753	1.55867	P08237	P08237;P08237-2	PFKAM_HUMAN	PFKM	ATP-dependent 6-phosphofructokinase, muscle type	16.9576	17.0405	16.8599	14.7705	16.6274	14.784	17.7758	17.6488	17.5762
	2.32175	0.0047671	-0.179516	P08238	Q14568;P08238;Q58FF8;P07900;P07900-2	HS90B_HUMAN	HSP90AB1	Heat shock protein HSP 90-beta	29.1615	29.2244	29.1228	29.332	29.3702	29.3451	29.3319	29.4257	29.3832
+	4.13096	7.3967e-05	-1.56232	P08240;P08240-2	P08240;P08240-2	SRPRA_HUMAN	SRPRA	Signal recognition particle receptor subunit alpha	19.1399	18.984	19.064	20.4741	20.7539	20.6468	19.7899	20.0214	19.8719
+	4.88544	1.30184e-05	1.01006	P08243	P08243;P08243-2	ASNS_HUMAN	ASNS	Asparagine synthetase [glutamine-hydrolyzing]	24.0971	24.1152	24.005	23.028	23.0675	23.0917	24.4819	24.6431	24.4077
+	3.62539	0.000236925	-1.85042	P08246	P08246	ELNE_HUMAN	ELANE	Neutrophil elastase	19.559	19.6855	19.257	21.2039	21.3891	21.4597	19.4344	19.9096	19.351
+	3.92467	0.000118941	-2.33327	P08311	P08311	CATG_HUMAN	CTSG	Cathepsin G	21.632	22.0318	21.9697	24.0217	24.2811	24.3305	24.3279	24.5436	24.2891
	0.579774	0.263164	-0.0730133	P08397;P08397-2	P08397;P08397-2;P08397-3;P08397-4	HEM3_HUMAN	HMBS	Porphobilinogen deaminase	21.5498	21.5586	21.6264	21.7256	21.6737	21.5545	21.8353	21.6823	21.877
	1.3632	0.0433309	-0.78659	P08559;P08559-2;P08559-3	P08559;P08559-2;P08559-3;P08559-4;P29803	ODPA_HUMAN	PDHA1	Pyruvate dehydrogenase E1 component subunit alpha, somatic form, mitochondrial	20.4578	20.9851	20.5032	21.0649	21.448	21.7929	21.9869	22.1633	21.6046
	3.41373	0.000385722	0.296237	P08567	P08567	PLEK_HUMAN	PLEK	Pleckstrin	23.6928	23.7101	23.7297	23.4138	23.4578	23.3723	23.6764	23.6039	23.6685
+	3.01756	0.000960366	-1.54586	P08574	P08574	CY1_HUMAN	CYC1	Cytochrome c1, heme protein, mitochondrial	18.8966	18.9839	18.538	20.1584	20.3452	20.5525	19.1182	19.665	19.5001
	0.461006	0.345934	-0.515947	P08575;P08575-10;P08575-4;P08575-5;P08575-6;P08575-7;P08575-8;P08575-9	P08575;P08575-4;P08575-5;P08575-6;P08575-7;P08575-8;P08575-9;P08575-10	PTPRC_HUMAN	PTPRC	Receptor-type tyrosine-protein phosphatase C	20.9659	19.6623	19.4845	20.3108	20.6254	20.7243	19.9022	20.5746	20.404
	0.565665	0.271854	0.0411765	P08579	P08579	RU2B_HUMAN	SNRPB2	U2 small nuclear ribonucleoprotein B''	22.0565	22.0409	22.1012	22.0261	22.0709	21.9781	22.1268	21.9419	22.1126
	0.494061	0.320582	0.819977	P08582	P08582	TRFM_HUMAN	MELTF	Melanotransferrin	14.0557	16.4003	15.6892	14.4595	14.2683	14.9574	13.5662	14.2607	14.6171
	3.66039	0.000218582	0.392262	P08621	P08621;P08621-4	RU17_HUMAN	SNRNP70	U1 small nuclear ribonucleoprotein 70 kDa	23.4845	23.5285	23.5888	23.1506	23.1437	23.1306	23.329	23.2942	23.4198
	0.548979	0.282502	-0.156303	P08631;P08631-4	P08631;P08631-2;P08631-3;P08631-4;P07948;P07948-2	HCK_HUMAN	HCK	Tyrosine-protein kinase HCK	20.9973	20.7481	20.5784	20.8665	20.9529	20.9733	21.2709	21.4408	21.1691
+	2.1451	0.00715975	-1.27804	P08648	P08648	ITA5_HUMAN	ITGA5	Integrin alpha-5	21.8816	21.158	21.2438	22.4939	22.7787	22.8449	21.6618	22.0511	21.8813
	1.08578	0.0820769	-0.221223	P08651;P08651-2;P08651-3;P08651-4;P08651-5;P08651-6	P08651;P08651-2;P08651-3;P08651-4;P08651-5;P08651-6	NFIC_HUMAN	NFIC	Nuclear factor 1 C-type	20.3759	20.3351	20.4117	20.7712	20.5614	20.4538	20.4956	20.3929	20.5981
+	5.46923	3.39443e-06	-1.19259	P08670	Q14533;Q9NSB2;P05787;P05787-2;Q8N1N4;Q8N1N4-2;Q5XKE5;P04259;P48668;P08729;P14136;P14136-3;P14136-2;O95678;P12035;P13647;O43790;P78385;P78386;P02538;P08670;Q01546	VIME_HUMAN	VIM	Vimentin	23.7471	23.7786	23.8279	24.9627	25.0218	24.9469	25.1442	25.0843	25.1472
	0.996111	0.1009	-0.103345	P08708	P08708	RS17_HUMAN	RPS17	40S ribosomal protein S17	24.104	24.1999	24.198	24.2527	24.3417	24.2175	24.2291	24.2204	24.3925
	1.64608	0.0225904	-0.68843	P08754	P08754	GNAI3_HUMAN	GNAI3	Guanine nucleotide-binding protein G(i) subunit alpha-3	19.1914	18.971	18.7446	19.378	19.7702	19.8242	19.3312	19.833	19.69
	0.410032	0.389016	-0.0556132	P08758	P08758	ANXA5_HUMAN	ANXA5	Annexin A5	25.5221	25.5941	25.5644	25.5085	25.6721	25.6668	25.4024	25.4785	25.3714
+	0.714807	0.192838	-1.22197	P08779	P08779	K1C16_HUMAN	KRT16	Keratin, type I cytoskeletal 16	17.4291	16.2865	14.8949	17.0084	17.3341	17.934	15.7022	19.8895	18.371
	0.433561	0.368501	0.0315564	P08865	P08865	RSSA_HUMAN	RPSA	40S ribosomal protein SA	26.1462	26.1033	26.0583	26.0558	26.1071	26.0502	26.0725	26.1433	26.1713
	1.87644	0.0132912	-0.709534	P08887;P08887-2	P08887;P08887-2	IL6RA_HUMAN	IL6R	Interleukin-6 receptor subunit alpha	17.0185	16.8616	16.4871	17.4346	17.6113	17.4499	16.4936	16.4946	16.5553
	0.77518	0.167811	-0.589846	P08962;P08962-2;P08962-3	P08962;P08962-2;P08962-3	CD63_HUMAN	CD63	CD63 antigen	18.9773	19.4894	19.2232	19.2354	19.8951	20.329	19.3334	19.6461	18.7565
	0.745206	0.179802	-0.641182	P09001	P09001	RM03_HUMAN	MRPL3	39S ribosomal protein L3, mitochondrial	17.916	18.5255	18.2131	18.2015	18.9636	19.4129	19.0655	19.1915	18.681
	0.92687	0.11834	0.111976	P09012	P09012	SNRPA_HUMAN	SNRPA	U1 small nuclear ribonucleoprotein A	22.6058	22.5208	22.644	22.4113	22.5589	22.4644	22.6441	22.5397	22.5677
+	1.22684	0.0593148	1.888	P09086;P09086-2;P09086-3;P09086-4;P09086-5	P09086;P09086-2;P09086-3;P09086-4;P09086-5	PO2F2_HUMAN	POU2F2	POU domain, class 2, transcription factor 2	18.6523	18.7985	18.346	18.1267	16.1084	15.8977	18.8217	18.8805	19.2259
	0.0866457	0.819133	0.0281181	P09104;P09104-2	P09104;P09104-2	ENOG_HUMAN	ENO2	Gamma-enolase	17.0342	16.9256	16.8434	16.9535	16.7125	17.0528	18.8022	18.7244	18.7339
	1.91324	0.0122112	-0.281682	P09110	P09110;P09110-2	THIK_HUMAN	ACAA1	3-ketoacyl-CoA thiolase, peroxisomal	20.8137	20.9355	20.8884	21.0618	21.2488	21.1722	21.0464	21.0377	20.9738
	1.69233	0.0203083	-0.245794	P09132	P09132	SRP19_HUMAN	SRP19	Signal recognition particle 19 kDa protein	19.9678	19.873	19.9023	20.2682	20.15	20.0622	20.4171	20.4088	20.5432
	3.61572	0.000242261	0.165361	P09211	P09211	GSTP1_HUMAN	GSTP1	Glutathione S-transferase P	24.7242	24.7585	24.7447	24.5619	24.5926	24.5768	24.9925	24.9756	24.974
	0.397365	0.40053	0.0511964	P09234	P09234	RU1C_HUMAN	SNRPC	U1 small nuclear ribonucleoprotein C	23.918	23.9217	24.028	23.9608	23.9281	23.8253	24.0453	23.8338	23.86
	1.86032	0.0137935	-0.135325	P09382	P09382	LEG1_HUMAN	LGALS1	Galectin-1	27.0191	27.074	27.13	27.2048	27.218	27.2062	27.0588	27.0521	27.1473
	2.71389	0.00193244	-0.269639	P09417	P09417;P09417-2	DHPR_HUMAN	QDPR	Dihydropteridine reductase	21.3238	21.3155	21.3048	21.6203	21.622	21.5107	21.6526	21.6532	21.7948
	3.88682	0.000129772	0.410248	P09429	B2RPK0;P09429	HMGB1_HUMAN	HMGB1	High mobility group protein B1	23.8974	23.9024	23.8594	23.4291	23.5127	23.4868	23.5975	23.5779	23.7014
+	3.99122	0.000102042	-2.29835	P09467	O00757;P09467	F16P1_HUMAN	FBP1	Fructose-1,6-bisphosphatase 1	20.2415	20.6074	20.7361	22.8441	22.8317	22.8043	22.1036	21.9728	22.2147
	3.19448	0.000639033	-0.55366	P09488	P28161;P28161-2;P09488;P09488-2;Q03013;Q03013-2;Q03013-3	GSTM1_HUMAN	GSTM1	Glutathione S-transferase Mu 1	22.0046	22.0023	22.0431	22.4596	22.6358	22.6156	22.6939	22.7693	22.5528
+	3.21401	0.000610931	1.10021	P09493-10;P09493-3;P09493-4	P09493-2;P09493-3;P09493-4;P09493-8;P09493-10	TPM1_HUMAN	TPM1	Isoform 10 of Tropomyosin alpha-1 chain	20.6056	20.8948	20.8033	19.5452	19.7984	19.6595	20.5568	20.6353	20.7277
	3.70359	0.000197882	0.46735	P09493-5	P09493-5	TPM1_HUMAN	TPM1	Isoform 5 of Tropomyosin alpha-1 chain	19.7337	19.7092	19.8073	19.2556	19.3223	19.2702	19.6044	19.6314	19.7828
	1.22707	0.0592834	0.111649	P09496;P09496-2;P09496-3;P09496-4	P09496;P09496-2;P09496-3;P09496-4	CLCA_HUMAN	CLTA	Clathrin light chain A	23.4599	23.5274	23.59	23.3756	23.4448	23.4219	23.5477	23.5143	23.5826
	2.1665	0.00681552	-0.160232	P09497;P09497-2	P09497;P09497-2	CLCB_HUMAN	CLTB	Clathrin light chain B	22.5335	22.5592	22.6011	22.68	22.763	22.7317	22.7445	22.7349	22.8483
	2.57241	0.00267665	0.667441	P09525	P09525;P09525-2	ANXA4_HUMAN	ANXA4	Annexin A4	24.3455	24.6486	24.6447	23.8683	23.8899	23.8784	23.7143	23.6577	23.7085
	2.39808	0.00399871	-0.200391	P09543;P09543-2	P09543;P09543-2	CN37_HUMAN	CNP	2',3'-cyclic-nucleotide 3'-phosphodiesterase	21.2831	21.2247	21.1881	21.3952	21.4591	21.4429	21.4275	21.4315	21.4237
	0.687918	0.205155	-0.457239	P09622	P09622;P09622-2;P09622-3	DLDH_HUMAN	DLD	Dihydrolipoyl dehydrogenase, mitochondrial	20.8073	21.4175	20.9947	21.0905	21.5726	21.9282	22.4981	22.7465	22.1938
	0.58935	0.257424	0.0543162	P09651;P09651-2	P09651;P09651-2;P09651-3	ROA1_HUMAN	HNRNPA1	Heterogeneous nuclear ribonucleoprotein A1	27.1723	27.1984	27.2642	27.1683	27.2043	27.0994	27.0455	27.0552	27.1284
	1.91988	0.0120261	0.276387	P09661	P09661	RU2A_HUMAN	SNRPA1	U2 small nuclear ribonucleoprotein A'	23.345	23.3263	23.3577	23.0856	23.1644	22.9498	23.2803	23.1812	23.3826
	1.01809	0.0959201	0.146061	P09668	P09668	CATH_HUMAN	CTSH	Pro-cathepsin H	21.3833	21.5247	21.3695	21.1979	21.286	21.3553	22.1595	22.3512	22.2854
+	1.50191	0.0314839	-1.10916	P09669	P09669	COX6C_HUMAN	COX6C	Cytochrome c oxidase subunit 6C	18.2616	18.4628	17.7137	18.8939	19.1164	19.7552	17.6113	18.3923	18.007
	0.115576	0.766344	0.0185337	P09874	P09874	PARP1_HUMAN	PARP1	Poly [ADP-ribose] polymerase 1	24.0278	23.8791	24.0094	23.9464	24.017	23.8974	23.9286	23.7275	23.8978
	3.23278	0.00058508	-0.549838	P09884	P09884	DPOLA_HUMAN	POLA1	DNA polymerase alpha catalytic subunit	19.3568	19.2346	19.2474	19.9087	19.7832	19.7966	19.2983	19.3328	19.2246
	1.06335	0.0864262	-0.411254	P09913	P09913	IFIT2_HUMAN	IFIT2	Interferon-induced protein with tetratricopeptide repeats 2	17.2339	17.8087	17.7318	18.0164	17.9558	18.0358	18.7437	18.9885	18.4485
	0.237046	0.579367	-0.0243893	P09914	P09914;P09914-2	IFIT1_HUMAN	IFIT1	Interferon-induced protein with tetratricopeptide repeats 1	18.0981	18.0872	18.0676	18.1243	18.1679	18.0339	20.0141	20.2634	19.9481
	0.153024	0.703033	0.0395075	P09917	P09917;P09917-2;P09917-3;P09917-4;P09917-5	LOX5_HUMAN	ALOX5	Polyunsaturated fatty acid 5-lipoxygenase	18.042	18.2451	18.1958	18.2567	17.9995	18.1082	19.3442	19.1376	19.309
	0.716109	0.192261	-0.361999	P09958	P09958	FURIN_HUMAN	FURIN	Furin	15.8002	15.63	15.1491	15.9675	15.6453	16.0525	15.2185	15.587	15.3397
	2.96585	0.0010818	-0.584439	P09960	P09960;P09960-2;P09960-3;P09960-4	LKHA4_HUMAN	LTA4H	Leukotriene A-4 hydrolase	21.904	21.8794	21.7018	22.365	22.4139	22.4595	21.6367	21.8055	21.6379
+	4.75792	1.74612e-05	-0.752985	P09972	P09972	ALDOC_HUMAN	ALDOC	Fructose-bisphosphate aldolase C	22.4133	22.4048	22.4976	23.2002	23.2024	23.1721	23.6645	23.6125	23.678
	0.175886	0.666982	0.0251764	P0C024	P0C024;P0C024-3	NUDT7_HUMAN	NUDT7	Peroxisomal coenzyme A diphosphatase NUDT7	18.8212	18.8194	18.6686	18.7597	18.7686	18.7053	18.3971	18.3645	18.1156
	1.6837	0.0207159	-0.344686	P0C0S5;Q71UI9;Q71UI9-4	Q71UI9;Q71UI9-2;Q71UI9-4;P0C0S5	H2AV_HUMAN;H2AZ_HUMAN	H2AZ1;H2AZ2	Histone H2A.Z	25.1031	25.0731	25.3314	25.4857	25.6013	25.4546	25.9551	25.6993	25.8883
	3.42077	0.000379518	0.530659	P0C1Z6;P0C1Z6-2	P0C1Z6;P0C1Z6-2	TFPT_HUMAN	TFPT	TCF3 fusion partner	18.8104	18.7989	18.7422	18.2873	18.3046	18.1676	18.4527	18.4488	18.7087
	1.16747	0.0680039	-0.167486	P0C2W1	P0C2W1	FBSP1_HUMAN	FBXO45	F-box/SPRY domain-containing protein 1	19.812	19.7956	19.8584	19.8718	20.0953	20.0014	20.1776	20.2686	20.2125
	0.205641	0.622815	-0.458086	P0C7P0	P0C7P0	CISD3_HUMAN	CISD3	CDGSH iron-sulfur domain-containing protein 3, mitochondrial	16.3584	17.7349	16.6084	15.8672	17.9735	18.2353	18.4743	18.6889	17.2535
	2.30699	0.0049319	-0.390402	P0C7T5	P0C7T5	ATX1L_HUMAN	ATXN1L	Ataxin-1-like	18.278	18.4515	18.4027	18.7191	18.8608	18.7235	18.5974	18.527	18.6661
	0.375592	0.421122	-0.141434	P0C860	P0C860	MS3L2_HUMAN	MSL3P1	Putative male-specific lethal-3 protein-like 2	16.6559	16.3213	16.7094	16.6692	16.8932	16.5486	17.0338	16.5531	16.9298
	1.84802	0.0141899	-0.67068	P0C870	P0C870	JMJD7_HUMAN	JMJD7	Bifunctional peptidase and (3S)-lysyl hydroxylase JMJD7	15.9111	16.2495	15.7606	16.5153	16.7629	16.6551	16.899	16.5316	16.4124
	0.0466195	0.898215	-0.00757345	P0CAP2	P0CAP2;P0CAP2-2;P0CAP1-11	GRL1A_HUMAN	POLR2M	DNA-directed RNA polymerase II subunit GRINL1A	20.0975	20.1458	19.9803	20.1329	20.0666	20.0469	20.2045	20.1313	20.1215
	4.35938	4.37136e-05	0.645916	P0CG12	P0CG12	DERPC_HUMAN	DERPC	Decreased expression in renal and prostate cancer protein	22.191	22.1714	22.245	21.565	21.596	21.5087	22.108	21.9782	22.0329
	0.0161878	0.963412	0.00606219	P0CG13	P0CG13	CTF8_HUMAN	CHTF8	Chromosome transmission fidelity protein 8 homolog	16.7931	16.6484	16.4592	16.7162	16.6943	16.4721	16.3073	16.2882	16.7992
	3.24964	0.000562802	0.692629	P0CG34;P0CG35	P0CG35;P0CG34	TB15A_HUMAN;TB15B_HUMAN	TMSB15A;TMSB15B	Thymosin beta-15A	22.2833	22.2188	22.2233	21.6113	21.6192	21.4171	21.7934	21.6746	21.9222
	0.868852	0.135253	0.144316	P0CG38	P0CG39;Q6S8J3;P0CG38;A5A3E0;Q9BYX7	POTEI_HUMAN	POTEI	POTE ankyrin domain family member I	20.246	20.335	20.2532	20.0045	20.1439	20.2527	20.0928	20.2858	20.2892
+	3.33711	0.000460138	0.96629	P0CG40	P0CG40;Q8IXZ3;Q8IXZ3-1;Q8IXZ3-2;Q8IXZ3-4	SP9_HUMAN	SP9	Transcription factor Sp9	20.5903	20.7356	20.6662	19.542	19.818	19.7333	19.1496	19.3595	19.265
	1.01099	0.0975018	0.423635	P0DI81;P0DI81-3;P0DI82	P0DI81;P0DI81-3;P0DI82	TPC2A_HUMAN;TPC2B_HUMAN	TRAPPC2;TRAPPC2B	Trafficking protein particle complex subunit 2	18.2813	18.5343	18.4932	17.6658	18.1004	18.2717	17.9773	18.178	17.7379
	0.439201	0.363747	0.0929273	P0DJG4	P0DJG4	THEGL_HUMAN	THEGL	Testicular haploid expressed gene protein-like	18.8188	18.9315	18.8946	18.6199	18.8673	18.8789	16.2521	19.3782	18.929
	0.368339	0.428214	1.09102	P0DMB2	P0DMB2	CH088_HUMAN	C8orf88	Uncharacterized protein C8orf88	18.3852	18.6992	18.5765	14.9951	18.5844	18.8083	15.4976	18.6389	14.1694
	1.27228	0.0534216	0.318392	P0DMM9;P0DMM9-2;P0DMM9-3;P0DMN0	P0DMM9;P0DMM9-2;P0DMM9-3;P0DMN0	ST1A3_HUMAN;ST1A4_HUMAN	SULT1A3;SULT1A4	Sulfotransferase 1A3	17.968	17.9813	18.2206	17.9018	17.689	17.6238	18.2687	18.1517	18.4511
	4.28125	5.23293e-05	-0.5627	P0DMV8;P0DMV9	P0DMV8;P0DMV9	HS71A_HUMAN;HS71B_HUMAN	HSPA1A;HSPA1B	Heat shock 70 kDa protein 1A	23.597	23.6783	23.6604	24.2038	24.2415	24.1784	24.4737	24.4061	24.54
	1.3158	0.0483284	0.153686	P0DN76;Q01081	Q01081;Q01081-2;Q01081-4;P0DN76	U2AF1_HUMAN;U2AF5_HUMAN	U2AF1;U2AF1L5	Splicing factor U2AF 35 kDa subunit-like protein	23.6164	23.6661	23.7785	23.4868	23.578	23.5351	23.4557	23.3387	23.4983
	1.27532	0.0530492	-0.116831	P0DN79;P35520	P35520;P35520-2;P0DN79	CBSL_HUMAN;CBS_HUMAN	CBS;CBSL	Cystathionine beta-synthase-like protein	22.3432	22.315	22.2032	22.4096	22.4066	22.3957	22.8348	22.8963	22.8422
	2.78135	0.00165444	-0.231782	P0DP23;P0DP24;P0DP25	P0DP24;P0DP25;P0DP23	CALM1_HUMAN;CALM2_HUMAN;CALM3_HUMAN	CALM1;CALM2;CALM3	Calmodulin-1	26.7065	26.6988	26.7052	26.9793	26.9501	26.8764	26.9019	26.8701	27.0198
	1.02373	0.0946822	0.346123	P0DPB5	P0DPB5	RPC22_HUMAN	POLR1D	Protein POLR1D, isoform 2	18.2013	18.1301	18.0109	17.8938	17.9385	17.4717	17.7	17.4127	17.6407
	0.657683	0.219946	-0.152381	P0DPB6	P0DPB6	RPAC2_HUMAN	POLR1D	DNA-directed RNA polymerases I and III subunit RPAC2	21.2046	21.3885	21.5446	21.4605	21.5826	21.5517	21.5852	21.4469	21.5384
	0.833007	0.14689	-0.686592	P0DPD8	P0DPD8;P0DPD7	EFCE2_HUMAN	EEF1AKMT4-ECE2	EEF1AKMT4-ECE2 readthrough transcript protein	16.0006	15.9877	14.9768	16.4371	15.9999	16.588	15.6788	15.8047	15.7683
	0.912152	0.122419	0.362665	P0DPH7;P0DPH7-2;P0DPH8;Q6PEY2;Q71U36;Q71U36-2	P0DPH7;P0DPH7-2;Q71U36;Q71U36-2;P0DPH8;Q6PEY2	TBA1A_HUMAN;TBA3C_HUMAN;TBA3D_HUMAN;TBA3E_HUMAN	TUBA1A;TUBA3C;TUBA3D;TUBA3E	Tubulin alpha-3C chain	17.0463	17.5367	17.286	16.769	16.8495	17.1625	18.303	18.5513	17.93
	0.710908	0.194577	-0.514809	P10109	P10109	ADX_HUMAN	FDX1	Adrenodoxin, mitochondrial	17.5975	18.2525	17.6517	17.8404	18.5556	18.6502	18.7085	18.8316	18.2758
	1.04858	0.089417	-0.862544	P10124	P10124	SRGN_HUMAN	SRGN	Serglycin	20.3758	21.0268	19.7994	20.9586	21.4518	21.3793	19.8218	20.1616	19.7602
+	5.25564	5.5509e-06	-1.23648	P10153	P10153	RNAS2_HUMAN	RNASE2	Non-secretory ribonuclease	18.9847	18.8769	18.9273	20.1417	20.211	20.1456	19.2571	19.2382	19.4422
	0.322968	0.47537	0.12975	P10155	P10155;P10155-3;P10155-4;P10155-5	RO60_HUMAN	RO60	60 kDa SS-A/Ro ribonucleoprotein	21.939	22.1231	22.1719	21.6508	22.1085	22.0854	21.875	22.0337	21.6744
	2.3423	0.00454678	-0.305535	P10242-10	P10242;P10242-2;P10242-3;P10242-4;P10242-5;P10242-6;P10242-7;P10242-8;P10242-9;P10242-10;P10242-11;P10242-12	MYB_HUMAN	MYB	Isoform 10 of Transcriptional activator Myb	18.4265	18.2566	18.3719	18.6219	18.68	18.6697	18.1908	18.1306	18.1656
	0.92722	0.118244	-0.0982145	P10244	P10244;P10244-2	MYBB_HUMAN	MYBL2	Myb-related protein B	17.7366	17.7576	17.8668	17.8913	17.8327	17.9315	17.6951	17.775	18.1179
+	6.12283	7.53654e-07	-1.65427	P10253	P10253	LYAG_HUMAN	GAA	Lysosomal alpha-glucosidase	21.4387	21.4962	21.5264	23.1081	23.1679	23.1482	22.3932	22.2938	22.3112
	1.51051	0.0308669	-0.364414	P10275;P10275-3;P10275-4	P10275;P10275-2;P10275-3;P10275-4	ANDR_HUMAN	AR	Androgen receptor	16.8003	16.5455	16.4874	16.8809	17.0766	16.9689	16.4012	16.5759	16.7642
	1.01254	0.0971533	0.688472	P10276;P10276-2	P10276;P10276-2;P10276-3	RARA_HUMAN	RARA	Retinoic acid receptor alpha	17.1571	17.6096	17.6051	16.2118	17.1195	16.975	16.4589	16.6737	15.655
+	1.22148	0.0600509	-1.12058	P10301	P10301	RRAS_HUMAN	RRAS	Ras-related protein R-Ras	16.8917	15.8583	15.5167	16.9951	17.2153	17.418	16.6789	17.338	17.5254
+	1.49205	0.0322071	-1.18753	P10321;P10321-2	P10321;P10321-2	HLAC_HUMAN	HLA-C	HLA class I histocompatibility antigen, C alpha chain	20.7592	19.7412	19.6512	21.0505	21.2831	21.3807	21.7787	22.2378	22.2794
	0.732215	0.185261	-0.0989024	P10398	P10398	ARAF_HUMAN	ARAF	Serine/threonine-protein kinase A-Raf	20.2107	20.1054	19.9973	20.1987	20.2147	20.1967	20.0617	20.2113	20.0287
+	2.79046	0.00162008	-0.831488	P10412	P16402;P10412;P16403	H14_HUMAN	H1-4	Histone H1.4	26.3843	26.6792	26.3792	27.219	27.3629	27.3552	27.9432	27.8031	28.0393
	0.183258	0.655755	0.111905	P10415;P10415-2	P10415;P10415-2	BCL2_HUMAN	BCL2	Apoptosis regulator Bcl-2	18.893	18.9378	18.3808	18.3529	18.6562	18.8667	18.7545	19.2863	18.907
	1.09866	0.0796784	-0.703502	P10515	P10515	ODP2_HUMAN	DLAT	Dihydrolipoyllysine-residue acetyltransferase component of pyruvate dehydrogenase complex, mitochondrial	19.8902	20.6021	20.0334	20.502	20.9132	21.221	21.6145	21.7708	21.3202
	3.99281	0.00010167	-0.324593	P10586;P10586-2	P10586;P10586-2	PTPRF_HUMAN	PTPRF	Receptor-type tyrosine-protein phosphatase F	22.4276	22.4293	22.4786	22.77	22.7916	22.7478	22.7616	22.6576	22.8029
	1.77323	0.0168567	0.177382	P10588	P10588;P24468;P10589	NR2F6_HUMAN	NR2F6	Nuclear receptor subfamily 2 group F member 6	19.1138	19.1752	19.1519	19.0208	18.888	18.9999	19.1697	19.1198	19.1836
	0.165871	0.682541	0.0294895	P10599	P10599	THIO_HUMAN	TXN	Thioredoxin	26.8482	26.9744	27.0006	26.8192	26.9782	26.9373	27.1551	27.1659	27.0498
+	0.89338	0.127826	-1.11069	P10606	P10606	COX5B_HUMAN	COX5B	Cytochrome c oxidase subunit 5B, mitochondrial	21.0462	21.8901	21.0209	21.4266	22.8393	23.0234	21.9008	22.9311	21.8323
+	3.51946	0.000302371	-0.851028	P10619;P10619-2	P10619;P10619-2	PPGB_HUMAN	CTSA	Lysosomal protective protein	19.9647	20.0862	20.0404	20.7714	20.9908	20.8822	19.8834	19.9644	19.8334
	0.363313	0.433198	-0.229556	P10620;P10620-2	P10620;P10620-2	MGST1_HUMAN	MGST1	Microsomal glutathione S-transferase 1	18.8221	18.455	18.1474	18.3494	18.873	18.8907	17.889	18.3776	18.1076
	0.811541	0.154333	0.0859559	P10644	P10644;P10644-2	KAP0_HUMAN	PRKAR1A	cAMP-dependent protein kinase type I-alpha regulatory subunit	22.1829	22.2682	22.2923	22.1013	22.2261	22.1581	22.5477	22.5191	22.489
	0.0183277	0.958677	0.0303783	P10645	P10645	CMGA_HUMAN	CHGA	Chromogranin-A	16.753	16.9257	16.2474	15.5885	17.1619	17.0846	17.2382	18.3341	18.3069
	0.0192167	0.956716	-0.0047156	P10746	P10746	HEM4_HUMAN	UROS	Uroporphyrinogen-III synthase	19.4004	19.4608	19.4076	19.2698	19.5215	19.4916	19.4114	19.4758	19.4791
	0.276517	0.529034	-0.0417347	P10768	P10768	ESTD_HUMAN	ESD	S-formylglutathione hydrolase	23.3469	23.4673	23.4317	23.3645	23.5313	23.4754	23.5251	23.5594	23.5465
	1.57108	0.0268485	-0.672139	P10809	P10809	CH60_HUMAN	HSPD1	60 kDa heat shock protein, mitochondrial	23.5205	24.0231	23.6088	24.1791	24.3907	24.599	25.1499	25.2624	24.9321
+	4.43554	3.66829e-05	-1.25031	P11021	P11021	BIP_HUMAN	HSPA5	Endoplasmic reticulum chaperone BiP	23.9523	23.9083	23.868	25.076	25.2699	25.1337	24.6115	24.8075	24.7588
+	4.27786	5.27399e-05	-2.15837	P11047	P11047	LAMC1_HUMAN	LAMC1	Laminin subunit gamma-1	15.2872	15.6394	15.5394	17.6851	17.7164	17.5395	15.0649	15.4737	15.5567
	0.199639	0.631483	-0.322816	P11049-2;P11049-3	P11049;P11049-2;P11049-3	CD37_HUMAN	CD37	Isoform 2 of Leukocyte antigen CD37	19.4961	17.8657	17.5816	18.3081	18.6823	18.9213	17.5339	18.3452	17.9832
	3.00378	0.000991334	0.346404	P11117	P11117	PPAL_HUMAN	ACP2	Lysosomal acid phosphatase	19.6744	19.8126	19.7335	19.399	19.3892	19.393	20.0867	19.9954	19.8731
	2.62199	0.00238785	-0.22042	P11142	P11142;P11142-2	HSP7C_HUMAN	HSPA8	Heat shock cognate 71 kDa protein	26.6038	26.6394	26.6489	26.8616	26.8956	26.7962	26.7089	26.6694	26.7886
	0.385914	0.411231	-0.363801	P11166	P11166	GTR1_HUMAN	SLC2A1	Solute carrier family 2, facilitated glucose transporter member 1	18.4464	17.6264	17.4009	18.2906	17.7347	18.5398	17.9333	18.2406	18.2222
	0.0732597	0.844774	-0.0220642	P11171;P11171-2;P11171-3;P11171-4;P11171-5;P11171-6	P11171;P11171-2;P11171-3;P11171-4;P11171-5;P11171-6;P11171-7;Q9Y2J2;Q9Y2J2-2;Q9Y2J2-3;Q9Y2J2-4;Q9H4G0;Q9H4G0-2;Q9H4G0-3;Q9H4G0-4	EPB41_HUMAN	EPB41	Protein 4.1	19.842	20.1035	20.0787	19.902	20.1125	20.0759	19.7979	20.0365	20.0951
	0.991061	0.10208	0.076135	P11172	P11172;P11172-3	UMPS_HUMAN	UMPS	Uridine 5'-monophosphate synthase	22.4426	22.5333	22.5238	22.3806	22.4483	22.4425	22.8014	22.6978	22.7632
+	1.7071	0.019629	-0.88345	P11177;P11177-2	P11177;P11177-2;P11177-3	ODPB_HUMAN	PDHB	Pyruvate dehydrogenase E1 component subunit beta, mitochondrial	20.7368	21.2775	20.846	21.5359	21.864	22.1107	22.3836	22.5296	22.0742
	0.665759	0.215894	-0.350937	P11182	P11182	ODB2_HUMAN	DBT	Lipoamide acyltransferase component of branched-chain alpha-keto acid dehydrogenase complex, mitochondrial	18.4593	19.0117	18.5587	18.7075	19.0991	19.276	20.0671	20.2235	19.8232
	0.401496	0.396738	-0.158665	P11215;P11215-2	P11215;P11215-2	ITAM_HUMAN	ITGAM	Integrin alpha-M	17.857	17.4758	17.4315	17.5494	17.836	17.8549	17.8429	17.8509	17.9385
	2.29167	0.00510897	-0.488078	P11216	P11216;P11217	PYGB_HUMAN	PYGB	Glycogen phosphorylase, brain form	20.6926	20.591	20.4251	20.9859	21.0621	21.1249	21.0176	21.3021	20.8018
	1.02322	0.0947929	-0.912046	P11233	P11233	RALA_HUMAN	RALA	Ras-related protein Ral-A	16.8935	15.8593	15.5716	16.954	16.8563	17.2502	16.0833	16.6164	16.5159
+	1.73238	0.018519	-0.99695	P11234;P11234-2	P11233;P11234;P11234-2;P11234-3	RALB_HUMAN	RALB	Ras-related protein Ral-B	19.9507	19.2944	19.1642	20.2847	20.5532	20.5622	19.7762	20.2389	20.177
	0.389373	0.407969	-0.133706	P11274;P11274-2	P11274;P11274-2	BCR_HUMAN	BCR	Breakpoint cluster region protein	18.1146	18.334	17.9551	18.0903	18.4112	18.3035	18.2987	18.7346	18.4334
+	1.41697	0.038285	1.58129	P11277;P11277-2;P11277-3	P11277;P11277-2;P11277-3	SPTB1_HUMAN	SPTB	Spectrin beta chain, erythrocytic	18.1631	18.1714	18.0218	16.1813	17.5569	15.8743	18.9268	18.8436	18.9779
+	2.24495	0.00568921	-0.943216	P11279	P11279	LAMP1_HUMAN	LAMP1	Lysosome-associated membrane glycoprotein 1	22.1253	22.4276	22.324	22.9463	23.3084	23.4519	22.5819	22.8461	22.4772
	0.677918	0.209934	-0.389235	P11310;P11310-2	P11310;P11310-2	ACADM_HUMAN	ACADM	Medium-chain specific acyl-CoA dehydrogenase, mitochondrial	22.7557	23.346	22.7848	23.0198	23.4126	23.6218	23.5139	23.7653	23.3182
+	5.39776	4.00168e-06	-1.58838	P11387	P11387	TOP1_HUMAN	TOP1	DNA topoisomerase 1	21.6489	21.5161	21.6032	23.1952	23.2067	23.1314	22.74	22.2912	22.7317
+	4.7674	1.70844e-05	-2.38507	P11388;P11388-2;P11388-3;P11388-4	P11388;P11388-2;P11388-3;P11388-4	TOP2A_HUMAN	TOP2A	DNA topoisomerase 2-alpha	20.7647	20.9721	20.9122	23.1194	23.3107	23.3741	22.0356	22.0066	21.8094
+	2.60848	0.00246331	-0.776197	P11413-2	P11413;P11413-2;P11413-3	G6PD_HUMAN	G6PD	Isoform Long of Glucose-6-phosphate 1-dehydrogenase	22.7365	22.8385	22.655	23.3228	23.5757	23.6601	22.9389	23.1863	22.7728
	0.0762528	0.838972	-0.0116278	P11441	P11441	UBL4A_HUMAN	UBL4A	Ubiquitin-like protein 4A	21.201	21.3348	21.3535	21.2604	21.3287	21.3351	21.5581	21.3723	21.4465
	0.0334876	0.92579	-0.0162754	P11474	P11474;P11474-2	ERR1_HUMAN	ESRRA	Steroid hormone receptor ERR1	17.7118	17.9435	18.0531	17.6715	17.9759	18.1099	17.3731	17.2137	17.247
	0.533927	0.292465	-0.693189	P11498;P11498-2	P11498;P11498-2	PYC_HUMAN	PC	Pyruvate carboxylase, mitochondrial	16.4442	15.9332	14.5535	16.2119	16.2797	16.5188	15.3427	15.7984	15.7701
	0.295933	0.505902	0.03604	P11586	P11586	C1TC_HUMAN	MTHFD1	C-1-tetrahydrofolate synthase, cytoplasmic	24.237	24.3091	24.3201	24.1692	24.3017	24.2871	24.4123	24.4122	24.3378
+	3.21589	0.000608284	-1.25523	P11717	P11717	MPRI_HUMAN	IGF2R	Cation-independent mannose-6-phosphate receptor	20.1711	20.2002	19.8778	21.2264	21.3045	21.4839	20.3221	20.5604	20.0357
	1.67204	0.0212795	0.222669	P11766	P11766	ADHX_HUMAN	ADH5	Alcohol dehydrogenase class-3	22.7977	22.9501	22.8842	22.5725	22.7061	22.6853	22.8302	22.8359	22.8843
	0.35706	0.439481	0.0332991	P11802	P11802	CDK4_HUMAN	CDK4	Cyclin-dependent kinase 4	19.8955	19.9028	19.8791	19.7938	19.9261	19.8576	19.4941	19.6123	19.5941
	1.75863	0.0174327	0.206938	P11831	P11831	SRF_HUMAN	SRF	Serum response factor	19.7019	19.6943	19.7822	19.6044	19.4522	19.5011	20.0595	19.8981	19.8067
	0.745673	0.179609	0.0957082	P11908;P11908-2	P11908;P11908-2	PRPS2_HUMAN	PRPS2	Ribose-phosphate pyrophosphokinase 2	22.1367	22.2075	22.1859	21.9735	22.1138	22.1556	22.3215	22.2647	22.2006
+	2.98477	0.00103569	-1.18076	P11926	P11926	DCOR_HUMAN	ODC1	Ornithine decarboxylase	16.1903	16.3116	15.9114	17.4305	17.3396	17.1854	15.6082	15.3854	16.7441
	1.70391	0.0197738	-0.130633	P11940	P11940;P11940-2;Q4VXU2;Q4VXU2-2	PABP1_HUMAN	PABPC1	Polyadenylate-binding protein 1	23.9926	24.017	24.0851	24.1652	24.197	24.1244	23.8809	23.8006	23.8768
	1.4665	0.034159	-0.144277	P12004	P12004	PCNA_HUMAN	PCNA	Proliferating cell nuclear antigen	23.8122	23.8565	23.785	23.941	24.0407	23.9049	23.7763	23.8338	23.8246
	1.51276	0.0307071	-0.595538	P12074	P12074	CX6A1_HUMAN	COX6A1	Cytochrome c oxidase subunit 6A1, mitochondrial	20.5864	20.9052	20.6704	21.0064	21.4792	21.4629	20.589	20.9075	20.3787
	0.849709	0.141349	-0.0756416	P12081	P49590;P49590-2;P12081;P12081-2;P12081-3;P12081-4	HARS1_HUMAN	HARS1	Histidine--tRNA ligase, cytoplasmic	23.3006	23.3934	23.404	23.3924	23.4746	23.4579	23.7168	23.7725	23.6755
+	1.89824	0.0126404	-2.33588	P12109	P12109	CO6A1_HUMAN	COL6A1	Collagen alpha-1(VI) chain	15.9887	17.844	17.1855	19.3509	19.3557	19.3192	18.4121	18.8572	18.5595
	1.24854	0.056423	-0.678572	P12236	P12235;P12236	ADT3_HUMAN	SLC25A6	ADP/ATP translocase 3	19.7425	19.975	19.2581	20.2053	20.1829	20.6233	19.6568	20.3644	20.1207
	2.98051	0.00104591	-0.365684	P12268	P12268	IMDH2_HUMAN	IMPDH2	Inosine-5'-monophosphate dehydrogenase 2	24.534	24.5751	24.6519	24.9793	24.9771	24.9016	24.8364	24.6863	24.8178
	3.12752	0.000745552	0.155923	P12270	P12270	TPR_HUMAN	TPR	Nucleoprotein TPR	23.3121	23.323	23.3569	23.181	23.188	23.1553	23.3121	23.2482	23.3569
+	5.12856	7.43766e-06	-1.50007	P12277	P12277	KCRB_HUMAN	CKB	Creatine kinase B-type	22.1811	22.2419	22.2573	23.6393	23.7575	23.7838	22.9862	22.9956	22.9796
	0.191837	0.642929	0.21331	P12314	P12314;Q92637;Q92637-3	FCGR1_HUMAN	FCGR1A	High affinity immunoglobulin gamma Fc receptor I	19.7596	18.942	18.5803	18.4098	19.0006	19.2316	18.6976	19.0387	18.8977
	0.174602	0.668957	-0.165231	P12318;P12318-2	P12318;P12318-2	FCG2A_HUMAN	FCGR2A	Low affinity immunoglobulin gamma Fc region receptor II-a	19.0221	17.9585	17.9948	18.4594	18.3625	18.6493	17.2546	17.654	17.9953
+	4.53876	2.89225e-05	1.10851	P12429	P12429	ANXA3_HUMAN	ANXA3	Annexin A3	20.0117	20.1338	20.1549	18.9383	19.0113	19.0253	21.4209	21.4588	21.3726
	1.35462	0.0441954	-0.868916	P12694	P12694;P12694-2	ODBA_HUMAN	BCKDHA	2-oxoisovalerate dehydrogenase subunit alpha, mitochondrial	18.8362	19.3887	18.8627	19.4384	20.0094	20.2465	20.3145	20.5923	19.9266
	1.11894	0.0760427	-0.209367	P12755	P12755	SKI_HUMAN	SKI	Ski oncogene	16.8299	16.6726	16.6949	17.0629	16.952	16.8106	16.5108	16.1182	16.7594
	1.68613	0.0206002	0.111078	P12757;P12757-3;P12757-5	P12757;P12757-3;P12757-5	SKIL_HUMAN	SKIL	Ski-like protein	17.6627	17.7588	17.6937	17.5842	17.5844	17.6134	17.8966	17.9293	18.0765
	0.0905256	0.811847	0.00853984	P12814	P12814;P12814-2;P12814-3;P12814-4	ACTN1_HUMAN	ACTN1	Alpha-actinin-1	25.0416	25.0842	25.0999	25.0164	25.1158	25.0679	25.2657	25.2875	25.3382
	0.522964	0.299941	0.3592	P12931;P12931-2	P12931;P12931-2	SRC_HUMAN	SRC	Proto-oncogene tyrosine-protein kinase Src	18.8111	18.987	18.8425	17.9288	18.8572	18.777	19.0544	19.343	18.904
+	4.60908	2.45991e-05	-0.73833	P12955	P12955;P12955-2;P12955-3	PEPD_HUMAN	PEPD	Xaa-Pro dipeptidase	20.4087	20.4283	20.4381	21.099	21.1973	21.1938	20.9254	21.0287	20.9688
	2.62683	0.00236141	0.204835	P12956	P12956;P12956-2	XRCC6_HUMAN	XRCC6	X-ray repair cross-complementing protein 6	24.8634	24.8689	24.8585	24.6076	24.7104	24.6583	24.7045	24.7173	24.5855
	0.29974	0.501488	0.0321134	P13010	P13010	XRCC5_HUMAN	XRCC5	X-ray repair cross-complementing protein 5	25.1437	25.1789	25.0879	25.041	25.1134	25.1597	25.0155	25.1539	24.7913
	0.951853	0.111724	0.165597	P13051	P13051	UNG_HUMAN	UNG	Uracil-DNA glycosylase	20.279	20.483	20.3473	20.0986	20.2294	20.2845	19.8994	19.9208	19.9599
	0.265622	0.542473	-0.107524	P13056;P13056-2;P13056-3	P13056;P13056-2;P13056-3	NR2C1_HUMAN	NR2C1	Nuclear receptor subfamily 2 group C member 1	18.774	18.9719	18.8533	18.7849	18.8641	19.2727	18.5362	18.7501	18.1813
+	1.82631	0.0149174	-1.00971	P13073	P13073	COX41_HUMAN	COX4I1	Cytochrome c oxidase subunit 4 isoform 1, mitochondrial	19.9673	20.2847	19.7396	20.6956	20.9762	21.349	21.0416	21.2913	20.9901
	2.04887	0.0089357	-0.417632	P13196	P13196	HEM1_HUMAN	ALAS1	5-aminolevulinate synthase, nonspecific, mitochondrial	16.2742	16.1389	16.0141	16.5064	16.5231	16.6505	17.5172	17.3564	17.4163
+	4.9508	1.11995e-05	-1.57321	P13284	P13284	GILT_HUMAN	IFI30	Gamma-interferon-inducible lysosomal thiol reductase	16.8494	16.711	16.8548	18.4066	18.3099	18.4183	18.0956	17.7137	17.7079
	0.805907	0.156348	-0.458267	P13473	P13473;P13473-2;P13473-3	LAMP2_HUMAN	LAMP2	Lysosome-associated membrane glycoprotein 2	18.9342	19.3074	19.172	19.1179	19.8195	19.8509	19.4666	19.7119	19.1212
+	3.51646	0.000304468	-1.03316	P13489	P13489	RINI_HUMAN	RNH1	Ribonuclease inhibitor	25.8302	25.9928	25.8731	26.7855	27.0186	26.9915	26.0947	26.2963	25.9894
	0.110137	0.776003	-0.210755	P13501	P13501	CCL5_HUMAN	CCL5	C-C motif chemokine 5	16.8097	14.8732	15.061	15.1881	15.939	16.2491	18.7096	18.7817	18.8064
	3.09213	0.000808853	-0.700563	P13591-1	P13591;P13591-1;P13591-3;P13591-4;P13591-5;P13591-6	NCAM1_HUMAN	NCAM1	Isoform 2 of Neural cell adhesion molecule 1	21.7722	21.6607	21.8688	22.3925	22.4536	22.5573	20.9836	21.3467	21.1694
	4.32526	4.72864e-05	-0.452161	P13612	P13612	ITA4_HUMAN	ITGA4	Integrin alpha-4	21.0742	21.0073	21.0495	21.5179	21.4697	21.4999	20.6523	20.654	20.7852
	2.6899	0.00204219	-0.244343	P13639	P13639	EF2_HUMAN	EEF2	Elongation factor 2	26.2172	26.2287	26.1365	26.4055	26.4685	26.4414	26.315	26.4313	26.1379
+	0.655668	0.220969	-1.46797	P13645	P13645	K1C10_HUMAN	KRT10	Keratin, type I cytoskeletal 10	22.7057	20.4506	20.0314	23.2423	21.3802	22.9691	19.3806	22.683	22.1023
+	0.626234	0.236465	-1.40687	P13647	P13647	K2C5_HUMAN	KRT5	Keratin, type II cytoskeletal 5	19.6052	18.9151	17.1366	20.9188	18.6112	20.3475	15.7822	21.992	19.5716
+	4.19352	6.40436e-05	-1.42968	P13667	P13667	PDIA4_HUMAN	PDIA4	Protein disulfide-isomerase A4	21.7488	21.6614	21.5257	22.9964	23.1689	23.0596	22.1871	22.5325	22.3527
+	4.27091	5.35904e-05	-1.28016	P13674;P13674-2;P13674-3	P13674;P13674-2;P13674-3	P4HA1_HUMAN	P4HA1	Prolyl 4-hydroxylase subunit alpha-1	20.7426	20.7477	20.6248	21.9257	22.1007	21.9292	21.2707	21.4707	21.5199
	2.59166	0.0025606	-0.287296	P13693	Q56UQ5;P13693;P13693-2	TCTP_HUMAN	TPT1	Translationally-controlled tumor protein	24.2234	24.2065	24.3072	24.4954	24.5908	24.5127	24.4443	24.3831	24.4141
	0.481485	0.330001	-0.0866547	P13716	P13716;P13716-2	HEM2_HUMAN	ALAD	Delta-aminolevulinic acid dehydratase	21.8995	22.0223	22.1479	22.0493	22.1267	22.1536	22.1092	21.9573	21.9512
	3.10642	0.000782676	-0.448967	P13796	P13796;P13796-2	PLSL_HUMAN	LCP1	Plastin-2	26.9287	26.8871	26.7671	27.2975	27.3204	27.3119	27.2713	27.3656	27.306
	4.64365	2.27168e-05	0.477025	P13797	P13797;P13797-2;P13797-3	PLST_HUMAN	PLS3	Plastin-3	22.0848	22.0235	22.0574	21.601	21.5686	21.565	22.3954	22.3883	22.4164
	2.87884	0.00132178	-0.626603	P13798	P13798	ACPH_HUMAN	APEH	Acylamino-acid-releasing enzyme	22.6943	22.941	22.8498	23.3996	23.5058	23.4594	23.6619	23.6242	23.7264
	1.4045	0.0394	-0.852614	P13804	P13804;P13804-2	ETFA_HUMAN	ETFA	Electron transfer flavoprotein subunit alpha, mitochondrial	20.9803	21.5843	21.1202	21.6653	22.1858	22.3916	22.7972	23.0429	22.5852
	0.188454	0.647956	0.034256	P13807;P13807-2	P13807;P13807-2	GYS1_HUMAN	GYS1	Glycogen [starch] synthase, muscle	22.2952	22.2578	22.15	22.0929	22.2402	22.2672	22.5105	22.7088	22.3917
	0.679599	0.209122	0.101415	P13861;P13861-2	P13861;P13861-2	KAP2_HUMAN	PRKAR2A	cAMP-dependent protein kinase type II-alpha regulatory subunit	22.4952	22.5911	22.5653	22.3262	22.5109	22.5103	22.3853	22.3816	22.3285
	4.0385	9.15171e-05	-0.38473	P13928	Q5VT79;P13928;P13928-3	ANXA8_HUMAN	ANXA8	Annexin A8	20.2709	20.328	20.3328	20.7129	20.7048	20.6681	22.1197	22.2091	21.9561
	0.311437	0.488161	0.444815	P13929;P13929-2	P13929;P13929-2;P13929-3	ENOB_HUMAN	ENO3	Beta-enolase	19.8663	20.5176	20.4189	18.7422	20.2163	20.5099	19.2037	19.3091	18.3654
	2.36186	0.00434655	0.27081	P13984	P13984	T2FB_HUMAN	GTF2F2	General transcription factor IIF subunit 2	21.7635	21.8448	21.8985	21.5191	21.6054	21.5699	21.929	21.873	21.9617
	0.047509	0.896378	0.0648146	P13987;P13987-2	P13987;P13987-2	CD59_HUMAN	CD59	CD59 glycoprotein	15.18	15.0406	14.0391	15.0378	14.9333	14.0941	14.6674	14.4597	14.034
	1.49009	0.0323526	0.303883	P13994	P13994	CC130_HUMAN	CCDC130	Coiled-coil domain-containing protein 130	17.341	17.5924	17.4872	17.1859	17.2646	17.0585	17.3217	17.306	17.0238
	0.930429	0.117374	-0.458254	P13995	P13995;P13995-2	MTDC_HUMAN	MTHFD2	Bifunctional methylenetetrahydrofolate dehydrogenase/cyclohydrolase, mitochondrial	21.3738	21.9055	21.4717	21.7526	22.0596	22.3136	23.0079	23.2717	22.7402
	1.05042	0.0890383	0.11542	P14174	P14174	MIF_HUMAN	MIF	Macrophage migration inhibitory factor	28.5937	28.5457	28.5661	28.4057	28.5525	28.4011	28.8369	28.8028	28.9624
	1.17712	0.0665093	-0.337147	P14209;P14209-3	P14209;P14209-3	CD99_HUMAN	CD99	CD99 antigen	19.723	19.2648	19.4853	19.8765	19.7919	19.8163	19.5532	19.4543	19.4268
+	4.5982	2.52233e-05	-1.57778	P14314;P14314-2	P14314;P14314-2	GLU2B_HUMAN	PRKCSH	Glucosidase 2 subunit beta	23.2264	23.1972	23.1076	24.6898	24.8791	24.6957	23.7102	23.9909	23.9373
	2.71421	0.00193105	0.455116	P14316;P14316-2	P14316;P14316-2	IRF2_HUMAN	IRF2	Interferon regulatory factor 2	18.4842	18.4136	18.3154	17.891	17.9324	18.0244	18.5057	18.4925	18.644
	5.68934	2.04487e-06	0.28778	P14317	P14317;P14317-2	HCLS1_HUMAN	HCLS1	Hematopoietic lineage cell-specific protein	24.9705	24.9635	24.9681	24.6727	24.6929	24.6733	24.85	24.786	24.9014
	1.59407	0.0254642	-0.13165	P14324;P14324-2	P14324;P14324-2	FPPS_HUMAN	FDPS	Farnesyl pyrophosphate synthase	22.5884	22.4867	22.466	22.6495	22.6423	22.6443	23.2336	23.2919	23.1273
	0.590173	0.256937	-0.541039	P14384	P14384	CBPM_HUMAN	CPM	Carboxypeptidase M	20.9876	19.8169	19.7262	20.6657	20.6662	20.8218	20.1453	20.2935	20.4636
+	1.64604	0.0225921	-1.73118	P14406	P14406	CX7A2_HUMAN	COX7A2	Cytochrome c oxidase subunit 7A2, mitochondrial	20.2159	21.1173	20.3502	21.541	22.4927	22.8432	21.6122	22.1445	21.3072
	0.293667	0.508549	0.646809	P14416;P14416-2;P14416-3	P14416;P14416-2;P14416-3	DRD2_HUMAN	DRD2	D(2) dopamine receptor	18.6984	19.7673	20.0442	17.2993	19.3832	19.887	19.0513	19.1214	17.2214
	1.65147	0.0223115	-0.232136	P14543;P14543-2	P14543;P14543-2	NID1_HUMAN	NID1	Nidogen-1	17.6119	17.6906	17.5945	17.7566	17.9497	17.887	18.0752	18.432	18.1988
	0.0512355	0.888719	0.00597827	P14550	P14550	AK1A1_HUMAN	AKR1A1	Aldo-keto reductase family 1 member A1	23.6784	23.695	23.7127	23.6133	23.7412	23.7137	23.752	23.7308	23.8403
	4.38971	4.07656e-05	-0.497011	P14618	P14618;P14618-2;P14618-3	KPYM_HUMAN	PKM	Pyruvate kinase PKM	26.8427	26.8871	26.8995	27.3644	27.4095	27.3464	27.7626	27.6977	27.8329
	1.91233	0.0122368	-0.602748	P14621	P14621	ACYP2_HUMAN	ACYP2	Acylphosphatase-2	18.3729	18.7096	18.6957	19.0387	19.3295	19.2182	18.6059	18.6256	18.3793
+	4.25895	5.50867e-05	-1.7146	P14625	P14625	ENPL_HUMAN	HSP90B1	Endoplasmin	25.4704	25.4147	25.2652	26.9623	27.2097	27.1221	26.0298	26.3611	26.1855
	2.28748	0.00515848	-0.68165	P14635	P14635;P14635-2	CCNB1_HUMAN	CCNB1	G2/mitotic-specific cyclin-B1	19.4976	19.1611	19.1678	20.0322	19.8562	19.9831	19.2277	19.1202	19.1943
	0.00443049	0.98985	0.000509898	P14649	P14649	MYL6B_HUMAN	MYL6B	Myosin light chain 6B	18.4558	18.4687	18.5675	18.4776	18.5222	18.4906	18.9891	18.905	19.0985
	2.10186	0.00790942	0.626592	P14678;P14678-2;P14678-3	P14678;P14678-2;P14678-3	RSMB_HUMAN	SNRPB	Small nuclear ribonucleoprotein-associated proteins B and B'	24.5574	24.6621	24.6874	23.781	24.1925	24.0536	24.041	24.1043	24.0468
	0.640046	0.229063	0.138632	P14735	P14735;P14735-2	IDE_HUMAN	IDE	Insulin-degrading enzyme	21.367	21.1605	21.0365	21.044	21.0246	21.0796	21.153	21.2616	21.067
	1.58287	0.0261294	-0.236414	P14854	P14854	CX6B1_HUMAN	COX6B1	Cytochrome c oxidase subunit 6B1	21.8212	21.8606	21.8839	21.9882	22.2147	22.072	21.2934	21.4528	21.4982
	5.05554	8.79961e-06	0.470036	P14859;P14859-2;P14859-3;P14859-4;P14859-5;P14859-6	P14859;P14859-2;P14859-3;P14859-6;P14859-4;P14859-5	PO2F1_HUMAN	POU2F1	POU domain, class 2, transcription factor 1	21.6774	21.6901	21.7132	21.2343	21.2379	21.1984	21.5307	21.3781	21.3892
	0.919079	0.120482	0.135823	P14866	P14866	HNRPL_HUMAN	HNRNPL	Heterogeneous nuclear ribonucleoprotein L	24.8528	24.9057	24.9731	24.6563	24.8454	24.8225	24.8567	24.808	24.7928
	0.387398	0.409829	0.0630023	P14868	P14868	SYDC_HUMAN	DARS1	Aspartate--tRNA ligase, cytoplasmic	24.4373	24.5816	24.5754	24.3693	24.5247	24.5113	24.8252	24.8154	24.7305
	1.03553	0.0921445	0.188157	P14921;P14921-2;P14921-5	P14921;P14921-2;P14921-3;P14921-5	ETS1_HUMAN	ETS1	Protein C-ets-1	16.7004	16.6487	16.4898	16.3424	16.5346	16.3975	16.9118	16.5851	16.7771
	0.704874	0.197299	-0.597017	P14923	P14923	PLAK_HUMAN	JUP	Junction plakoglobin	18.9598	18.557	18.5904	20.0277	18.9559	18.9147	19.8295	20.3909	19.7171
+	1.12804	0.0744668	-1.32222	P14927	P14927;P14927-2	QCR7_HUMAN	UQCRB	Cytochrome b-c1 complex subunit 7	19.9666	20.7867	20.0921	20.6334	21.9903	22.1884	21.2486	22.2351	21.0817
	3.68058	0.000208652	0.234442	P15056	P15056	BRAF_HUMAN	BRAF	Serine/threonine-protein kinase B-raf	20.759	20.817	20.7678	20.543	20.5504	20.5471	20.3867	20.3641	20.2369
	1.35842	0.0438104	0.893298	P15104	P15104	GLNA_HUMAN	GLUL	Glutamine synthetase	20.9131	21.0003	21.0453	19.4956	20.2858	20.4973	22.7833	22.9331	22.5887
	4.37229	4.24338e-05	0.584489	P15121	P15121	ALDR_HUMAN	AKR1B1	Aldo-keto reductase family 1 member B1	24.0999	24.1576	24.1928	23.5448	23.5911	23.5611	24.2051	24.2094	24.2882
+	3.86027	0.000137952	-2.64554	P15144	P15144	AMPN_HUMAN	ANPEP	Aminopeptidase N	19.742	19.4606	19.3335	21.8796	22.2712	22.322	20.5401	20.8891	20.5458
+	1.83908	0.0144851	-1.07511	P15151;P15151-2;P15151-3	P15151;P15151-2;P15151-3;P15151-4	PVR_HUMAN	PVR	Poliovirus receptor	17.0241	16.4097	16.5064	17.4178	17.7165	18.0312	16.1749	17.3779	15.0246
	1.44991	0.0354885	-0.672638	P15153	P15153;P60763;P63000;P63000-2	RAC2_HUMAN	RAC2	Ras-related C3 botulinum toxin substrate 2	23.5747	23.1168	22.9624	23.6698	23.9639	24.0381	23.4799	23.5834	23.3573
	0.249926	0.562437	-0.0148786	P15170;P15170-2;P15170-3	P15170;P15170-2;P15170-3	ERF3A_HUMAN	GSPT1	Eukaryotic peptide chain release factor GTP-binding subunit ERF3A	23.361	23.419	23.4396	23.4191	23.4251	23.4201	23.595	23.5868	23.6155
	0.0708933	0.849389	-0.059899	P15259	P15259	PGAM2_HUMAN	PGAM2	Phosphoglycerate mutase 2	19.8433	19.402	19.4592	20.1063	19.5712	19.2065	20.1987	19.8511	20.4981
+	3.73648	0.000183452	-1.56967	P15289-2	P15289;P15289-2	ARSA_HUMAN	ARSA	Isoform 2 of Arylsulfatase A	19.266	19.312	19.5069	20.749	21.0039	21.041	20.1181	19.9231	19.9357
+	3.16017	0.000691559	-1.07868	P15291;P15291-2	P15291;P15291-2	B4GT1_HUMAN	B4GALT1	Beta-1,4-galactosyltransferase 1	17.7477	17.6938	17.5216	18.5546	18.7902	18.8544	17.6469	18.064	17.3592
+	2.27498	0.00530908	-0.789574	P15309;P15309-2	P15309;P15309-2;P15309-3	PPAP_HUMAN	ACP3	Prostatic acid phosphatase	19.68	19.5488	19.6505	20.1601	20.4554	20.6325	18.9977	19.358	19.8516
	2.74522	0.00179797	-0.597612	P15311	P15311	EZRI_HUMAN	EZR	Ezrin	23.3707	23.5565	23.5328	23.979	24.1707	24.1031	23.7312	23.7907	23.7041
	1.66277	0.0217383	0.251672	P15313	P15313	VATB1_HUMAN	ATP6V1B1	V-type proton ATPase subunit B, kidney isoform	20.6661	20.6396	20.5237	20.2673	20.3552	20.4518	20.2562	20.48	20.2105
	1.01578	0.0964316	0.300889	P15336-4	P15336;P15336-2;P15336-4;P15336-5	ATF2_HUMAN	ATF2	Isoform 4 of Cyclic AMP-dependent transcription factor ATF-2	19.573	19.7987	19.8213	19.6408	19.4012	19.2483	19.7988	19.7031	20.0123
	1.40256	0.0395769	-0.0759385	P15374	P15374	UCHL3_HUMAN	UCHL3	Ubiquitin carboxyl-terminal hydrolase isozyme L3	22.8061	22.8489	22.8647	22.9047	22.9514	22.8914	22.8612	22.7988	22.7953
	3.42259	0.000377932	-0.598656	P15408;P15408-2;P15408-3	P15408;P15408-2;P15408-3	FOSL2_HUMAN	FOSL2	Fos-related antigen 2	18.4425	18.5104	18.5159	19.1855	19.0375	19.0418	19.362	19.3445	19.4316
	1.03345	0.0925879	-0.181929	P15498	Q9UKW4;Q9UKW4-2;Q9UKW4-4;P15498;P15498-2	VAV_HUMAN	VAV1	Proto-oncogene vav	22.5379	22.4389	22.2919	22.527	22.6185	22.669	22.4768	22.7117	22.2892
+	2.18491	0.00653264	-1.54041	P15529-16;P15529-2;P15529-3;P15529-4;P15529-5;P15529-6;P15529-7	P15529;P15529-2;P15529-11;P15529-3;P15529-12;P15529-4;P15529-13;P15529-5;P15529-14;P15529-6;P15529-15;P15529-7;P15529-8;P15529-9;P15529-10;P15529-16	MCP_HUMAN	CD46	Isoform 3 of Membrane cofactor protein	17.024	16.2313	16.4603	17.769	18.1899	18.3779	16.8525	17.155	16.6499
	0.920142	0.120187	0.154755	P15531;P15531-2	P15531;P15531-2	NDKA_HUMAN	NME1	Nucleoside diphosphate kinase A	23.6909	23.5779	23.7065	23.6188	23.5065	23.3857	24.1146	23.745	24.0388
	1.04806	0.0895239	0.164791	P15559;P15559-2	P15559;P15559-2;P15559-3	NQO1_HUMAN	NQO1	NAD(P)H dehydrogenase [quinone] 1	21.3977	21.3903	21.5225	21.1688	21.2703	21.3771	22.6127	22.6993	22.5399
	3.42808	0.000373181	-0.704611	P15586	P15586;P15586-2	GNS_HUMAN	GNS	N-acetylglucosamine-6-sulfatase	21.1508	21.283	21.3125	21.8749	21.9874	21.9979	21.4933	21.3647	21.3027
	0.630294	0.234264	-0.103288	P15622;P15622-3	P15622;P15622-2;P15622-3	ZN250_HUMAN	ZNF250	Zinc finger protein 250	16.1549	16.1001	16.2862	16.2094	16.2656	16.3761	16.183	16.1501	16.3858
	1.00147	0.0996627	-0.114219	P15735;P15735-2	P15735;P15735-2	PHKG2_HUMAN	PHKG2	Phosphorylase b kinase gamma catalytic chain, liver/testis isoform	20.3936	20.3947	20.2911	20.4133	20.4566	20.5521	20.505	20.5538	20.4207
+	5.09864	7.96816e-06	-0.820918	P15848	P15848;P15848-2	ARSB_HUMAN	ARSB	Arylsulfatase B	21.6292	21.6435	21.6368	22.4727	22.4958	22.4038	21.7278	21.6767	21.8164
	2.35191	0.00444718	-0.358424	P15880	P15880	RS2_HUMAN	RPS2	40S ribosomal protein S2	24.6302	24.6968	24.7618	24.9914	25.1512	25.0216	24.8974	24.9231	24.9542
	0.192785	0.641527	-0.0749181	P15884;P15884-10;P15884-11;P15884-12;P15884-13;P15884-14;P15884-15;P15884-16;P15884-2;P15884-3;P15884-4;P15884-5;P15884-6;P15884-7;P15884-8;P15884-9	P15884;P15884-2;P15884-3;P15884-4;P15884-5;P15884-6;P15884-7;P15884-8;P15884-9;P15884-10;P15884-11;P15884-12;P15884-13;P15884-14;P15884-15;P15884-16	ITF2_HUMAN	TCF4	Transcription factor 4	15.6617	15.166	15.3907	15.5117	15.5312	15.4003	16.1186	16.0012	16.252
	1.16301	0.068706	0.142894	P15923	P15923;P15923-2;P15923-3	TFE2_HUMAN	TCF3	Transcription factor E2-alpha	18.3893	18.5765	18.4861	18.3048	18.3752	18.3432	18.2056	18.2015	18.2466
	0.381415	0.415513	-0.233247	P15924	P15924;P15924-2;P15924-3	DESP_HUMAN	DSP	Desmoplakin	17.8189	17.7516	18.0012	18.4638	18.1813	17.6263	18.0189	18.0452	18.0203
	0.987954	0.102813	0.140473	P15927;P15927-2;P15927-3	P15927;P15927-2;P15927-3	RFA2_HUMAN	RPA2	Replication protein A 32 kDa subunit	22.6957	22.7068	22.8207	22.6788	22.6243	22.4986	22.3253	22.0922	22.2208
+	1.69905	0.0199964	-1.1347	P15954	P15954	COX7C_HUMAN	COX7C	Cytochrome c oxidase subunit 7C, mitochondrial	19.2242	19.7846	19.3199	20.0808	20.8161	20.836	19.841	20.3148	19.7536
+	2.57298	0.00267314	-1.37491	P16035	P16035	TIMP2_HUMAN	TIMP2	Metalloproteinase inhibitor 2	15.4356	15.538	15.0971	16.4218	16.8287	16.945	16.423	16.4868	15.9795
+	1.21425	0.0610585	-0.999669	P16070;P16070-10;P16070-11;P16070-12;P16070-13;P16070-14;P16070-16;P16070-17;P16070-18;P16070-3;P16070-4;P16070-5;P16070-6;P16070-7;P16070-8	P16070;P16070-3;P16070-4;P16070-5;P16070-6;P16070-7;P16070-8;P16070-9;P16070-10;P16070-11;P16070-12;P16070-13;P16070-14;P16070-15;P16070-16;P16070-17;P16070-18	CD44_HUMAN	CD44	CD44 antigen	21.1362	20.2085	19.9658	21.1586	21.4782	21.6727	20.0141	20.5759	20.43
+	2.39339	0.00404217	1.09326	P16083	P16083	NQO2_HUMAN	NQO2	Ribosyldihydronicotinamide dehydrogenase [quinone]	18.5023	18.3512	18.4375	17.1432	17.1735	17.6945	16.2266	17.0002	16.7975
	0.828663	0.148367	-0.255899	P16104	P16104;Q96QV6;Q8IUE6	H2AX_HUMAN	H2AX	Histone H2AX	27.8706	28.0271	28.2907	28.1773	28.4269	28.3518	28.6953	28.1552	28.1835
+	1.41807	0.0381884	-1.73884	P16150	P16150	LEUK_HUMAN	SPN	Leukosialin	19.5673	17.9817	17.8212	19.9558	20.2586	20.3723	19.35	20.261	20.1033
	4.28485	5.18973e-05	0.596717	P16152	P16152	CBR1_HUMAN	CBR1	Carbonyl reductase [NADPH] 1	23.5078	23.4922	23.5372	22.8909	22.9749	22.8813	24.2019	24.0684	24.1924
	0.656364	0.220615	-0.4601	P16219	P16219	ACADS_HUMAN	ACADS	Short-chain specific acyl-CoA dehydrogenase, mitochondrial	20.5164	21.066	20.4942	20.6545	21.2956	21.5069	21.7137	22.0096	21.2969
	1.38024	0.0416642	0.222792	P16220;P16220-1	Q03060-6;Q03060-8;Q03060-9;Q03060-21;Q03060-23;Q03060-24;Q03060-26;Q03060-31;Q03060-32;P18846;P18846-2;P16220;P16220-1;P16220-3	CREB1_HUMAN	CREB1	Cyclic AMP-responsive element-binding protein 1	22.1034	22.2428	22.0471	21.8264	21.9921	21.9064	21.9691	21.9772	22.0654
	2.17596	0.00666863	-0.64329	P16278;P16278-3	P16278;P16278-2;P16278-3	BGAL_HUMAN	GLB1	Beta-galactosidase	21.4713	21.6576	21.571	21.9863	22.3033	22.34	21.5721	21.6987	21.5142
+	1.68704	0.0205572	-1.33538	P16284	P16284;P16284-2;P16284-3;P16284-4;P16284-5;P16284-6	PECA1_HUMAN	PECAM1	Platelet endothelial cell adhesion molecule	20.2588	19.2048	19.1876	20.7783	20.8901	20.9889	19.4424	19.8951	19.9799
	1.32376	0.0474502	-0.235182	P16298;P16298-4	P16298;P16298-2;P16298-3;P16298-4	PP2BB_HUMAN	PPP3CB	Serine/threonine-protein phosphatase 2B catalytic subunit beta isoform	20.3857	20.3463	20.1556	20.4558	20.5319	20.6054	19.9567	20.0776	19.8322
	3.32573	0.000472351	0.310911	P16333	P16333	NCK1_HUMAN	NCK1	Cytoplasmic protein NCK1	20.6524	20.6114	20.647	20.2879	20.3777	20.3124	20.3986	20.3765	20.4306
	2.77178	0.00169128	-0.377814	P16383;P16383-2	P16383;P16383-2	GCFC2_HUMAN	GCFC2	Intron Large complex component GCFC2	18.0942	18.1894	18.2021	18.4663	18.5859	18.567	18.0584	18.2318	17.631
+	4.57241	2.67662e-05	-1.15769	P16401	P16401	H15_HUMAN	H1-5	Histone H1.5	26.535	26.6837	26.6216	27.809	27.7957	27.7086	28.0457	27.8252	28.1425
+	1.77664	0.0167249	-0.90129	P16402	P16402	H13_HUMAN	H1-3	Histone H1.3	17.5463	17.7016	17.0329	18.1426	18.3353	18.5068	19.022	17.9155	19.0206
	0.630116	0.23436	-0.857892	P16403	P16403	H12_HUMAN	H1-2	Histone H1.2	15.699	15.7518	15.3827	15.2705	17.1718	16.9649	15.1502	16.6095	16.5556
+	3.11276	0.000771337	-1.17102	P16435	P16435	NCPR_HUMAN	POR	NADPH--cytochrome P450 reductase	19.3665	19.1625	18.9973	20.2136	20.4449	20.3807	19.1912	19.5685	19.4291
	0.971872	0.106691	0.0698992	P16455	P16455	MGMT_HUMAN	MGMT	Methylated-DNA--protein-cysteine methyltransferase	20.5082	20.5309	20.5206	20.4963	20.4676	20.386	20.3529	20.2487	20.3452
+	3.71328	0.000193519	1.98711	P16591-3	P16591-3	FER_HUMAN	FER	Isoform 3 of Tyrosine-protein kinase Fer	18.1169	17.997	18.0027	16.2926	15.7882	16.0745	19.5071	19.5807	19.4644
	0.050775	0.889662	0.0315507	P16615;P16615-2;P16615-3;P16615-5	O14983;O14983-2;O14983-3;P16615;P16615-2;P16615-3;P16615-4;P16615-5	AT2A2_HUMAN	ATP2A2	Sarcoplasmic/endoplasmic reticulum calcium ATPase 2	19.614	19.2419	19.0236	19.0132	19.4226	19.349	18.5372	19.3319	19.155
	0.184793	0.653442	0.0617847	P16885	P16885	PLCG2_HUMAN	PLCG2	1-phosphatidylinositol 4,5-bisphosphate phosphodiesterase gamma-2	22.4177	22.2485	22.0173	22.071	22.173	22.2541	22.3816	22.7496	22.1218
	5.17142	6.73874e-06	-0.686419	P16930	P16930;P16930-2	FAAA_HUMAN	FAH	Fumarylacetoacetase	22.7681	22.8182	22.8391	23.4798	23.5039	23.5008	23.7251	23.6403	23.7323
	1.11602	0.0765555	-0.0881074	P16949	P16949;P16949-2	STMN1_HUMAN	STMN1	Stathmin	26.8075	26.8926	26.8627	26.9228	26.9967	26.9076	26.0769	26.0782	26.2305
	1.98067	0.0104553	0.352947	P16989;P16989-3	P16989;P16989-2;P16989-3	YBOX3_HUMAN	YBX3	Y-box-binding protein 3	20.5087	20.4895	20.388	20.1772	20.1771	19.9731	20.2339	20.4281	20.5773
	0.680694	0.208596	0.177248	P17014;P17014-2	P17014;P17014-2;P17014-3;P17014-4;P17014-5;Q9NYW8	ZNF12_HUMAN	ZNF12	Zinc finger protein 12	16.4723	16.6866	16.7413	16.3148	16.4443	16.6094	16.4097	16.1993	16.135
	0.142147	0.720863	0.0372562	P17026	P17026	ZNF22_HUMAN	ZNF22	Zinc finger protein 22	17.2476	17.5269	17.5417	17.411	17.4248	17.3686	16.8486	17.4585	17.0848
	3.41915	0.000380932	0.684186	P17028	P17028	ZNF24_HUMAN	ZNF24	Zinc finger protein 24	20.3155	20.3638	20.4788	19.628	19.758	19.7196	20.3334	20.1944	20.287
+	3.27204	0.00053451	1.06538	P17029	P17029	ZKSC1_HUMAN	ZKSCAN1	Zinc finger protein with KRAB and SCAN domains 1	17.9323	18.0327	18.2305	16.8836	17.0645	17.0513	17.5942	17.523	17.2196
	1.36039	0.0436123	0.102494	P17036	P17036	ZNF3_HUMAN	ZNF3	Zinc finger protein 3	17.8354	17.8018	17.8685	17.7768	17.7446	17.6768	17.5876	17.6388	17.8025
	1.82854	0.0148408	-0.456996	P17050	P17050	NAGAB_HUMAN	NAGA	Alpha-N-acetylgalactosaminidase	22.6636	22.9229	22.8146	23.0929	23.3417	23.3375	22.8225	23.1046	22.9381
	2.93689	0.00115641	-0.42008	P17066	P17066;P48741	HSP76_HUMAN	HSPA6	Heat shock 70 kDa protein 6	27.9999	28.0788	28.1193	28.5548	28.4738	28.4298	28.3534	28.3006	28.2311
+	4.11422	7.68736e-05	0.770857	P17096	P17096;P17096-2	HMGA1_HUMAN	HMGA1	High mobility group protein HMG-I/HMG-Y	23.1331	23.2204	23.1708	22.3586	22.4814	22.3718	22.7497	22.9556	23.0185
	0.0818109	0.828303	0.157973	P17096-2	P17096-2	HMGA1_HUMAN	HMGA1	Isoform HMG-Y of High mobility group protein HMG-I/HMG-Y	16.5682	15.6147	15.6609	17.0055	15.1878	15.1767	16.3447	16.1006	16.9656
	0.270574	0.536322	0.139992	P17098	P17098	ZNF8_HUMAN	ZNF8	Zinc finger protein 8	17.6195	17.8906	17.7851	17.9724	17.5915	17.3113	18.0258	18.0559	17.8681
	1.49387	0.0320724	0.183809	P17152	P17152	TMM11_HUMAN	TMEM11	Transmembrane protein 11, mitochondrial	20.1296	20.144	19.9768	19.8756	19.8848	19.9385	20.0766	20.2298	19.8979
	2.55883	0.00276166	-0.231688	P17174	P17174;P17174-2	AATC_HUMAN	GOT1	Aspartate aminotransferase, cytoplasmic	21.7856	21.8554	21.8882	22.0397	22.0994	22.0852	22.4184	22.3798	22.3946
	0.0879907	0.8166	-0.0360699	P17252	P17252	KPCA_HUMAN	PRKCA	Protein kinase C alpha type	19.4239	19.7158	19.5827	19.3819	19.6678	19.7808	19.7754	19.9893	19.5387
	2.15066	0.00706878	0.321242	P17275	P17275	JUNB_HUMAN	JUNB	Transcription factor jun-B	20.3102	20.1433	20.1745	19.9253	19.9249	19.8141	20.5972	20.5264	20.5148
	1.32499	0.0473166	-0.512592	P17405;P17405-2;P17405-3;P17405-4	P17405;P17405-2;P17405-3;P17405-4	ASM_HUMAN	SMPD1	Sphingomyelin phosphodiesterase	15.7377	15.853	15.9569	16.0341	16.4493	16.6019	16.5918	16.6814	16.074
	2.6448	0.00226566	0.451108	P17480;P17480-2	P17480;P17480-2	UBF1_HUMAN	UBTF	Nucleolar transcription factor 1	22.084	22.0578	22.2103	21.5766	21.7111	21.7111	21.5596	21.6012	21.5515
	2.91962	0.00120331	0.274543	P17535	P17535	JUND_HUMAN	JUND	Transcription factor jun-D	19.6964	19.7826	19.7911	19.4666	19.5107	19.4692	19.8377	19.7665	19.9472
	0.992013	0.101856	0.0773042	P17544;P17544-1;P17544-2;P17544-3;P17544-4	P17544;P17544-1;P17544-2;P17544-3;P17544-4	ATF7_HUMAN	ATF7	Cyclic AMP-dependent transcription factor ATF-7	19.6324	19.6368	19.7034	19.6277	19.5835	19.5294	19.5296	19.3416	19.5496
	0.43566	0.366725	-0.128085	P17568	P17568	NDUB7_HUMAN	NDUFB7	NADH dehydrogenase [ubiquinone] 1 beta subcomplex subunit 7	20.201	19.9792	20.2234	20.167	20.4605	20.1604	19.9074	19.8455	19.3288
	1.01544	0.0965077	0.220469	P17612;P17612-2	P17612;P17612-2	KAPCA_HUMAN	PRKACA	cAMP-dependent protein kinase catalytic subunit alpha	18.8169	18.7102	18.4786	18.4384	18.4189	18.487	18.949	18.9427	18.8419
	0.127645	0.74534	-0.0642732	P17655	P17655	CAN2_HUMAN	CAPN2	Calpain-2 catalytic subunit	21.6767	21.2739	21.1012	21.5291	21.2851	21.4305	21.5333	21.6455	21.3865
	1.43471	0.0367529	0.251078	P17676	P17676;P17676-2;P17676-3	CEBPB_HUMAN	CEBPB	CCAAT/enhancer-binding protein beta	21.0962	20.9481	20.9236	20.8327	20.7576	20.6242	21.2786	21.2756	21.3689
	1.00895	0.0979603	0.1136	P17706;P17706-2;P17706-4	P17706;P17706-2;P17706-3;P17706-4	PTN2_HUMAN	PTPN2	Tyrosine-protein phosphatase non-receptor type 2	19.3821	19.4629	19.4741	19.2401	19.3515	19.3867	19.3689	19.4986	19.4128
	0.396776	0.401073	-0.308479	P17707	P17707	DCAM_HUMAN	AMD1	S-adenosylmethionine decarboxylase proenzyme	17.1401	17.6214	17.6994	17.2403	18.0389	18.1072	16.3244	16.4416	16.382
	0.0171075	0.961374	0.0019811	P17812	Q9NRF8;P17812	PYRG1_HUMAN	CTPS1	CTP synthase 1	24.5502	24.6151	24.6262	24.5482	24.6517	24.5856	24.7406	24.6963	24.7641
	1.18977	0.0645993	-0.706495	P17813;P17813-2	P17813;P17813-2	EGLN_HUMAN	ENG	Endoglin	16.8851	16.551	15.9642	17.3152	17.139	17.0656	16.1025	16.9637	17.3979
	2.20511	0.00623573	0.236691	P17844	P17844;P17844-2	DDX5_HUMAN	DDX5	Probable ATP-dependent RNA helicase DDX5	25.0306	24.9923	25.0777	24.8535	24.8112	24.7258	24.7988	24.6913	24.81
	1.44981	0.0354972	-0.400264	P17858	P08237;P08237-3;P17858;P17858-2	PFKAL_HUMAN	PFKL	ATP-dependent 6-phosphofructokinase, liver type	22.4931	22.1854	22.0904	22.7247	22.5832	22.6618	22.4038	22.3701	22.3496
	0.181365	0.65862	0.193532	P17861	P17861;P17861-2	XBP1_HUMAN	XBP1	X-box-binding protein 1	16.4541	16.0961	15.9696	15.7542	16.7199	15.465	16.2323	17.3545	16.7204
+	1.74754	0.0178836	-0.922106	P17900	P17900	SAP3_HUMAN	GM2A	Ganglioside GM2 activator	18.0086	17.7771	17.882	18.8716	19.173	18.3894	18.3907	19.2819	18.6549
+	3.33993	0.000457163	-1.72305	P17931	P17931	LEG3_HUMAN	LGALS3	Galectin-3	19.6172	19.8259	19.8189	21.1805	21.6183	21.6324	20.9737	21.0002	20.9227
	1.66031	0.021862	0.542999	P17947	P17947	SPI1_HUMAN	SPI1	Transcription factor PU.1	21.1395	21.3253	21.3471	20.4623	20.8326	20.888	20.8685	20.8959	20.6578
	2.38016	0.00416712	0.215343	P17947-2	P17947-2	SPI1_HUMAN	SPI1	Isoform 2 of Transcription factor PU.1	17.5243	17.5806	17.4828	17.2712	17.3198	17.3507	17.104	17.3049	16.8574
	1.11551	0.0766465	0.0724049	P17980	P17980	PRS6A_HUMAN	PSMC3	26S proteasome regulatory subunit 6A	22.7685	22.831	22.8598	22.7235	22.7731	22.7456	22.9248	22.8429	22.892
	2.13852	0.00726908	-0.30256	P17987	P17987	TCPA_HUMAN	TCP1	T-complex protein 1 subunit alpha	24.9835	25.1116	25.0951	25.2774	25.4184	25.4021	25.111	25.1665	25.0477
	1.88309	0.0130891	-0.677963	P18031	P18031	PTN1_HUMAN	PTPN1	Tyrosine-protein phosphatase non-receptor type 1	19.0247	19.1383	18.8994	19.4274	19.7533	19.9156	19.0789	19.5142	18.9596
	0.357034	0.439508	-0.0624282	P18074	P18074	ERCC2_HUMAN	ERCC2	General transcription and DNA repair factor IIH helicase subunit XPD	19.8391	19.6804	19.6056	19.8014	19.7241	19.7868	19.7058	19.7887	19.577
	1.10787	0.0780062	-0.225151	P18077	P18077	RL35A_HUMAN	RPL35A	60S ribosomal protein L35a	23.5824	23.8579	23.7798	23.9882	23.871	24.0364	23.6534	23.91	23.2164
	0.0214521	0.951805	0.0070343	P18085	P18085	ARF4_HUMAN	ARF4	ADP-ribosylation factor 4	21.8205	21.5815	21.7466	21.8399	21.7338	21.5538	21.6713	21.3014	21.707
	0.88185	0.131265	-0.131135	P18124	P18124	RL7_HUMAN	RPL7	60S ribosomal protein L7	25.6697	25.7372	25.834	25.7819	25.9512	25.9012	25.7811	25.7865	25.7656
	1.15781	0.0695327	-0.0660426	P18206;P18206-2	P18206;P18206-2	VINC_HUMAN	VCL	Vinculin	23.4519	23.4651	23.5131	23.5331	23.5799	23.5151	23.8136	23.7263	23.7085
	0.858032	0.138665	0.193327	P18440	P18440	ARY1_HUMAN	NAT1	Arylamine N-acetyltransferase 1	20.816	20.5417	20.5346	20.5343	20.4001	20.378	20.5903	20.6828	20.606
	1.66546	0.0216041	0.399349	P18510;P18510-2;P18510-3;P18510-4	P18510;P18510-2;P18510-3;P18510-4	IL1RA_HUMAN	IL1RN	Interleukin-1 receptor antagonist protein	16.9912	16.8985	17.235	16.5633	16.6525	16.7109	16.4306	15.8742	16.4593
+	3.1074	0.000780906	0.860022	P18583-3	P18583-3	SON_HUMAN	SON	Isoform B of Protein SON	18.41	18.5323	18.6837	17.7346	17.7295	17.5819	18.579	18.5373	18.6274
	1.24813	0.0564766	0.172342	P18583-5	P18583;P18583-2;P18583-3;P18583-4;P18583-5;P18583-6;P18583-7;P18583-9;P18583-10	SON_HUMAN	SON	Isoform D of Protein SON	22.5402	22.6658	22.6594	22.3488	22.5	22.4995	22.4642	22.4466	22.3972
	1.37478	0.0421914	-0.0913728	P18615	P18615;P18615-3;P18615-4	NELFE_HUMAN	NELFE	Negative elongation factor E	22.3358	22.3195	22.3861	22.4234	22.4849	22.4071	22.4064	22.3225	22.4039
	3.0244	0.000945372	-0.68347	P18621;P18621-3	P18621;P18621-3	RL17_HUMAN	RPL17	60S ribosomal protein L17	24.0796	24.3046	24.2458	24.814	24.9316	24.9347	24.5304	24.5793	24.4238
	3.54502	0.00028509	-0.164525	P18669	P18669	PGAM1_HUMAN	PGAM1	Phosphoglycerate mutase 1	25.2231	25.2179	25.2322	25.4033	25.4008	25.3626	25.5397	25.4445	25.4992
	2.46862	0.00339923	0.146313	P18754;P18754-2	P18754;P18754-2	RCC1_HUMAN	RCC1	Regulator of chromosome condensation	22.7004	22.7421	22.767	22.5865	22.6147	22.5693	21.9259	21.9292	21.9524
	0.454901	0.350832	-0.0845992	P18846	P18846;P18846-2	ATF1_HUMAN	ATF1	Cyclic AMP-dependent transcription factor ATF-1	16.1676	16.0871	16.312	16.363	16.2118	16.2457	16.0231	15.9986	16.3044
	1.20291	0.0626748	0.612111	P18847;P18847-2;P18847-3;P18847-4;P18847-5	P18847;P18847-2;P18847-3;P18847-4;P18847-5	ATF3_HUMAN	ATF3	Cyclic AMP-dependent transcription factor ATF-3	15.6619	15.9594	15.3754	15.2467	15.1983	14.7153	16.2569	16.2173	16.3944
+	4.25744	5.52793e-05	-0.717659	P18858	P18858;P18858-2;P18858-3	DNLI1_HUMAN	LIG1	DNA ligase 1	20.9269	21.0348	21.0163	21.6752	21.7499	21.7058	20.9714	21.0843	20.941
+	2.25901	0.00550797	-1.17437	P18859;P18859-2	P18859;P18859-2	ATP5J_HUMAN	ATP5PF	ATP synthase-coupling factor 6, mitochondrial	17.9631	18.4048	18.0511	19.0278	19.3047	19.6096	19.7337	19.6876	19.4895
	1.95535	0.0110828	0.22005	P18887	P18887	XRCC1_HUMAN	XRCC1	DNA repair protein XRCC1	20.7123	20.7249	20.847	20.5616	20.569	20.4933	21.0154	20.9922	21.0769
	0.37332	0.423331	0.0596123	P19021;P19021-2;P19021-3;P19021-4;P19021-5;P19021-6	P19021;P19021-2;P19021-3;P19021-4;P19021-5;P19021-6	AMD_HUMAN	PAM	Peptidyl-glycine alpha-amidating monooxygenase	17.9965	18.1674	17.9634	18.0131	17.9952	17.9402	18.2775	18.4169	18.6539
	0.0104947	0.976125	0.00414912	P19174;P19174-2	P19174;P19174-2	PLCG1_HUMAN	PLCG1	1-phosphatidylinositol 4,5-bisphosphate phosphodiesterase gamma-1	19.4276	19.2085	18.988	19.1503	19.2084	19.2528	19.1199	19.4341	19.0084
	0.861954	0.137419	-0.573861	P19256;P19256-2;P19256-3	P19256;P19256-2;P19256-3	LFA3_HUMAN	CD58	Lymphocyte function-associated antigen 3	18.9434	18.3288	18.2659	19.5295	18.8487	18.8815	19.1259	19.0262	19.6207
	2.66872	0.00214426	0.356057	P19338	P19338	NUCL_HUMAN	NCL	Nucleolin	26.7233	26.8077	26.7803	26.3455	26.4963	26.4013	26.5956	26.6167	26.6326
	0.469232	0.339444	0.148005	P19367;P19367-2;P19367-3;P19367-4	P19367;P19367-2;P19367-3;P19367-4	HXK1_HUMAN	HK1	Hexokinase-1	20.8177	20.8755	20.589	20.4072	20.6792	20.7518	20.9503	21.2509	20.6421
	0.357234	0.439305	-0.0366859	P19387	P19387	RPB3_HUMAN	POLR2C	DNA-directed RNA polymerase II subunit RPB3	21.5652	21.6573	21.6838	21.6928	21.6978	21.6258	21.5929	21.3576	21.6036
	1.5414	0.0287477	-0.245113	P19388	P19388	RPAB1_HUMAN	POLR2E	DNA-directed RNA polymerases I, II, and III subunit RPABC1	19.5503	19.6174	19.6316	19.9813	19.7597	19.7936	19.4842	19.4296	19.575
+	1.36009	0.0436427	-1.05507	P19404	P19404	NDUV2_HUMAN	NDUFV2	NADH dehydrogenase [ubiquinone] flavoprotein 2, mitochondrial	20.4914	21.1547	20.6896	21.2511	21.9711	22.2787	22.4483	22.7009	21.9657
	0.264898	0.543377	-0.0417156	P19447	P19447	ERCC3_HUMAN	ERCC3	General transcription and DNA repair factor IIH helicase subunit XPB	18.9249	19.0002	18.856	18.8746	19.0125	19.0192	19.1064	19.2987	18.9045
	1.98267	0.0104071	-0.285154	P19474	P19474;P19474-2	RO52_HUMAN	TRIM21	E3 ubiquitin-protein ligase TRIM21	22.1052	22.2084	22.1074	22.3303	22.4343	22.5119	22.5122	22.6749	22.5183
+	6.06031	8.70349e-07	0.950129	P19484	P19484	TFEB_HUMAN	TFEB	Transcription factor EB	19.0106	18.9558	18.9797	18.0206	18.024	18.0511	18.8011	18.8291	18.8867
	3.54019	0.00028828	0.589408	P19525	P19525;P19525-2	E2AK2_HUMAN	EIF2AK2	Interferon-induced, double-stranded RNA-activated protein kinase	21.3628	21.4568	21.3693	20.7418	20.8776	20.8012	22.2221	22.368	22.3472
	2.18933	0.00646646	0.239854	P19544-7	P19544-7;P19544-8	WT1_HUMAN	WT1	Isoform 7 of Wilms tumor protein	18.0503	18.132	18.1383	17.8363	17.9393	17.8255	18.5374	18.4292	18.3353
	2.48432	0.00327855	-0.536809	P19623	P19623	SPEE_HUMAN	SRM	Spermidine synthase	24.1992	24.3288	24.3314	24.677	24.8839	24.9089	23.9379	24.0044	23.7607
	0.568009	0.27039	-0.0403557	P19784	P19784	CSK22_HUMAN	CSNK2A2	Casein kinase II subunit alpha'	21.3817	21.309	21.2994	21.4033	21.3664	21.3415	21.418	21.5301	21.5331
	1.04464	0.090231	0.182858	P19793	P19793;P19793-2	RXRA_HUMAN	RXRA	Retinoic acid receptor RXR-alpha	20.2334	20.3223	20.3253	19.9583	20.1767	20.1974	20.0174	20.1643	19.9363
	1.71044	0.0194787	-0.572648	P19823	P19823	ITIH2_HUMAN	ITIH2	Inter-alpha-trypsin inhibitor heavy chain H2	15.6863	15.7119	15.5928	15.9571	16.4568	16.2951	16.673	16.9393	17.067
	1.5032	0.0313906	0.178216	P19838;P19838-2	P19838;P19838-2	NFKB1_HUMAN	NFKB1	Nuclear factor NF-kappa-B p105 subunit	20.0623	20.1962	20.1918	19.9066	20.0106	19.9986	20.3529	20.3784	20.3274
	0.404037	0.394423	0.052674	P19878	P19878;P19878-2;P19878-3;P19878-4	NCF2_HUMAN	NCF2	Neutrophil cytosol factor 2	20.829	20.8363	20.6745	20.7539	20.6972	20.7306	21.1988	21.2993	21.2593
+	4.61057	2.45147e-05	-1.26882	P19971	P19971;P19971-2	TYPH_HUMAN	TYMP	Thymidine phosphorylase	21.346	21.4147	21.4712	22.5922	22.737	22.7091	23.487	23.4249	23.4669
	0.819061	0.151684	0.0664984	P20042	P20042	IF2B_HUMAN	EIF2S2	Eukaryotic translation initiation factor 2 subunit 2	23.9094	23.8613	23.8979	23.8162	23.8862	23.7666	24.0548	24.0142	24.0794
	0.608954	0.246063	-0.082627	P20073;P20073-2	P20073;P20073-2	ANXA7_HUMAN	ANXA7	Annexin A7	22.6107	22.7386	22.7184	22.6831	22.7944	22.838	22.6793	22.7281	22.6268
	1.05806	0.0874857	-0.85114	P20138;P20138-2	P20138;P20138-2	CD33_HUMAN	CD33	Myeloid cell surface antigen CD33	18.7122	17.8845	17.4359	18.7499	18.9124	18.9238	17.8577	18.562	18.5571
+	3.52089	0.000301379	-1.57104	P20160	P20160	CAP7_HUMAN	AZU1	Azurocidin	18.7972	19.057	18.7064	20.2597	20.4914	20.5228	19.2558	19.5201	19.1456
	1.85196	0.0140619	0.145571	P20226;P20226-2	P20226;P20226-2	TBP_HUMAN	TBP	TATA-box-binding protein	19.6776	19.6033	19.6699	19.5492	19.505	19.46	19.4048	19.1415	19.1823
	1.95673	0.0110476	-0.388671	P20248	P20248	CCNA2_HUMAN	CCNA2	Cyclin-A2	19.8446	19.9444	19.794	20.3166	20.1003	20.3321	19.5901	19.4423	19.3228
	0.999998	0.1	0.20055	P20290	P20290	BTF3_HUMAN	BTF3	Transcription factor BTF3	18.6883	18.6408	18.4816	18.3136	18.5417	18.3537	19.2592	19.2003	19.161
	2.64178	0.00228151	0.375732	P20290-2	P20290;P20290-2	BTF3_HUMAN	BTF3	Isoform 2 of Transcription factor BTF3	24.056	24.0666	24.1941	23.7685	23.7529	23.6681	24.0513	23.8948	24.0764
	0.488991	0.324347	-0.22544	P20338	P20338	RAB4A_HUMAN	RAB4A	Ras-related protein Rab-4A	20.0715	19.537	19.4504	19.9084	19.8253	20.0015	19.6035	19.5267	19.5602
	0.505017	0.312596	0.224209	P20339;P20339-2	P20339;P20339-2	RAB5A_HUMAN	RAB5A	Ras-related protein Rab-5A	19.3981	18.9163	18.8368	18.8916	18.6605	18.9265	18.9499	19.0495	19.0402
	0.639576	0.22931	-0.2698	P20340-2	P20340;P20340-2;P20340-3;P20340-4	RAB6A_HUMAN	RAB6A	Isoform 2 of Ras-related protein Rab-6A	21.9529	21.5949	21.3483	21.8942	21.7783	22.033	21.9164	22.1457	21.8142
	3.21836	0.000604845	-0.441196	P20585	P20585	MSH3_HUMAN	MSH3	DNA mismatch repair protein Msh3	18.6023	18.7101	18.6968	19.0571	19.1588	19.1169	18.5515	18.5876	18.4404
+	3.12384	0.000751908	-2.76627	P20591;P20591-2	P20591;P20591-2	MX1_HUMAN	MX1	Interferon-induced GTP-binding protein Mx1	15.6308	16.3562	15.3797	18.6254	18.5979	18.4422	16.3146	16.6434	15.4766
	2.64971	0.00224021	0.340181	P20592	P20592	MX2_HUMAN	MX2	Interferon-induced GTP-binding protein Mx2	19.6915	19.7293	19.6524	19.372	19.2672	19.4135	22.1781	22.198	22.0102
	1.33543	0.0461921	-0.0908216	P20618	P20618	PSB1_HUMAN	PSMB1	Proteasome subunit beta type-1	22.3552	22.4203	22.4633	22.5038	22.5123	22.4952	22.6891	22.6549	22.7246
	1.98304	0.0103982	-0.603299	P20645	P20645	MPRD_HUMAN	M6PR	Cation-dependent mannose-6-phosphate receptor	20.0968	20.2458	19.9701	20.5809	20.6237	20.9179	20.7545	20.9421	20.2299
+	2.09723	0.00799411	-2.64644	P20674	P20674	COX5A_HUMAN	COX5A	Cytochrome c oxidase subunit 5A, mitochondrial	14.7723	16.2711	14.6462	17.6056	18.0096	18.0136	17.5592	18.1689	17.712
	0.619139	0.24036	0.0484848	P20700	P20700	LMNB1_HUMAN	LMNB1	Lamin-B1	26.5446	26.6257	26.641	26.5381	26.5924	26.5354	26.6206	26.523	26.6355
+	1.79715	0.0159533	-1.72372	P20701;P20701-2	P20701;P20701-2;P20701-3	ITAL_HUMAN	ITGAL	Integrin alpha-L	20.2162	18.8999	18.9587	21.0975	21.093	21.0553	19.6248	19.9661	20.1149
+	1.24521	0.056858	-1.68896	P20702	P20702	ITAX_HUMAN	ITGAX	Integrin alpha-X	17.7373	15.579	17.047	18.4616	18.4453	18.5233	18.3253	18.5598	18.5172
	2.06304	0.00864895	-0.607693	P20742	P20742	PZP_HUMAN	PZP	Pregnancy zone protein	17.0867	17.4817	17.2223	17.9377	17.771	17.905	16.5575	17.7574	17.568
	0.795048	0.160307	1.11965	P20749	P20749	BCL3_HUMAN	BCL3	B-cell lymphoma 3 protein	17.1291	17.2528	17.5261	16.3756	17.1823	14.9912	18.6113	18.7509	18.8237
	1.15511	0.0699663	-0.0642554	P20810-10;P20810-5;P20810-6	P20810-5;P20810-6;P20810-7;P20810-9;P20810-10	ICAL_HUMAN	CAST	Isoform 10 of Calpastatin	22.8161	22.8128	22.8612	22.9089	22.9211	22.8529	23.0119	22.915	23.0023
	2.64421	0.00226875	-0.23933	P20839-3;P20839-5;P20839-6;P20839-7	P20839;P20839-2;P20839-3;P20839-4;P20839-5;P20839-6;P20839-7	IMDH1_HUMAN	IMPDH1	Isoform 3 of Inosine-5'-monophosphate dehydrogenase 1	21.8141	21.8418	21.9167	22.1154	22.1099	22.0652	21.8524	21.6855	21.8159
+	1.69932	0.0199838	-1.23236	P20933	P20933	ASPG_HUMAN	AGA	N(4)-(beta-N-acetylglucosaminyl)-L-asparaginase	15.2485	15.1495	14.4621	16.3115	16.482	15.7637	15.116	15.2718	14.8812
	1.91264	0.0122282	0.364391	P20936;P20936-2;P20936-4	P20936;P20936-2;P20936-3;P20936-4	RASA1_HUMAN	RASA1	Ras GTPase-activating protein 1	19.6043	19.564	19.6616	19.402	19.1865	19.1483	19.8589	19.7524	19.7922
	0.102251	0.790222	0.0133661	P20962	P20962	PTMS_HUMAN	PTMS	Parathymosin	20.9022	20.8916	20.8654	20.9305	20.9058	20.7827	21.7644	21.8133	21.9354
	0.517443	0.303779	-1.50987	P21108	P21108	PRPS3_HUMAN	PRPS1L1	Ribose-phosphate pyrophosphokinase 3	15.44	13.2907	13.9678	16.3277	17.3095	13.591	15.6856	14.7167	15.7206
	1.46097	0.0345963	0.119352	P21127;P21127-2;P21127-3;P21127-8	Q9UQ88;Q9UQ88-2;Q9UQ88-3;Q9UQ88-4;Q9UQ88-9;Q9UQ88-10;P21127;P21127-2;P21127-3;P21127-4;P21127-5;P21127-6;P21127-8;P21127-9;P21127-10;P21127-12	CD11B_HUMAN	CDK11B	Cyclin-dependent kinase 11B	22.9195	22.9968	23.0407	22.8636	22.891	22.8443	22.724	22.6689	22.7237
	0.693951	0.202325	-0.204417	P21266	P21266	GSTM3_HUMAN	GSTM3	Glutathione S-transferase Mu 3	21.1211	21.1982	20.9584	21.0738	21.3675	21.4496	21.6087	21.9319	21.4626
	1.33584	0.0461486	-0.196017	P21281	P21281	VATB2_HUMAN	ATP6V1B2	V-type proton ATPase subunit B, brain isoform	23.166	23.2624	23.1238	23.272	23.4162	23.4521	23.1062	23.2768	23.0796
	2.35747	0.00439067	-0.189137	P21283	P21283	VATC1_HUMAN	ATP6V1C1	V-type proton ATPase subunit C 1	22.7167	22.6949	22.7737	22.9628	22.8937	22.8963	22.7797	22.5841	22.7845
	2.23335	0.00584314	0.231737	P21291	P21291	CSRP1_HUMAN	CSRP1	Cysteine and glycine-rich protein 1	22.5217	22.5602	22.555	22.2769	22.3968	22.268	22.5229	22.4204	22.6025
	0.47555	0.334542	-0.166325	P21359;P21359-2;P21359-6	P21359;P21359-2;P21359-6	NF1_HUMAN	NF1	Neurofibromin	18.0648	17.6548	17.5905	17.9221	17.8913	17.9956	17.9697	18.1262	17.9085
	0.36422	0.432295	-0.0299543	P21399	P21399	ACOC_HUMAN	ACO1	Cytoplasmic aconitate hydratase	21.0514	21.1543	21.1134	21.1418	21.1624	21.1047	21.3507	21.3275	21.3084
	0.352869	0.443742	-1.15694	P21506	P21506	ZNF10_HUMAN	ZNF10	Zinc finger protein 10	15.454	14.974	16.7556	18.8587	17.2395	14.5562	17.9177	16.9433	18.4074
	0.754199	0.176117	-0.593596	P21580	P21580	TNAP3_HUMAN	TNFAIP3	Tumor necrosis factor alpha-induced protein 3	16.1799	17.092	15.9569	16.8628	17.2	16.9468	17.9631	18.0984	18.0286
	1.89296	0.012795	0.426023	P21675;P21675-10;P21675-11;P21675-12;P21675-2;P21675-3;P21675-4;P21675-5;P21675-6;P21675-7;P21675-8;P21675-9	P21675;P21675-2;P21675-3;P21675-4;P21675-5;P21675-6;P21675-7;P21675-8;P21675-9;P21675-10;P21675-11;P21675-12;Q8IZX4	TAF1_HUMAN	TAF1	Transcription initiation factor TFIID subunit 1	18.9166	18.9853	18.9464	18.5472	18.679	18.344	18.3634	18.4013	18.2876
	0.285701	0.517963	-0.22435	P21796	P21796	VDAC1_HUMAN	VDAC1	Voltage-dependent anion-selective channel protein 1	22.0241	22.4782	22.3746	21.9519	22.8722	22.7258	21.9913	22.3897	21.9649
	0.939169	0.115035	-0.632414	P21912	P21912	SDHB_HUMAN	SDHB	Succinate dehydrogenase [ubiquinone] iron-sulfur subunit, mitochondrial	20.5468	21.1621	20.7388	20.9691	21.5262	21.8497	21.6309	21.8654	21.2948
+	1.89341	0.0127817	-1.12144	P21953	P21953	ODBB_HUMAN	BCKDHB	2-oxoisovalerate dehydrogenase subunit beta, mitochondrial	19.7428	20.2116	19.8122	20.6211	21.1688	21.3411	21.3045	21.4378	20.9834
	2.18331	0.00655672	-0.478572	P21964;P21964-2	P21964;P21964-2	COMT_HUMAN	COMT	Catechol O-methyltransferase	22.096	22.2363	22.2469	22.5277	22.7971	22.6901	22.0998	22.251	22.2061
+	3.75516	0.000175726	1.57431	P21980	P21980	TGM2_HUMAN	TGM2	Protein-glutamine gamma-glutamyltransferase 2	18.8583	18.9551	18.821	17.1773	17.5226	17.2116	19.3721	19.2421	19.5853
	1.4133	0.0386097	-0.797639	P22033	P22033	MUTA_HUMAN	MMUT	Methylmalonyl-CoA mutase, mitochondrial	18.4698	18.7236	18.2744	18.8683	19.3377	19.6547	19.651	19.8811	19.2729
	0.060472	0.870018	-0.018741	P22059	P22059	OSBP1_HUMAN	OSBP	Oxysterol-binding protein 1	21.5913	21.4104	21.2311	21.3866	21.4226	21.4797	21.2985	21.4726	21.1209
+	4.65792	2.19828e-05	-0.868402	P22061;P22061-2	P22061;P22061-2	PIMT_HUMAN	PCMT1	Protein-L-isoaspartate(D-aspartate) O-methyltransferase	21.8464	21.8976	21.911	22.7464	22.8131	22.7007	22.578	22.5271	22.5906
	0.506793	0.31132	0.0471217	P22087	P22087	FBRL_HUMAN	FBL	rRNA 2'-O-methyltransferase fibrillarin	25.1904	25.1693	25.2461	25.1429	25.2181	25.1034	25.2553	25.3011	25.4236
	1.89057	0.0128655	-0.269411	P22090	P22090	RS4Y1_HUMAN	RPS4Y1	40S ribosomal protein S4, Y isoform 1	21.6294	21.6545	21.7904	21.9327	22.0365	21.9133	21.6089	21.5188	21.434
	0.736832	0.183302	-0.0595512	P22102	P22102;P22102-2	PUR2_HUMAN	GART	Trifunctional purine biosynthetic protein adenosine-3	23.8928	24.0067	23.9626	23.9841	24.0415	24.0151	24.161	24.2401	24.135
	1.26985	0.0537219	0.111587	P22234	P22234;P22234-2	PUR6_HUMAN	PAICS	Multifunctional protein ADE2	24.608	24.5763	24.4839	24.4179	24.4374	24.4781	24.5676	24.6552	24.4666
	0.103002	0.788856	0.0321744	P22307	P22307;P22307-3;P22307-4;P22307-7;P22307-8	SCP2_HUMAN	SCP2	Sterol carrier protein 2	23.4196	23.4968	23.4467	23.2048	23.5009	23.5609	23.0973	23.2092	23.071
	0.0831506	0.825751	-0.182227	P22307-2	P22307-2;P22307-5	SCP2_HUMAN	SCP2	Isoform SCP2 of Sterol carrier protein 2	20.2208	18.9538	19.5535	20.7995	20.0052	18.4701	20.1037	19.4159	20.392
	2.93332	0.00116595	-0.232903	P22314;P22314-2	P22314;P22314-2	UBA1_HUMAN	UBA1	Ubiquitin-like modifier-activating enzyme 1	25.0305	25.0904	25.0415	25.2445	25.3103	25.3063	25.0354	25.1051	24.9465
	2.23	0.00588847	0.192804	P22392-2	O60361;P22392;P22392-2	NDKB_HUMAN	NME2	Isoform 3 of Nucleoside diphosphate kinase B	27.095	27.0768	27.1629	26.9676	26.9015	26.8872	27.2806	27.1375	27.1719
	2.74856	0.0017842	0.354254	P22415	Q15853;Q15853-2;Q15853-3;Q15853-4;P22415;P22415-2	USF1_HUMAN	USF1	Upstream stimulatory factor 1	20.8282	20.8951	20.934	20.4583	20.5668	20.5695	20.7522	20.6789	20.6728
+	2.2047	0.00624168	1.13726	P22492	P22492	H1T_HUMAN	H1-6	Histone H1t	17.7055	18.0624	17.8162	16.417	16.6881	17.0673	19.7064	19.9599	19.5461
	1.41904	0.038103	-0.818958	P22570;P22570-3;P22570-4;P22570-5;P22570-6;P22570-7	P22570;P22570-2;P22570-3;P22570-4;P22570-5;P22570-6;P22570-7	ADRO_HUMAN	FDXR	NADPH:adrenodoxin oxidoreductase, mitochondrial	18.5055	19.1397	18.5909	19.2461	19.5743	19.8725	19.7528	19.8276	19.4547
	2.20144	0.00628875	0.200301	P22626	P22626;P22626-2	ROA2_HUMAN	HNRNPA2B1	Heterogeneous nuclear ribonucleoproteins A2/B1	28.1245	28.1306	28.1977	27.954	28.0009	27.8969	27.9711	27.9696	28.0507
	1.54986	0.028193	-0.215342	P22670	P22670	RFX1_HUMAN	RFX1	MHC class II regulatory factor RFX1	19.498	19.6147	19.6174	19.6919	19.8529	19.8313	19.3355	19.1359	19.2903
	1.11566	0.0766195	0.299674	P22681	P22681	CBL_HUMAN	CBL	E3 ubiquitin-protein ligase CBL	22.0566	21.8651	22.0298	21.9066	21.5759	21.57	22.0901	21.8104	22.1886
+	3.95294	0.000111445	-1.4583	P22692;P22692-2	P22692;P22692-2	IBP4_HUMAN	IGFBP4	Insulin-like growth factor-binding protein 4	16.4361	16.6018	16.3038	17.8634	17.9919	17.8611	17.3927	17.6346	17.5241
	0.578227	0.264103	0.187524	P22694-2	P22612;P17612;P17612-2;P22694;P22694-2;P22694-3;P22694-4;P22694-5;P22694-6;P22694-7;P22694-8;P22694-9;P22694-10	KAPCB_HUMAN	PRKACB	Isoform 2 of cAMP-dependent protein kinase catalytic subunit beta	20.5139	20.1901	20.0449	20.1355	19.9949	20.0559	20.0929	20.1381	19.9543
+	1.50188	0.0314865	-1.44855	P22695	P22695	QCR2_HUMAN	UQCRC2	Cytochrome b-c1 complex subunit 2, mitochondrial	19.723	20.6006	19.8591	20.8164	21.7379	21.9742	21.4078	22.1268	20.9622
	0.811739	0.154263	-0.925796	P22732	P22732	GTR5_HUMAN	SLC2A5	Solute carrier family 2, facilitated glucose transporter member 5	19.9104	18.3567	18.3814	19.6325	19.7544	20.039	18.2183	18.5502	18.3813
	0.234354	0.582969	-0.138402	P22830;P22830-2	P22830;P22830-2	HEMH_HUMAN	FECH	Ferrochelatase, mitochondrial	18.1326	18.3303	18.097	17.9398	18.3323	18.7031	19.4081	19.5855	18.785
	1.95872	0.0109972	0.598919	P23025	P23025	XPA_HUMAN	XPA	DNA repair protein complementing XP-A cells	18.72	18.7703	18.5201	18.2267	18.1275	17.8593	18.3096	18.4133	18.6885
+	4.02082	9.53201e-05	-1.41295	P23141;P23141-2	P23141;P23141-2;P23141-3	EST1_HUMAN	CES1	Liver carboxylesterase 1	22.3393	22.3949	22.3548	23.6096	23.9103	23.8078	21.5322	21.8871	21.6556
	3.85064	0.000141046	0.472235	P23193	P23193;P23193-2	TCEA1_HUMAN	TCEA1	Transcription elongation factor A protein 1	24.2514	24.2261	24.3066	23.8275	23.7922	23.7476	24.6805	24.5713	24.6554
	2.6195	0.0024016	0.342672	P23246	P23246;P23246-2	SFPQ_HUMAN	SFPQ	Splicing factor, proline- and glutamine-rich	25.5391	25.4756	25.5879	25.2367	25.2223	25.1155	25.2139	25.1237	25.1999
	1.75932	0.0174051	-0.149845	P23258	P23258;Q9NRH3	TBG1_HUMAN	TUBG1	Tubulin gamma-1 chain	23.238	23.291	23.2751	23.365	23.484	23.4046	23.5404	23.6035	23.4271
+	3.88243	0.000131091	-0.808414	P23284	P23284	PPIB_HUMAN	PPIB	Peptidyl-prolyl cis-trans isomerase B	25.7891	25.7473	25.7313	26.5621	26.6572	26.4737	26.0033	26.0436	26.0989
	1.00079	0.0998172	-0.563586	P23368	P23368;P23368-2	MAOM_HUMAN	ME2	NAD-dependent malic enzyme, mitochondrial	19.8979	20.4418	19.9519	20.2801	20.7467	20.9555	21.1029	21.4135	20.7504
	3.49769	0.000317912	0.342765	P23381	P23381;P23381-2	SYWC_HUMAN	WARS1	Tryptophan--tRNA ligase, cytoplasmic	24.0821	24.1405	24.1655	23.7765	23.8185	23.7647	24.6377	24.5501	24.5669
	0.000149354	0.999656	2.54313e-05	P23396	P23396;P23396-2	RS3_HUMAN	RPS3	40S ribosomal protein S3	26.3849	26.364	26.4555	26.3211	26.4874	26.3957	26.4386	26.258	26.2776
	0.79366	0.16082	-0.680445	P23434	P23434	GCSH_HUMAN	GCSH	Glycine cleavage system H protein, mitochondrial	19.0075	19.8963	19.3292	19.5636	20.1128	20.5979	21.3791	21.5144	20.8822
	0.10593	0.783556	-0.0184059	P23443;P23443-2;P23443-3;P23443-5	P23443;P23443-2;P23443-3;P23443-5;P23443-4	KS6B1_HUMAN	RPS6KB1	Ribosomal protein S6 kinase beta-1	20.3971	20.506	20.3619	20.4627	20.353	20.5045	20.6574	20.7621	20.8261
	0.239681	0.575863	-0.144563	P23458	P23458	JAK1_HUMAN	JAK1	Tyrosine-protein kinase JAK1	18.4803	18.4993	18.3359	18.121	18.7776	18.8506	17.722	18.1933	17.3774
	1.95179	0.0111741	-0.365098	P23469-3	P23469;P23469-2;P23469-3	PTPRE_HUMAN	PTPRE	Isoform 3 of Receptor-type tyrosine-protein phosphatase epsilon	18.9816	18.9039	18.7077	19.2149	19.2303	19.2434	19.9985	20.3024	19.9177
	1.267	0.0540758	0.135813	P23497-4	P23497;P23497-2;P23497-3;P23497-4;P23497-5;P23497-6;P23497-7;Q9H930;Q9H930-1;Q9H930-2;Q9H930-3	SP100_HUMAN	SP100	Isoform Sp100-C of Nuclear autoantigen Sp-100	20.1362	20.2486	20.2488	20.0093	20.1182	20.0987	20.2136	20.2073	20.1488
+	3.94926	0.000112393	1.24212	P23511;P23511-2	P23511;P23511-2	NFYA_HUMAN	NFYA	Nuclear transcription factor Y subunit alpha	19.6816	19.4219	19.6077	18.2872	18.3147	18.383	19.4054	19.0109	19.106
	2.05457	0.00881913	-0.185383	P23526	P23526;P23526-2	SAHH_HUMAN	AHCY	Adenosylhomocysteinase	24.4945	24.4517	24.3947	24.6012	24.612	24.6839	24.7099	24.8155	24.6431
+	2.19018	0.00645387	3.97537	P23527	P62807;Q6DRA6;P06899;Q6DN03;O60814;P33778;P58876;Q16778;Q8N257;Q99880;Q99879;Q93079;P23527;Q99877;Q5QNW6;Q5QNW6-2	H2B1O_HUMAN	H2BC17	Histone H2B type 1-O	28.7483	28.7449	28.7735	23.2671	25.3739	25.6996	24.728	26.0286	25.4628
	0.0314922	0.930053	-0.00529289	P23528	P23528;Q9Y281;Q9Y281-3	COF1_HUMAN	CFL1	Cofilin-1	27.8698	27.9616	27.9099	27.8332	28.0065	27.9175	27.7588	27.8803	27.9807
	0.700692	0.199209	0.0296694	P23588	P23588;P23588-2	IF4B_HUMAN	EIF4B	Eukaryotic translation initiation factor 4B	22.8472	22.8325	22.8906	22.8189	22.8438	22.8186	23.001	22.9101	23.012
	0.351194	0.445457	0.0672169	P23610	P23610	HAP40_HUMAN	F8A1	40-kDa huntingtin-associated protein	19.3828	19.5581	19.414	19.3181	19.5008	19.3343	19.2109	19.3968	18.9624
+	1.65147	0.0223117	-1.27696	P23634;P23634-6;P23634-7;P23634-8	Q01814;Q01814-2;Q01814-3;Q01814-4;Q01814-5;Q01814-6;Q01814-7;Q01814-8;Q16720;Q16720-2;Q16720-3;Q16720-4;Q16720-5;Q16720-6;Q16720-7;Q16720-8;P23634;P23634-2;P23634-3;P23634-4;P23634-5;P23634-6;P23634-7;P23634-8;P20020;P20020-1;P20020-2;P20020-4;P20020-5;P20020-6	AT2B4_HUMAN	ATP2B4	Plasma membrane calcium-transporting ATPase 4	18.6949	17.8968	17.6653	19.0487	19.4353	19.6039	17.7741	18.6668	18.439
	1.27106	0.0535727	0.516984	P23677	P23677	IP3KA_HUMAN	ITPKA	Inositol-trisphosphate 3-kinase A	18.9018	19.3709	19.2743	18.4127	18.7897	18.7937	18.7485	19.0038	18.7263
	0.470919	0.338128	-0.112719	P23743	P23743;P23743-3	DGKA_HUMAN	DGKA	Diacylglycerol kinase alpha	16.8145	16.9145	16.7815	16.9085	17.132	16.8082	17.35	17.1665	17.0201
	0.832087	0.147202	-0.504898	P23786	P23786	CPT2_HUMAN	CPT2	Carnitine O-palmitoyltransferase 2, mitochondrial	19.4238	19.975	19.3935	19.7342	20.1168	20.456	20.6504	20.8526	20.2697
	0.251654	0.560204	-0.0457083	P23919	P23919;P23919-2	KTHY_HUMAN	DTYMK	Thymidylate kinase	23.3023	23.4393	23.4438	23.3329	23.5137	23.4758	23.2653	23.3104	23.2186
	1.10302	0.0788828	-0.130919	P23921	P23921	RIR1_HUMAN	RRM1	Ribonucleoside-diphosphate reductase large subunit	22.3334	22.4256	22.3384	22.4031	22.5527	22.5343	21.8025	21.9004	21.802
	1.43557	0.0366797	-0.519515	P23945;P23945-2;P23945-3;P23945-4	P23945;P23945-2;P23945-3;P23945-4	FSHR_HUMAN	FSHR	Follicle-stimulating hormone receptor	17.268	17.4365	17.6127	18.2059	17.9318	17.7381	16.1879	17.457	17.5948
+	4.13068	7.40142e-05	-3.63309	P24158	P24158	PRTN3_HUMAN	PRTN3	Myeloblastin	21.308	21.5434	21.5715	24.7093	25.2763	25.3365	22.282	22.4458	22.0877
+	1.91266	0.0122275	-1.41256	P24311	P24311	COX7B_HUMAN	COX7B	Cytochrome c oxidase subunit 7B, mitochondrial	17.1085	17.3866	16.8056	17.9557	18.8061	18.7766	17.5099	18.4853	17.5408
	1.06993	0.0851268	0.273586	P24386	P24386	RAE1_HUMAN	CHM	Rab proteins geranylgeranyltransferase component A 1	18.7854	18.5573	18.3771	18.3413	18.2664	18.2914	18.4102	18.39	18.3928
	0.176956	0.665341	0.111702	P24534	P24534	EF1B_HUMAN	EEF1B2	Elongation factor 1-beta	25.7932	26.1081	26.0262	25.4275	26.0316	26.1332	26.0126	26.0998	25.9266
+	1.02479	0.0944528	-1.30259	P24539	P24539	AT5F1_HUMAN	ATP5PB	ATP synthase F(0) complex subunit B1, mitochondrial	18.5713	19.204	18.2142	18.9324	20.3545	20.6103	19.1854	20.396	18.9809
	0.459429	0.347193	0.102676	P24666	P24666;P24666-4	PPAC_HUMAN	ACP1	Low molecular weight phosphotyrosine protein phosphatase	22.8052	23.0011	22.9272	22.6531	22.8814	22.8909	23.0606	23.1104	23.0031
	2.46137	0.00345646	-0.415856	P24666-2	P24666-2	PPAC_HUMAN	ACP1	Isoform 2 of Low molecular weight phosphotyrosine protein phosphatase	18.1579	17.9424	18.1054	18.4898	18.452	18.5114	18.3454	18.3496	18.4079
	1.39917	0.0398865	-0.725841	P24752	P24752	THIL_HUMAN	ACAT1	Acetyl-CoA acetyltransferase, mitochondrial	21.422	21.8877	21.4786	21.96	22.3906	22.6151	22.6446	22.8694	22.426
	1.49329	0.0321148	0.185899	P24844	P24844	MYL9_HUMAN	MYL9	Myosin regulatory light polypeptide 9	25.1611	25.1736	25.3174	25.0241	25.084	24.9863	25.5827	25.5944	25.5966
	0.119851	0.758838	-0.0373898	P24863	P24863;P24863-2	CCNC_HUMAN	CCNC	Cyclin-C	18.2662	18.2012	18.0084	18.2254	18.0392	18.3233	17.9428	17.6739	17.7074
	2.72157	0.0018986	0.136992	P24928	P24928	RPB1_HUMAN	POLR2A	DNA-directed RNA polymerase II subunit RPB1	21.3006	21.3548	21.3175	21.1693	21.2037	21.1889	21.145	21.176	21.0191
	0.592199	0.255741	0.115637	P24941	P24941;P24941-2	CDK2_HUMAN	CDK2	Cyclin-dependent kinase 2	21.0515	20.9024	20.7841	20.8097	20.7216	20.8597	21.0276	21.0739	20.989
	0.118143	0.761828	-0.0391502	P25054;P25054-2	P25054;P25054-2;P25054-3	APC_HUMAN	APC	Adenomatous polyposis coli protein	18.1092	17.9761	17.8646	18.218	17.925	17.9244	18.1797	18.0291	18.243
	0.0450319	0.901505	0.00399907	P25098	P25098	ARBK1_HUMAN	GRK2	Beta-adrenergic receptor kinase 1	23.4209	23.4775	23.4156	23.3975	23.4281	23.4765	23.4284	23.5683	23.3439
	3.57286	0.000267389	-0.36278	P25205;P25205-2	P25205;P25205-2	MCM3_HUMAN	MCM3	DNA replication licensing factor MCM3	23.9568	24.005	23.9284	24.293	24.362	24.3235	23.8586	23.9142	23.7853
	0.626587	0.236272	-0.0987326	P25325-2	P25325;P25325-2	THTM_HUMAN	MPST	Isoform 2 of 3-mercaptopyruvate sulfurtransferase	21.6196	21.7112	21.6901	21.6423	21.8279	21.847	21.8288	21.8793	21.7434
	1.47881	0.0332042	-0.144467	P25398	P25398	RS12_HUMAN	RPS12	40S ribosomal protein S12	25.2543	25.3313	25.3528	25.418	25.525	25.4288	25.4923	25.3554	25.4274
	1.59621	0.0253392	0.154433	P25440;P25440-2	P25440;P25440-2;P25440-3;P25440-4	BRD2_HUMAN	BRD2	Bromodomain-containing protein 2	19.4265	19.4081	19.489	19.29	19.3492	19.2211	19.6006	19.5763	19.7073
	3.0291	0.000935192	0.629167	P25490	P25490;O15391	TYY1_HUMAN	YY1	Transcriptional repressor protein YY1	22.667	22.811	22.8584	22.0985	22.2349	22.1154	22.3377	22.4291	22.4326
	2.66191	0.00217816	0.398497	P25685	P25685;P25685-2;Q9UDY4	DNJB1_HUMAN	DNAJB1	DnaJ homolog subfamily B member 1	22.9833	23.0881	23.0541	22.6825	22.6991	22.5484	23.2191	23.1502	23.2995
	1.32457	0.0473618	-0.676242	P25705	P25705;P25705-2	ATPA_HUMAN	ATP5F1A	ATP synthase subunit alpha, mitochondrial	24.5875	25.1535	24.6761	25.1807	25.5297	25.7354	26.0149	26.2186	25.7503
+	1.9612	0.0109345	-1.11392	P25713	P25713	MT3_HUMAN	MT3	Metallothionein-3	15.6351	16.1912	16.4448	17.3224	17.1996	17.091	16.4154	15.7356	15.5204
+	3.0174	0.000960724	-0.779514	P25774	P25774;P25774-2	CATS_HUMAN	CTSS	Cathepsin S	22.0428	22.2599	22.1565	22.8064	23.0145	22.9767	21.5908	21.7302	21.7021
	0.975351	0.10584	0.0709337	P25786;P25786-2	P25786;P25786-2	PSA1_HUMAN	PSMA1	Proteasome subunit alpha type-1	25.4686	25.4579	25.5189	25.3745	25.4669	25.3912	25.7658	25.7537	25.8078
	1.18667	0.0650625	0.155387	P25787	P25787	PSA2_HUMAN	PSMA2	Proteasome subunit alpha type-2	23.5619	23.6341	23.6305	23.3497	23.5458	23.4648	23.805	23.7668	23.8341
	0.220506	0.601858	-0.0278168	P25788;P25788-2	P25788;P25788-2	PSA3_HUMAN	PSMA3	Proteasome subunit alpha type-3	24.1238	24.2066	24.2364	24.1455	24.2455	24.2592	24.5096	24.5005	24.5327
	1.533	0.029309	0.304944	P25789	P25789;P25789-2	PSA4_HUMAN	PSMA4	Proteasome subunit alpha type-4	25.1335	25.2563	25.2067	24.7356	25.0246	24.9214	25.3133	25.2657	25.3638
	0.466009	0.341973	-0.149743	P25791;P25791-3	P25791;P25791-3	RBTN2_HUMAN	LMO2	Rhombotin-2	17.6004	17.9166	18.0093	17.9044	17.9564	18.1147	17.2563	17.615	17.6157
	3.63077	0.000234007	-0.531536	P25815	P25815	S100P_HUMAN	S100P	Protein S100-P	21.1581	21.0949	21.2379	21.6921	21.7131	21.6803	24.0577	23.9665	24.1612
	1.4678	0.0340567	0.110875	P25963	P25963	IKBA_HUMAN	NFKBIA	NF-kappa-B inhibitor alpha	18.9023	18.9263	18.8986	18.7378	18.8016	18.8553	18.3257	18.2654	18.3389
+	1.03931	0.0913466	-2.04019	P26022	P26022	PTX3_HUMAN	PTX3	Pentraxin-related protein PTX3	16.967	19.5674	19.7824	20.4713	21.0685	20.8976	20.0082	20.5246	20.3283
	1.08674	0.0818961	-0.238534	P26038	P35241;P35241-3;P35241-5;P15311;P26038	MOES_HUMAN	MSN	Moesin	26.8703	27.0804	27.0169	27.0654	27.3327	27.2852	27.405	27.5737	27.3638
	2.4908	0.00323002	0.183582	P26196	P26196	DDX6_HUMAN	DDX6	Probable ATP-dependent RNA helicase DDX6	23.5186	23.5475	23.4588	23.3074	23.3168	23.3499	23.565	23.6498	23.6043
+	3.28138	0.000523144	-0.791531	P26358	P26358;P26358-2;P26358-3	DNMT1_HUMAN	DNMT1	DNA (cytosine-5)-methyltransferase 1	21.1243	20.9285	21.131	21.8143	21.9334	21.8107	21.1322	20.9335	21.0622
	1.62927	0.0234816	0.29224	P26368;P26368-2	P26368;P26368-2	U2AF2_HUMAN	U2AF2	Splicing factor U2AF 65 kDa subunit	25.1141	25.28	25.2401	24.7892	24.9835	24.9847	24.8703	24.8252	24.7487
	1.52305	0.029988	-0.194866	P26373	P26373;P26373-2	RL13_HUMAN	RPL13	60S ribosomal protein L13	24.5685	24.7323	24.6366	24.8996	24.7782	24.8442	24.6208	24.7776	24.7478
	1.16973	0.0676509	-0.207026	P26374	P24386;P26374	RAE2_HUMAN	CHML	Rab proteins geranylgeranyltransferase component A 2	20.5252	20.555	20.362	20.6347	20.6256	20.803	20.5074	20.666	20.3975
	0.808919	0.155268	-0.421586	P26440	P26440;P26440-2	IVD_HUMAN	IVD	Isovaleryl-CoA dehydrogenase, mitochondrial	19.7438	20.199	19.7646	19.978	20.3611	20.6331	21.1967	21.2411	20.716
	2.65517	0.00221225	-0.340446	P26447	P26447	S10A4_HUMAN	S100A4	Protein S100-A4	24.3201	24.3204	24.2765	24.622	24.736	24.5803	24.2715	24.2358	24.2807
	1.7105	0.0194758	-0.610333	P26572	P26572	MGAT1_HUMAN	MGAT1	Alpha-1,3-mannosyl-glycoprotein 2-beta-N-acetylglucosaminyltransferase	18.8096	19.0713	18.844	19.4031	19.3571	19.7957	18.5792	18.9248	18.8528
	1.01322	0.0970023	0.0642465	P26583	P26583	HMGB2_HUMAN	HMGB2	High mobility group protein B2	24.7995	24.8038	24.8459	24.8002	24.7443	24.7118	24.5539	24.5274	24.5744
	2.55434	0.00279035	0.336402	P26599;P26599-2;P26599-3	P26599;P26599-2;P26599-3	PTBP1_HUMAN	PTBP1	Polypyrimidine tract-binding protein 1	25.543	25.6086	25.6735	25.3258	25.2832	25.2069	25.5018	25.3511	25.5056
	3.3384	0.000458778	-0.710378	P26639;P26639-2	P26639;P26639-2;A2RTX5;A2RTX5-2	SYTC_HUMAN	TARS1	Threonine--tRNA ligase 1, cytoplasmic	25.1391	25.2478	25.2975	25.8485	26.0151	25.9519	25.1928	25.1429	25.1503
	0.710156	0.194914	-0.0213604	P26640	P26640	SYVC_HUMAN	VARS1	Valine--tRNA ligase	23.7068	23.6607	23.6851	23.7121	23.7011	23.7035	23.863	23.7641	23.7457
	1.15491	0.0699992	-0.0556316	P26641;P26641-2	P26641;P26641-2	EF1G_HUMAN	EEF1G	Elongation factor 1-gamma	26.1481	26.1718	26.1229	26.1679	26.2186	26.2233	26.3287	26.3741	26.3281
	2.0523	0.00886535	-0.444633	P26885	P26885	FKBP2_HUMAN	FKBP2	Peptidyl-prolyl cis-trans isomerase FKBP2	21.1038	21.2252	21.1443	21.4355	21.7231	21.6487	21.4853	21.574	21.5575
+	1.7986	0.0159001	-1.003	P27105	P27105;P27105-2	STOM_HUMAN	STOM	Stomatin	19.9308	19.2767	19.1381	20.4674	20.3564	20.5308	19.4001	19.8924	19.9573
	1.45435	0.0351273	-0.761201	P27144	P27144	KAD4_HUMAN	AK4	Adenylate kinase 4, mitochondrial	18.4394	18.9155	18.7146	19.0701	19.5351	19.7478	19.8449	20.0322	19.3634
	0.0521515	0.886847	-0.00549952	P27348	P27348	1433T_HUMAN	YWHAQ	14-3-3 protein theta	25.187	25.0914	25.0694	25.1182	25.1174	25.1287	25.2326	25.2531	25.2543
	1.16721	0.0680446	0.133165	P27361	P27361;P27361-2;P27361-3	MK03_HUMAN	MAPK3	Mitogen-activated protein kinase 3	20.6066	20.6375	20.4929	20.4058	20.4255	20.5062	20.8768	20.9179	20.7101
+	2.71856	0.0019118	-1.02759	P27448;P27448-2;P27448-3;P27448-4;P27448-6;P27448-7	P27448;P27448-2;P27448-3;P27448-4;P27448-6;P27448-7;P27448-8	MARK3_HUMAN	MARK3	MAP/microtubule affinity-regulating kinase 3	18.4767	18.0681	18.4125	19.4649	19.3243	19.2509	18.9004	19.202	19.1798
	2.25139	0.00560548	-0.219086	P27540;P27540-2;P27540-3;P27540-4	P27540;P27540-2;P27540-3;P27540-4	ARNT_HUMAN	ARNT	Aryl hydrocarbon receptor nuclear translocator	19.3179	19.2755	19.268	19.5682	19.5112	19.4393	19.2669	19.1715	19.2175
	0.455603	0.350266	0.0813847	P27635	P27635;Q96L21	RL10_HUMAN	RPL10	60S ribosomal protein L10	25.2581	25.3659	25.4181	25.1443	25.321	25.3326	25.121	25.1402	25.0594
	1.98803	0.0102795	0.185689	P27694	P27694	RFA1_HUMAN	RPA1	Replication protein A 70 kDa DNA-binding subunit	22.055	22.1009	22.0169	21.8075	21.8952	21.913	21.3961	21.5257	21.4969
	0.204065	0.625079	0.0223115	P27695	P27695	APEX1_HUMAN	APEX1	DNA-(apurinic or apyrimidinic site) endonuclease	24.3426	24.344	24.2535	24.2465	24.3476	24.2791	24.0123	24.1522	24.031
+	2.33919	0.0045794	-1.17385	P27701;P27701-2	P27701;P27701-2	CD82_HUMAN	CD82	CD82 antigen	17.8224	17.4184	17.256	18.6399	18.4897	18.8887	18.142	18.5031	18.8819
	1.64473	0.0226606	0.161391	P27707	P27707	DCK_HUMAN	DCK	Deoxycytidine kinase	23.0871	23.0512	22.9813	22.8177	22.8901	22.9276	22.6838	22.8872	22.686
	1.16468	0.0684421	-0.550819	P27708	P27708	PYR1_HUMAN	CAD	CAD protein	22.0832	21.7111	21.3647	22.1838	22.1971	22.4306	21.9442	22.2669	21.5641
+	5.57799	2.64249e-06	-1.69644	P27797	P27797	CALR_HUMAN	CALR	Calreticulin	24.7451	24.7197	24.6792	26.3412	26.4772	26.4149	25.217	25.4701	25.3611
	2.29897	0.00502376	0.584117	P27815;P27815-2;P27815-3;P27815-6;P27815-7	P27815;P27815-2;P27815-3;P27815-6;P27815-7	PDE4A_HUMAN	PDE4A	cAMP-specific 3',5'-cyclic phosphodiesterase 4A	15.8508	15.7808	15.8862	15.3117	15.0611	15.3927	15.6469	16.1383	15.9238
	0.253146	0.558282	-0.133677	P27816-4	P27816-4;P27816-5	MAP4_HUMAN	MAP4	Isoform 4 of Microtubule-associated protein 4	17.2421	16.711	16.7224	17.2041	16.8105	17.0619	16.947	16.4059	16.965
	1.2666	0.0541256	-0.284051	P27816;P27816-6	P27816;P27816-2;P27816-4;P27816-6	MAP4_HUMAN	MAP4	Microtubule-associated protein 4	23.0824	22.7528	22.9925	23.2909	23.2273	23.1616	23.2977	22.9275	23.3023
+	3.46942	0.000339299	-1.82175	P27824;P27824-2	P27824;P27824-2	CALX_HUMAN	CANX	Calnexin	21.4959	21.176	21.0285	22.9282	23.2058	23.0317	21.4344	21.8092	21.7108
	0.735204	0.183991	-0.074646	P27986	P27986;P27986-2;P27986-3;P27986-4;P27986-5	P85A_HUMAN	PIK3R1	Phosphatidylinositol 3-kinase regulatory subunit alpha	21.3028	21.3716	21.3422	21.3295	21.4518	21.4592	21.1609	21.2492	21.2462
	0.563904	0.272958	0.169193	P27987;P27987-2	P27987;P27987-2	IP3KB_HUMAN	ITPKB	Inositol-trisphosphate 3-kinase B	18.6269	18.8829	18.7046	18.3595	18.7294	18.6179	18.7773	18.923	18.8162
	2.34073	0.00456317	0.159009	P28062	P28062;P28062-2	PSB8_HUMAN	PSMB8	Proteasome subunit beta type-8	23.4559	23.497	23.5381	23.3095	23.35	23.3545	23.7214	23.6603	23.6107
	0.179648	0.66123	0.0368512	P28065	P28065;P28065-2	PSB9_HUMAN	PSMB9	Proteasome subunit beta type-9	23.4051	23.5771	23.5299	23.3554	23.4918	23.5544	24.6951	24.646	24.6658
	0.452847	0.352495	-0.060269	P28066	P28066	PSA5_HUMAN	PSMA5	Proteasome subunit alpha type-5	24.476	24.4716	24.5583	24.6419	24.5745	24.4703	24.9725	24.8085	24.933
	0.304749	0.495736	-0.0458101	P28070	P28070	PSB4_HUMAN	PSMB4	Proteasome subunit beta type-4	22.8619	22.8866	23.0064	23.0444	22.9445	22.9034	23.2781	23.0733	23.2226
	1.77013	0.0169775	-0.14594	P28072	P28072	PSB6_HUMAN	PSMB6	Proteasome subunit beta type-6	22.7326	22.8026	22.8552	22.9223	22.9582	22.9477	22.4636	22.3681	22.4593
+	3.44387	0.000359855	-0.876455	P28074	P28074;P28074-3	PSB5_HUMAN	PSMB5	Proteasome subunit beta type-5	18.9402	19.0655	19.047	19.9724	19.9503	19.7592	18.7956	18.5797	18.7458
	0.434709	0.367529	0.361425	P28288;P28288-2	P28288;P28288-2	ABCD3_HUMAN	ABCD3	ATP-binding cassette sub-family D member 3	18.5197	18.7001	18.209	17.4855	18.2824	18.5767	17.8854	18.2365	17.5865
	2.16433	0.00684965	0.247564	P28289	P28289	TMOD1_HUMAN	TMOD1	Tropomodulin-1	20.1936	20.2484	20.3371	19.966	20.0231	20.0474	19.5803	19.4671	19.6649
	1.57764	0.0264458	-0.125559	P28290	P28290;P28290-2;P28290-3	ITPI2_HUMAN	ITPRID2	Protein ITPRID2	19.5064	19.6027	19.5974	19.6838	19.6682	19.7313	19.3587	19.401	19.279
+	1.58474	0.0260173	-0.90527	P28331;P28331-2;P28331-4	P28331;P28331-2;P28331-3;P28331-4;P28331-5	NDUS1_HUMAN	NDUFS1	NADH-ubiquinone oxidoreductase 75 kDa subunit, mitochondrial	20.2096	20.7699	20.2222	20.9656	21.3448	21.6071	21.8918	22.0795	21.5434
	1.93403	0.0116406	-0.308135	P28340	P28340	DPOD1_HUMAN	POLD1	DNA polymerase delta catalytic subunit	22.0478	22.0721	21.9782	22.2136	22.3916	22.4173	22.0857	22.1951	21.8433
	1.52314	0.0299821	-0.233512	P28482	P28482;P28482-2	MK01_HUMAN	MAPK1	Mitogen-activated protein kinase 1	22.1556	22.09	21.9471	22.3463	22.2298	22.3171	22.1006	22.1979	22.1055
	1.89247	0.0128094	-0.62107	P28676	P28676	GRAN_HUMAN	GCA	Grancalcin	21.4703	21.6771	21.7017	21.9879	22.3771	22.3472	21.515	21.5981	21.2974
	2.27728	0.00528099	0.403545	P28702;P28702-3	P28702;P28702-3	RXRB_HUMAN	RXRB	Retinoic acid receptor RXR-beta	20.1335	20.1991	20.1385	19.6205	19.8583	19.7817	19.4746	19.7387	19.5941
	0.717038	0.19185	0.120096	P28715	P28715	ERCC5_HUMAN	ERCC5	DNA excision repair protein ERCC-5	19.3343	19.2134	19.2618	19.2595	19.1645	19.0252	19.5147	19.3667	19.4971
	0.486469	0.326235	0.237453	P28749	P28749;P28749-2	RBL1_HUMAN	RBL1	Retinoblastoma-like protein 1	18.7004	18.3972	18.5914	18.668	18.3087	18	18.2101	18.0532	17.3928
+	5.64125	2.28429e-06	-3.04757	P28799	P28799;P28799-2	GRN_HUMAN	GRN	Progranulin	17.7307	17.7868	17.7901	20.925	20.8483	20.677	19.4613	19.4031	18.2847
	1.87798	0.013244	-0.205693	P28838;P28838-2	P28838;P28838-2	AMPL_HUMAN	LAP3	Cytosol aminopeptidase	22.8383	22.8561	22.9549	23.0247	23.1261	23.1156	23.4661	23.4675	23.4757
+	1.52011	0.0301919	-1.38896	P28907;P28907-2	P28907;P28907-2	CD38_HUMAN	CD38	ADP-ribosyl cyclase/cyclic ADP-ribose hydrolase 1	17.8883	16.5007	16.8694	18.3294	18.5042	18.5917	17.2032	17.8067	17.9961
	0.733829	0.184574	0.0458876	P29083	P29083	T2EA_HUMAN	GTF2E1	General transcription factor IIE subunit 1	20.0394	20.0472	20.1044	19.9861	20.0123	20.0549	19.784	19.847	19.6898
	1.18394	0.065472	-0.102086	P29084	P29084	T2EB_HUMAN	GTF2E2	Transcription initiation factor IIE subunit beta	18.7109	18.7673	18.8008	18.8018	18.9046	18.8789	18.5329	18.5124	18.5254
	0.44807	0.356394	-0.080136	P29144	P29144	TPP2_HUMAN	TPP2	Tripeptidyl-peptidase 2	23.0022	22.9979	22.8216	22.9233	23.0643	23.0744	23.157	23.3856	22.9791
	2.31677	0.00482202	0.215375	P29218	P29218;P29218-2;P29218-3	IMPA1_HUMAN	IMPA1	Inositol monophosphatase 1	23.0291	23.0806	23.0429	22.7662	22.864	22.8763	23.0026	22.9372	22.9391
	2.66016	0.00218693	0.290771	P29350;P29350-3	P29350;P29350-3;P29350-2;P29350-4	PTN6_HUMAN	PTPN6	Tyrosine-protein phosphatase non-receptor type 6	23.185	23.2108	23.0908	22.844	22.91	22.8603	23.5888	23.7343	23.5371
	3.14555	0.000715243	0.311409	P29353;P29353-2;P29353-6;P29353-7	Q6S5L8;P29353;P29353-2;P29353-3;P29353-6;P29353-7	SHC1_HUMAN	SHC1	SHC-transforming protein 1	20.082	20.16	20.1727	19.7925	19.8431	19.8449	20.2192	20.126	20.2204
	0.461788	0.345312	0.019427	P29372;P29372-2;P29372-4;P29372-5	P29372;P29372-2;P29372-4;P29372-5	3MG_HUMAN	MPG	DNA-3-methyladenine glycosylase	20.9845	20.9714	20.9774	20.9527	20.9307	20.9915	20.9445	20.849	20.9359
	1.59851	0.0252049	0.151906	P29374;P29374-2;P29374-3	P29374;P29374-2;P29374-3	ARI4A_HUMAN	ARID4A	AT-rich interactive domain-containing protein 4A	17.95	17.9851	17.9765	17.8669	17.7344	17.8546	17.7647	17.7617	17.5883
+	3.31209	0.000487426	-1.0257	P29375;P29375-2	P29375;P29375-2	KDM5A_HUMAN	KDM5A	Lysine-specific demethylase 5A	15.937	15.7719	15.8589	16.9966	16.9364	16.712	15.8598	15.5774	15.6157
	3.24068	0.000574538	-0.301147	P29401-2	P29401;P29401-2	TKT_HUMAN	TKT	Isoform 2 of Transketolase	24.3962	24.4597	24.4858	24.7576	24.7674	24.7201	24.9499	24.9414	25.0496
	2.64611	0.00225888	0.476721	P29466;P29466-2	P29466;P29466-2	CASP1_HUMAN	CASP1	Caspase-1	22.5048	22.6183	22.6181	21.9906	22.1441	22.1764	22.4016	22.469	22.3272
	1.51556	0.03051	0.165417	P29558;P29558-2	P29558;P29558-2;Q15434	RBMS1_HUMAN	RBMS1	RNA-binding motif, single-stranded-interacting protein 1	20.906	20.9527	21.019	20.7243	20.8565	20.8007	20.5023	20.5363	20.6453
	0.0961218	0.801453	0.00682831	P29590	P29590;P29590-5;P29590-11;P29590-12	PML_HUMAN	PML	Protein PML	21.5081	21.519	21.5282	21.5446	21.5271	21.4632	22.2036	22.1713	22.193
	1.19137	0.0643615	0.185976	P29590-12	P29590-11;P29590-12;P29590-13	PML_HUMAN	PML	Isoform PML-12 of Protein PML	17.8829	17.8843	17.7425	17.6933	17.539	17.7195	18.5454	18.5319	18.6348
	2.68612	0.00206005	0.709254	P29590-2	P29590-2	PML_HUMAN	PML	Isoform PML-5 of Protein PML	17.8472	18.0996	17.963	17.1368	17.2746	17.3707	18.9695	18.9221	18.9184
	0.0506013	0.890018	-0.0279687	P29597	P29597	TYK2_HUMAN	TYK2	Non-receptor tyrosine-protein kinase TYK2	19.2562	18.8007	18.6453	18.8794	18.879	19.0277	18.6611	18.972	18.6513
	0.248311	0.564533	-0.0365397	P29692-2	P29692;P29692-2;P29692-3;P29692-4	EF1D_HUMAN	EEF1D	Isoform 2 of Elongation factor 1-delta	25.7046	25.7786	25.8022	25.7255	25.8948	25.7748	25.9079	25.916	25.9811
	3.29959	0.000501661	0.533606	P29692-4	P29692-4	EF1D_HUMAN	EEF1D	Isoform 4 of Elongation factor 1-delta	25.3024	25.2945	25.2163	24.7883	24.7741	24.65	25.0918	25.1962	25.4228
	1.00136	0.0996877	-0.312234	P29728	P29728	OAS2_HUMAN	OAS2	2'-5'-oligoadenylate synthase 2	19.6651	19.2919	19.2612	19.8512	19.6713	19.6324	21.6888	21.8322	21.4169
	2.83147	0.0014741	-0.290941	P29762	P29762	RABP1_HUMAN	CRABP1	Cellular retinoic acid-binding protein 1	22.0553	22.1492	22.141	22.4179	22.4375	22.3629	22.5716	22.5308	22.6449
	4.0209	9.53016e-05	0.702395	P29966	P29966	MARCS_HUMAN	MARCKS	Myristoylated alanine-rich C-kinase substrate	22.1337	22.1001	22.0374	21.3398	21.4551	21.3691	21.4434	21.6123	21.6556
	1.10085	0.0792773	-0.512302	P30038;P30038-2	P30038;P30038-2;P30038-3	AL4A1_HUMAN	ALDH4A1	Delta-1-pyrroline-5-carboxylate dehydrogenase, mitochondrial	20.9317	20.5827	20.4372	20.8751	21.1764	21.4369	21.0182	21.0234	20.7948
	1.37201	0.0424612	-0.133764	P30039;P30039-2	P30039;P30039-2	PBLD_HUMAN	PBLD	Phenazine biosynthesis-like domain-containing protein	18.3757	18.2614	18.396	18.4948	18.4425	18.4972	18.567	18.6143	18.6896
+	3.1956	0.000637386	-0.918976	P30040	P30040	ERP29_HUMAN	ERP29	Endoplasmic reticulum resident protein 29	25.1759	25.2557	25.2494	25.9822	26.2982	26.1575	25.114	25.2592	25.1646
	3.75383	0.000176266	0.531986	P30041	P30041	PRDX6_HUMAN	PRDX6	Peroxiredoxin-6	27.0503	27.0995	27.1593	26.527	26.5772	26.6089	27.4935	27.4326	27.3816
	1.75107	0.0177389	-0.16629	P30043	P30043	BLVRB_HUMAN	BLVRB	Flavin reductase (NADPH)	22.4349	22.4028	22.5351	22.6265	22.5957	22.6495	22.8704	22.7634	22.7842
	2.32838	0.00469488	-0.535842	P30044;P30044-2	P30044;P30044-2;P30044-3	PRDX5_HUMAN	PRDX5	Peroxiredoxin-5, mitochondrial	23.5709	23.733	23.7514	24.074	24.3163	24.2727	24.2342	24.2249	24.217
	1.14326	0.0719014	0.206888	P30046	P30046;P30046-2;A6NHG4	DOPD_HUMAN	DDT	D-dopachrome decarboxylase	24.5019	24.6226	24.7228	24.3182	24.5119	24.3965	24.4315	24.3552	24.364
+	2.88149	0.00131374	0.793972	P30047	P30047;P30047-2	GFRP_HUMAN	GCHFR	GTP cyclohydrolase 1 feedback regulatory protein	20.077	19.9757	20.2096	19.4351	19.2473	19.1979	19.98	19.6718	19.518
+	1.68722	0.0205484	-0.930849	P30048;P30048-2	P30048;P30048-2	PRDX3_HUMAN	PRDX3	Thioredoxin-dependent peroxide reductase, mitochondrial	23.3252	23.8627	23.3498	24.1011	24.5236	24.7056	25.0131	25.2921	24.8079
	1.47733	0.0333176	-0.83331	P30049	P30049	ATPD_HUMAN	ATP5F1D	ATP synthase subunit delta, mitochondrial	20.7601	21.1888	20.6556	21.3846	21.6364	22.0835	22.5851	22.5206	22.0555
	1.93372	0.0116488	0.207101	P30050	P30050	RL12_HUMAN	RPL12	60S ribosomal protein L12	25.5752	25.5503	25.6047	25.4111	25.4167	25.281	25.5975	25.491	25.7148
+	1.82849	0.0148427	-0.945997	P30084	P30084	ECHM_HUMAN	ECHS1	Enoyl-CoA hydratase, mitochondrial	20.7573	21.2833	20.8451	21.5998	21.9665	22.1572	22.3516	22.5892	22.142
	1.3153	0.0483843	-0.098444	P30085	P30085;P30085-3	KCY_HUMAN	CMPK1	UMP-CMP kinase	24.0635	24.0996	24.1516	24.1823	24.2512	24.1765	24.0748	23.9914	24.0739
	0.240963	0.574165	-0.052707	P30086	P30086	PEBP1_HUMAN	PEBP1	Phosphatidylethanolamine-binding protein 1	24.1803	24.3805	24.2379	24.2041	24.4189	24.3339	23.9945	24.0999	24.0706
+	4.47144	3.37721e-05	-1.47294	P30101	P30101	PDIA3_HUMAN	PDIA3	Protein disulfide-isomerase A3	24.7297	24.7418	24.6392	26.0758	26.2963	26.1574	25.3465	25.6892	25.5907
	0.512832	0.307021	-0.0728423	P30153	P30153	2AAA_HUMAN	PPP2R1A	Serine/threonine-protein phosphatase 2A 65 kDa regulatory subunit A alpha isoform	25.037	25.1286	25.0556	25.0393	25.1746	25.2258	25.1591	25.3021	24.9954
	0.248795	0.563903	-0.0217565	P30154-3	P30154;P30154-2;P30154-3;P30154-4	2AAB_HUMAN	PPP2R1B	Isoform 3 of Serine/threonine-protein phosphatase 2A 65 kDa regulatory subunit A beta isoform	20.221	20.2834	20.2462	20.22	20.2737	20.3221	19.9571	20.017	19.6301
	1.59993	0.0251229	0.170801	P30260;P30260-2	P30260;P30260-2	CDC27_HUMAN	CDC27	Cell division cycle protein 27 homolog	19.6313	19.5412	19.4619	19.375	19.3749	19.3723	19.3208	19.4179	19.168
+	3.19952	0.000631651	1.63335	P30273	P30273	FCERG_HUMAN	FCER1G	High affinity immunoglobulin epsilon receptor subunit gamma	22.2013	22.0023	21.9101	20.2036	20.6855	20.3245	21.3635	21.7651	21.4006
	1.77735	0.0166973	0.49001	P30281	P30281;P30281-2	CCND3_HUMAN	CCND3	G1/S-specific cyclin-D3	19.7052	19.5969	19.6079	19.3823	19.0012	19.0565	19.5041	19.3567	19.6019
	1.47006	0.0338797	0.272746	P30291	P30291;P30291-2	WEE1_HUMAN	WEE1	Wee1-like protein kinase	19.9797	20.147	20.0641	19.8347	19.8863	19.6516	19.7888	19.8477	19.8295
	1.20478	0.0624051	-0.222532	P30307;P30307-3	P30307;P30307-2;P30307-3;P30307-4	MPIP3_HUMAN	CDC25C	M-phase inducer phosphatase 3	18.3909	18.6451	18.5798	18.6799	18.817	18.7865	18.4825	18.5315	18.5014
	1.05869	0.0873593	-0.635201	P30405	P30405;P30405-2	PPIF_HUMAN	PPIF	Peptidyl-prolyl cis-trans isomerase F, mitochondrial	19.7519	20.2322	19.816	20.106	20.6997	20.9	21.4282	21.6524	21.2085
	3.03894	0.000914233	0.20069	P30414	P30414	NKTR_HUMAN	NKTR	NK-tumor recognition protein	20.9736	21.0219	20.9986	20.7717	20.8321	20.7884	20.6195	20.5013	20.6606
	0.201136	0.629309	0.0379225	P30419	P30419;P30419-2	NMT1_HUMAN	NMT1	Glycylpeptide N-tetradecanoyltransferase 1	20.6587	20.8358	20.7425	20.6072	20.7379	20.7781	20.9388	21.082	20.8927
	0.957124	0.110376	-0.262816	P30519;P30519-2	P30519;P30519-2	HMOX2_HUMAN	HMOX2	Heme oxygenase 2	17.9844	17.7321	17.8425	17.9297	18.1217	18.296	18.0742	18.2509	17.5982
	3.42504	0.000375803	-0.343283	P30520	P30520	PURA2_HUMAN	ADSS2	Adenylosuccinate synthetase isozyme 2	22.398	22.3977	22.3161	22.6848	22.7319	22.725	22.5615	22.5875	22.4358
+	4.43638	3.66114e-05	-1.86687	P30533	P30533	AMRP_HUMAN	LRPAP1	Alpha-2-macroglobulin receptor-associated protein	20.4476	20.5664	20.5151	22.206	22.4877	22.436	21.0451	21.4217	21.3149
	0.366478	0.430053	-0.0546284	P30566	P30566	PUR8_HUMAN	ADSL	Adenylosuccinate lyase	21.7972	21.7329	21.5908	21.7616	21.7396	21.7836	21.6173	21.7793	21.4393
	0.867287	0.135742	-1.0684	P30613;P30613-2	P30613;P30613-2	KPYR_HUMAN	PKLR	Pyruvate kinase PKLR	16.906	15.9177	15.5582	17.9962	16.9287	16.6622	15.5276	15.5448	15.747
	1.85552	0.0139469	0.144142	P30622-2	P30622;P30622-1;P30622-2	CLIP1_HUMAN	CLIP1	Isoform 3 of CAP-Gly domain-containing linker protein 1	20.3937	20.3787	20.4293	20.2143	20.317	20.2379	20.7794	20.6439	20.7826
	2.89386	0.00127685	0.450018	P30626;P30626-2	P30626;P30626-2;P30626-3	SORCN_HUMAN	SRI	Sorcin	24.0326	24.1156	24.2129	23.6344	23.7027	23.674	24.3539	24.2505	24.2953
	2.8088	0.0015531	-0.494735	P30740	P30740	ILEU_HUMAN	SERPINB1	Leukocyte elastase inhibitor	21.8784	21.9843	21.9065	22.3056	22.4793	22.4685	21.7235	21.8806	21.6201
	1.19145	0.0643508	-0.591057	P30825	P30825	SL7A1_HUMAN	SLC7A1	High affinity cationic amino acid transporter 1	19.4172	19.0514	18.6833	19.5567	19.5324	19.836	19.0242	19.2887	19.1094
	0.335925	0.461398	-0.227097	P30837	P30837	AL1B1_HUMAN	ALDH1B1	Aldehyde dehydrogenase X, mitochondrial	19.9898	20.5534	20.0896	20.0549	20.4478	20.8114	21.4054	21.5759	20.9279
	0.95392	0.111194	0.0858275	P30876	P30876	RPB2_HUMAN	POLR2B	DNA-directed RNA polymerase II subunit RPB2	21.7229	21.6535	21.6457	21.6247	21.5198	21.6201	21.2715	21.2387	20.9995
+	1.69718	0.0200825	-0.921792	P31040	P31040	SDHA_HUMAN	SDHA	Succinate dehydrogenase [ubiquinone] flavoprotein subunit, mitochondrial	20.3046	20.8378	20.3768	21.0961	21.4692	21.7193	21.6749	21.8987	21.3633
	0.822416	0.150516	-0.116256	P31146	P31146	COR1A_HUMAN	CORO1A	Coronin-1A	26.6645	26.8258	26.7075	26.7626	26.9096	26.8743	27.2794	27.4434	27.0079
	2.33906	0.00458083	-0.233872	P31150	P31150	GDIA_HUMAN	GDI1	Rab GDP dissociation inhibitor alpha	21.508	21.4663	21.4485	21.6949	21.6522	21.7775	22.1814	22.1208	22.0565
	0.322781	0.475575	-0.0248082	P31153	P31153;P31153-2	METK2_HUMAN	MAT2A	S-adenosylmethionine synthase isoform type-2	24.1268	24.1289	24.1372	24.2076	24.1605	24.0992	24.1971	24.0828	24.2374
	2.08186	0.00828208	0.670812	P31260	P31260	HXA10_HUMAN	HOXA10	Homeobox protein Hox-A10	20.2591	20.4323	20.4107	19.4435	19.8386	19.8076	19.523	19.6885	19.5056
	0.307698	0.492382	-0.42236	P31270	P31270	HXA11_HUMAN	HOXA11	Homeobox protein Hox-A11	17.9861	16.6426	18.2898	17.601	18.1842	18.4004	18.1274	15.8399	18.3563
	1.58697	0.0258842	0.527308	P31271	P31271	HXA13_HUMAN	HOXA13	Homeobox protein Hox-A13	18.2927	18.3541	18.4966	17.959	18.0261	17.5764	18.2528	17.6325	17.4579
	0.506636	0.311433	0.294851	P31321	P31321	KAP1_HUMAN	PRKAR1B	cAMP-dependent protein kinase type I-beta regulatory subunit	17.6091	17.9139	17.9267	17.0804	17.6148	17.8699	17.8643	17.7951	17.5681
	2.2979	0.00503614	0.622649	P31323	P31323	KAP3_HUMAN	PRKAR2B	cAMP-dependent protein kinase type II-beta regulatory subunit	21.5979	21.7949	21.8325	20.9606	21.1479	21.2488	20.8789	21.027	20.7842
	3.33259	0.000464949	-0.383724	P31350;P31350-2	P31350;P31350-2	RIR2_HUMAN	RRM2	Ribonucleoside-diphosphate reductase subunit M2	20.6581	20.6347	20.7494	21.0697	21.0796	21.0441	20.726	20.5868	20.6402
	2.02361	0.00947084	0.294896	P31483	P31483;P31483-2;P31483-3	TIA1_HUMAN	TIA1	Nucleolysin TIA-1 isoform p40	21.3118	21.3288	21.4953	21.1305	21.0632	21.0575	21.0778	20.9401	20.9204
	1.01484	0.0966403	0.074604	P31689	P31689;P31689-2	DNJA1_HUMAN	DNAJA1	DnaJ homolog subfamily A member 1	23.462	23.4717	23.5512	23.4089	23.4589	23.3932	23.3992	23.3123	23.4162
	1.70951	0.0195205	-0.44997	P31749	P31749;P31749-2	AKT1_HUMAN	AKT1	RAC-alpha serine/threonine-protein kinase	20.9203	20.8441	20.6001	21.1117	21.2498	21.3529	20.4814	20.7926	20.2839
	0.742507	0.180923	-0.180803	P31751	P31751;P31751-2	AKT2_HUMAN	AKT2	RAC-beta serine/threonine-protein kinase	19.9601	19.7633	19.6015	19.9646	19.8797	20.023	19.5585	19.7364	19.3689
+	1.53849	0.0289407	-1.49819	P31930	P31930	QCR1_HUMAN	UQCRC1	Cytochrome b-c1 complex subunit 1, mitochondrial	19.9663	20.8261	20.0514	21.0859	21.9856	22.2668	21.5311	22.4065	21.1331
+	1.85166	0.0140714	-1.06756	P31937	P31937	3HIDH_HUMAN	HIBADH	3-hydroxyisobutyrate dehydrogenase, mitochondrial	17.2233	17.8779	17.3489	18.2498	18.6105	18.7924	19.0335	19.1999	18.9629
	0.17104	0.674466	-0.0138861	P31939	P31939;P31939-2	PUR9_HUMAN	ATIC	Bifunctional purine biosynthesis protein ATIC	24.112	24.1697	24.2082	24.1696	24.202	24.16	24.5234	24.4476	24.4984
	3.02656	0.000940684	0.299628	P31942-2	P31942;P31942-2;P31942-3;P31942-4	HNRH3_HUMAN	HNRNPH3	Isoform 2 of Heterogeneous nuclear ribonucleoprotein H3	23.779	23.6925	23.7749	23.4602	23.476	23.4113	23.7956	23.5793	23.6958
	0.985747	0.103336	0.0710659	P31943	P31943	HNRH1_HUMAN	HNRNPH1	Heterogeneous nuclear ribonucleoprotein H	25.6193	25.6837	25.727	25.6081	25.6264	25.5823	25.5872	25.5209	25.6139
	3.63587	0.000231274	-0.269039	P31946;P31946-2	P31946;P31946-2	1433B_HUMAN	YWHAB	14-3-3 protein beta/alpha	25.5591	25.5471	25.5194	25.8333	25.8239	25.7755	25.7178	25.8101	25.7926
	1.74942	0.0178064	-0.125149	P31947;P31947-2	P31947;P31947-2	1433S_HUMAN	SFN	14-3-3 protein sigma	23.3501	23.4091	23.343	23.469	23.5415	23.4671	23.552	24.1557	23.4654
	1.89219	0.0128176	-0.182259	P31948	P31948;P31948-2;P31948-3	STIP1_HUMAN	STIP1	Stress-induced-phosphoprotein 1	25.6841	25.7411	25.8078	25.8882	25.9681	25.9236	25.9707	25.8676	25.9173
	2.883	0.00130919	-0.207656	P31949	P31949	S10AB_HUMAN	S100A11	Protein S100-A11	25.9192	25.9402	25.9461	26.166	26.1687	26.0937	25.8523	25.8071	25.9644
	0.0292884	0.934785	-0.010114	P32019	P32019;P32019-2;P32019-3;P32019-4	I5P2_HUMAN	INPP5B	Type II inositol 1,4,5-trisphosphate 5-phosphatase	19.7644	19.5629	19.3687	19.6123	19.5396	19.5745	19.0955	19.3948	19.081
	2.41138	0.0038781	0.479839	P32119	P32119	PRDX2_HUMAN	PRDX2	Peroxiredoxin-2	23.5906	23.7794	23.7595	23.1383	23.3219	23.2297	23.8784	23.9227	23.9062
	0.244553	0.569438	-0.0451279	P32121;P32121-3;P32121-4	P32121;P32121-3;P32121-4	ARRB2_HUMAN	ARRB2	Beta-arrestin-2	18.6866	18.7062	18.5789	18.6678	18.8214	18.6179	19.0233	19.2627	19.0078
	2.99706	0.00100678	-0.56274	P32189;P32189-1;P32189-2;P32189-4	P32189;P32189-1;P32189-2;P32189-4;Q14409	GLPK_HUMAN	GK	Glycerol kinase	19.6293	19.7033	19.8055	20.194	20.3234	20.309	19.998	19.9436	19.9485
	1.49015	0.0323481	0.624024	P32242	P32242	OTX1_HUMAN	OTX1	Homeobox protein OTX1	20.1352	20.2952	20.2898	19.2427	19.8061	19.7994	19.65	19.7058	19.3781
	0.0262832	0.941276	0.0406761	P32246	P32246	CCR1_HUMAN	CCR1	C-C chemokine receptor type 1	17.9106	17.1726	16.9412	16.4471	17.6595	17.7958	16.6806	17.3183	16.4688
	0.543027	0.2864	0.335107	P32321;P32321-2	P32321;P32321-2	DCTD_HUMAN	DCTD	Deoxycytidylate deaminase	20.8238	21.2288	21.2734	20.3169	20.9297	21.0742	21.7482	21.8118	21.6087
	1.96864	0.0107489	-0.75934	P32322;P32322-3	P32322;P32322-3	P5CR1_HUMAN	PYCR1	Pyrroline-5-carboxylate reductase 1, mitochondrial	16.7969	16.7698	16.8724	17.2612	17.6297	17.8262	19.2439	19.2887	18.9011
	5.48858	3.24655e-06	0.536051	P32519;P32519-2	P32519;P32519-2	ELF1_HUMAN	ELF1	ETS-related transcription factor Elf-1	22.1434	22.1031	22.1308	21.5761	21.605	21.5881	21.5466	21.4356	21.5376
	0.758763	0.174276	0.0771802	P32780	P32780;P32780-2	TF2H1_HUMAN	GTF2H1	General transcription factor IIH subunit 1	19.3563	19.4838	19.4409	19.3272	19.4055	19.3168	19.3439	19.4065	19.347
	0.160016	0.691805	-0.264792	P32929;P32929-2;P32929-3	P32929;P32929-2;P32929-3	CGL_HUMAN	CTH	Cystathionine gamma-lyase	17.015	17.5329	17.3966	18.4702	16.4341	17.8346	18.9523	18.9252	19.0992
+	5.71467	1.929e-06	-2.99698	P32942	P32942	ICAM3_HUMAN	ICAM3	Intercellular adhesion molecule 3	15.5782	15.4327	15.3429	18.4272	18.4291	18.4884	17.2604	15.3753	15.6743
	0.965168	0.108351	0.181946	P32969	P32969	RL9_HUMAN	RPL9	60S ribosomal protein L9	25.723	25.8173	25.9642	25.5875	25.7591	25.612	25.7126	25.6273	25.7218
	1.1084	0.0779107	-0.555556	P32970;P32970-2	P32970;P32970-2	CD70_HUMAN	CD70	CD70 antigen	19.7533	19.4679	19.349	19.7094	20.1186	20.4088	19.6734	20.1639	19.7369
	1.01592	0.0964006	-0.31253	P33121	P33121;P33121-2	ACSL1_HUMAN	ACSL1	Long-chain-fatty-acid--CoA ligase 1	20.0225	19.7028	19.554	20.0437	20.0186	20.1547	20.6453	20.8079	20.4424
	1.35186	0.0444775	-0.0649516	P33176	P33176;O60282;Q12840	KINH_HUMAN	KIF5B	Kinesin-1 heavy chain	22.6511	22.7062	22.6639	22.7088	22.7569	22.7504	22.8184	22.8265	22.7308
	1.11759	0.0762803	0.0355206	P33240;P33240-2	Q9H0L4;P33240;P33240-2	CSTF2_HUMAN	CSTF2	Cleavage stimulation factor subunit 2	22.7401	22.7639	22.7712	22.746	22.7088	22.7138	23.12	22.9793	23.075
	1.5191	0.0302625	0.288975	P33241;P33241-3	P33241;P33241-2;P33241-3	LSP1_HUMAN	LSP1	Lymphocyte-specific protein 1	17.7639	17.8732	17.6896	17.4825	17.6096	17.3677	15.783	16.5576	16.6307
	1.22887	0.0590384	-0.711864	P33316	P33316	DUT_HUMAN	DUT	Deoxyuridine 5'-triphosphate nucleotidohydrolase, mitochondrial	18.0344	18.6436	18.2391	18.6225	19.1206	19.3096	19.714	19.8676	19.5532
	0.0926225	0.807937	-0.0194257	P33316-2	P33316-2	DUT_HUMAN	DUT	Isoform 2 of Deoxyuridine 5'-triphosphate nucleotidohydrolase, mitochondrial	24.8958	25.0384	25.0179	24.8838	25.0743	25.0522	24.6311	24.6539	24.7166
	0.133164	0.735929	-0.0370433	P33552	P33552	CKS2_HUMAN	CKS2	Cyclin-dependent kinases regulatory subunit 2	20.4681	20.5845	20.7079	20.4955	20.6193	20.7569	20.2656	20.1808	20.1374
	0.732696	0.185056	-0.173045	P33897	P33897	ABCD1_HUMAN	ABCD1	ATP-binding cassette sub-family D member 1	17.225	17.1232	17.021	17.1307	17.314	17.4437	17.5473	17.5739	17.2643
+	3.76471	0.000171907	-1.16495	P33981;P33981-2	P33981;P33981-2	TTK_HUMAN	TTK	Dual specificity protein kinase TTK	18.583	18.318	18.3655	19.5327	19.6173	19.6113	18.1325	18.2648	18.1116
	2.82187	0.00150704	-0.231426	P33991	P33991	MCM4_HUMAN	MCM4	DNA replication licensing factor MCM4	23.918	23.9758	23.9962	24.1707	24.2314	24.1822	23.8532	23.8556	23.814
	3.01214	0.000972423	-0.334964	P33992	P33992	MCM5_HUMAN	MCM5	DNA replication licensing factor MCM5	24.2869	24.2897	24.2429	24.5393	24.6578	24.6274	24.0219	24.0576	23.8663
	2.3102	0.00489553	-0.353932	P33993	P33993;P33993-2	MCM7_HUMAN	MCM7	DNA replication licensing factor MCM7	23.0496	23.0789	22.9554	23.2811	23.4244	23.4403	22.8538	23.0275	22.6878
+	4.92095	1.19964e-05	-1.34668	P34059	P34059	GALNS_HUMAN	GALNS	N-acetylgalactosamine-6-sulfatase	19.3871	19.5259	19.5387	20.8052	20.8565	20.8299	18.7246	18.6699	18.8183
	0.407039	0.391707	-1.5045	P34820;P34820-2;Q7Z5Y6	P34820;P34820-2;Q7Z5Y6	BMP8A_HUMAN;BMP8B_HUMAN	BMP8A;BMP8B	Bone morphogenetic protein 8B	15.1663	19.9142	19.8073	19.6035	19.8837	19.9141	19.788	19.872	19.8006
	0.463786	0.343727	0.127173	P34896;P34896-2	P34896;P34896-2;P34896-3	GLYC_HUMAN	SHMT1	Serine hydroxymethyltransferase, cytosolic	20.5559	20.8353	20.7044	20.405	20.6115	20.6976	20.7735	20.9041	20.592
	1.05801	0.0874971	-0.599998	P34897;P34897-3	P34897;P34897-2;P34897-3	GLYM_HUMAN	SHMT2	Serine hydroxymethyltransferase, mitochondrial	22.2878	22.8495	22.4406	22.7445	23.1767	23.4566	24.1938	24.3513	23.823
+	1.55299	0.0279907	-1.06732	P34910;P34910-2	P34910;P34910-2	EVI2B_HUMAN	EVI2B	Protein EVI2B	17.9306	17.0445	16.9355	18.3153	18.3787	18.4186	17.3039	17.2677	17.7273
	3.38515	0.000411954	-0.240456	P34913	P34913;P34913-2;P34913-3	HYES_HUMAN	EPHX2	Bifunctional epoxide hydrolase 2	19.3715	19.299	19.3347	19.57	19.5665	19.5902	19.5021	19.4878	19.4318
	3.93996	0.000114827	-0.586323	P34931	P34931;P0DMV8;P0DMV8-2;P0DMV9	HS71L_HUMAN	HSPA1L	Heat shock 70 kDa protein 1-like	24.8124	24.8007	24.8009	25.3379	25.4667	25.3684	25.7823	25.6157	25.7035
	1.85729	0.0138904	-0.132378	P34932	P34932	HSP74_HUMAN	HSPA4	Heat shock 70 kDa protein 4	24.5342	24.6105	24.6093	24.6873	24.7527	24.7111	24.7169	24.7907	24.7183
	0.849717	0.141346	0.016798	P34949	P34949	MPI_HUMAN	MPI	Mannose-6-phosphate isomerase	21.0337	21.0298	21.0408	21.0116	21.0073	21.035	21.1046	21.1075	21.1079
+	2.36022	0.00436292	1.14602	P35080;P35080-2	P35080;P35080-2	PROF2_HUMAN	PFN2	Profilin-2	18.5815	18.4839	18.4748	17.6769	17.4159	17.0093	18.9125	18.5734	18.8612
+	2.96267	0.00108975	0.907285	P35125;P35125-2	P35125;P35125-2;P35125-3	UBP6_HUMAN	USP6	Ubiquitin carboxyl-terminal hydrolase 6	17.8904	17.7597	17.9229	17.1306	16.9153	16.8053	17.2765	17.3373	17.2853
	1.45908	0.0347472	-0.089311	P35221;P35221-2	P35221;P35221-2;P35221-3	CTNA1_HUMAN	CTNNA1	Catenin alpha-1	20.0124	19.9951	19.9981	20.036	20.1262	20.1112	19.9101	19.9139	19.7692
	2.1049	0.00785408	-0.407088	P35222	P35222	CTNB1_HUMAN	CTNNB1	Catenin beta-1	18.7771	18.9521	18.7785	19.1296	19.2739	19.3253	19.2876	19.5665	18.9587
	2.1055	0.0078434	0.351623	P35226	P35226	BMI1_HUMAN	BMI1	Polycomb complex protein BMI-1	19.3878	19.3697	19.5507	19.086	19.1564	19.0109	18.9166	18.6969	18.6134
	0.982884	0.10402	0.147562	P35232	P35232;P35232-2	PHB_HUMAN	PHB	Prohibitin	23.7968	23.8787	23.9746	23.726	23.8236	23.6578	24.1659	24.137	24.2902
	0.667763	0.2149	-0.141061	P35236;P35236-2;P35236-3	P35236;P35236-2;P35236-3	PTN7_HUMAN	PTPN7	Tyrosine-protein phosphatase non-receptor type 7	22.3001	22.204	21.9919	22.2611	22.2955	22.3626	22.3763	22.6056	22.2617
	0.226381	0.593771	-0.0478579	P35237	P35237	SPB6_HUMAN	SERPINB6	Serpin B6	21.283	21.3962	21.3863	21.2647	21.4249	21.5194	21.5185	21.4862	21.3823
	0.52509	0.298477	0.058719	P35240;P35240-2;P35240-3;P35240-5;P35240-8	P35240;P35240-2;P35240-3;P35240-4;P35240-5;P35240-6;P35240-7;P35240-8	MERL_HUMAN	NF2	Merlin	20.0642	20.1274	20.092	20.1205	20.023	19.964	19.9521	19.9668	20.0123
	1.4138	0.0385655	0.203034	P35241	P35241;P35241-2;P35241-3;P35241-4;P35241-5	RADI_HUMAN	RDX	Radixin	23.8822	23.9922	24.0212	23.6697	23.8488	23.768	23.7662	23.7776	23.8154
	1.64315	0.0227431	0.350952	P35244	P35244	RFA3_HUMAN	RPA3	Replication protein A 14 kDa subunit	23.2206	23.3528	23.3414	22.7791	23.0556	23.0273	22.624	22.5634	22.5883
	0.816968	0.152417	-1.10195	P35247	P35247	SFTPD_HUMAN	SFTPD	Pulmonary surfactant-associated protein D	16.3975	16.6537	14.7137	16.869	17.3042	16.8975	17.1907	18.0738	18.1323
	0.428622	0.372716	0.0488377	P35249	P35249;P35249-2	RFC4_HUMAN	RFC4	Replication factor C subunit 4	22.3706	22.3946	22.4944	22.3989	22.4043	22.31	22.5553	22.4166	22.5478
	1.931	0.011722	0.1183	P35250	P35250;P35250-2	RFC2_HUMAN	RFC2	Replication factor C subunit 2	22.1998	22.2265	22.2784	22.1395	22.0917	22.1185	22.2505	22.1791	22.1573
+	5.65438	2.21625e-06	-1.76781	P35251;P35251-2	P35251;P35251-2	RFC1_HUMAN	RFC1	Replication factor C subunit 1	18.5602	18.463	18.6052	20.3181	20.3265	20.2871	19.6533	19.2258	19.4873
	1.64939	0.0224186	0.548556	P35268	P35268;Q6P5R6	RL22_HUMAN	RPL22	60S ribosomal protein L22	26.0963	26.3487	26.4306	25.5175	25.8364	25.8761	25.8483	25.9124	25.843
	3.42152	0.000378858	0.264082	P35269	P35269	T2FA_HUMAN	GTF2F1	General transcription factor IIF subunit 1	21.9368	21.9367	21.9917	21.6943	21.7157	21.663	22.0543	21.9791	22.0225
	1.18694	0.0650225	-0.186535	P35270	P35270	SPRE_HUMAN	SPR	Sepiapterin reductase	20.6209	20.6984	20.7624	20.7597	20.9613	20.9203	20.9101	20.7889	20.7887
+	2.85858	0.00138491	-0.865347	P35475	P35475	IDUA_HUMAN	IDUA	Alpha-L-iduronidase	19.259	19.4359	19.1747	20.0294	20.2976	20.1387	19.9012	19.8386	19.8111
+	0.776175	0.167427	-2.56502	P35527	P35527	K1C9_HUMAN	KRT9	Keratin, type I cytoskeletal 9	22.2152	19.0674	19.521	25.154	21.5226	21.8221	19.445	22.7212	21.6896
	0.225872	0.594468	-0.0937732	P35556	P35556;P35556-2	FBN2_HUMAN	FBN2	Fibrillin-2	15.4813	15.4669	15.4667	15.5842	15.8366	15.2754	13.6363	14.2837	14.7604
	1.46857	0.0339965	0.431591	P35573	P35573;P35573-2;P35573-3	GDE_HUMAN	AGL	Glycogen debranching enzyme	20.6576	20.329	20.2179	19.994	19.9027	20.013	20.2041	20.3165	19.9867
	0.68129	0.20831	-0.072415	P35579	P35579;P35579-2;P35580;P35580-2;P35580-3;P35580-4;P35580-5	MYH9_HUMAN	MYH9	Myosin-9	25.007	24.8729	24.8659	25.0176	24.9708	24.9747	24.9348	25.0188	24.9892
	0.468011	0.340399	0.092577	P35580;P35580-2;P35580-3;P35580-4;P35580-5	P35580;P35580-2;P35580-3;P35580-4;P35580-5	MYH10_HUMAN	MYH10	Myosin-10	20.105	19.8572	19.8675	19.9061	19.8283	19.8175	20.0553	20.0359	20.1701
	0.254844	0.556104	-0.0658786	P35606;P35606-2	P35606;P35606-2	COPB2_HUMAN	COPB2	Coatomer subunit beta'	23.3013	23.1584	22.9638	23.2577	23.15	23.2135	23.0728	23.2197	23.0393
	3.34835	0.000448388	0.224991	P35611;P35611-2;P35611-3;P35611-6	P35611;P35611-2;P35611-3;P35611-4;P35611-5;P35611-6	ADDA_HUMAN	ADD1	Alpha-adducin	21.4172	21.3834	21.3748	21.2002	21.1466	21.1535	21.1715	21.1542	21.2098
	3.15637	0.000697631	0.339523	P35612	P35612;P35612-2;P35612-3;P35612-4;P35612-8;P35612-9	ADDB_HUMAN	ADD2	Beta-adducin	21.3958	21.446	21.4167	21.0147	21.1184	21.1069	21.1515	21.2633	21.0764
	1.08883	0.0815026	-0.903166	P35613;P35613-2;P35613-3;P35613-4	P35613;P35613-2;P35613-3;P35613-4	BASI_HUMAN	BSG	Basigin	22.463	21.4012	21.3678	22.3692	22.6847	22.8876	21.692	22.5048	22.4812
	0.362685	0.433825	0.189882	P35625	P35625	TIMP3_HUMAN	TIMP3	Metalloproteinase inhibitor 3	20.0745	20.3891	20.0198	19.6001	20.1691	20.1446	20.7041	21.0863	20.6882
	0.422658	0.37787	0.909682	P35626	P35626	ARBK2_HUMAN	GRK3	Beta-adrenergic receptor kinase 2	19.9628	20.4631	20.2254	17.502	20.063	20.3572	20.32	20.6208	19.4758
	2.96397	0.00108649	0.521043	P35637;P35637-2	P35637;P35637-2	FUS_HUMAN	FUS	RNA-binding protein FUS	24.1667	24.1723	24.2402	23.5862	23.7803	23.6496	23.3101	23.3518	23.4936
	0.0295128	0.934302	-0.00729688	P35658-3;P35658-4	P35658-3;P35658-4	NU214_HUMAN	NUP214	Isoform 3 of Nuclear pore complex protein Nup214	19.2417	19.3085	19.0443	19.1809	19.2554	19.1801	19.0651	19.1016	19.0015
	0.11943	0.759574	-0.0185788	P35658;P35658-2;P35658-5	P35658;P35658-2;P35658-3;P35658-4;P35658-5	NU214_HUMAN	NUP214	Nuclear pore complex protein Nup214	22.8471	22.7926	22.674	22.8377	22.7753	22.7565	22.7843	22.8277	22.7586
	4.44596	3.58133e-05	0.644595	P35659	P35659	DEK_HUMAN	DEK	Protein DEK	23.7405	23.7852	23.7772	23.0805	23.1782	23.1104	23.5899	23.6399	23.6814
	1.38754	0.0409699	-0.472915	P35754	P35754	GLRX1_HUMAN	GLRX	Glutaredoxin-1	19.9053	20.1881	20.2111	20.3265	20.7256	20.6712	19.786	19.7858	19.7624
	1.17312	0.0671237	0.24361	P35790	P35790;P35790-2	CHKA_HUMAN	CHKA	Choline kinase alpha	19.1515	19.3296	19.4094	18.9655	19.0237	19.1705	19.2778	19.3847	19.0019
	0.383786	0.413251	0.0474218	P35813;P35813-3	P35813;P35813-3	PPM1A_HUMAN	PPM1A	Protein phosphatase 1A	19.9542	20.0133	20.0625	20.0146	19.9925	19.8805	20.2719	20.3496	20.2475
+	0.664246	0.216648	-1.57731	P35908	P35908	K22E_HUMAN	KRT2	Keratin, type II cytoskeletal 2 epidermal	21.8477	19.767	19.5875	23.5294	20.8996	21.505	18.8375	21.5232	21.4111
	1.49747	0.0318078	-0.412762	P35914	P35914;P35914-2;P35914-3	HMGCL_HUMAN	HMGCL	Hydroxymethylglutaryl-CoA lyase, mitochondrial	19.3191	19.602	19.2529	19.6865	19.7991	19.9267	19.6464	19.8489	19.543
	0.739958	0.181988	-0.0693989	P35998	P35998;P35998-2	PRS7_HUMAN	PSMC2	26S proteasome regulatory subunit 7	23.7143	23.8074	23.8243	23.8081	23.8984	23.8476	23.9444	23.9385	23.89
	0.323364	0.474938	0.080272	P36222	P36222	CH3L1_HUMAN	CHI3L1	Chitinase-3-like protein 1	21.2966	21.4251	21.3127	21.1206	21.2329	21.44	20.7455	21.0312	20.7928
	1.18432	0.0654159	-0.0480913	P36404	P36404	ARL2_HUMAN	ARL2	ADP-ribosylation factor-like protein 2	21.5012	21.497	21.5112	21.5212	21.5853	21.5472	21.7854	21.7034	21.6816
	1.04495	0.0901673	0.213012	P36405	P36405	ARL3_HUMAN	ARL3	ADP-ribosylation factor-like protein 3	21.6236	21.8402	21.7335	21.386	21.6354	21.5368	21.8359	21.8419	21.7875
	1.19878	0.0632728	-0.148181	P36507	P36507	MP2K2_HUMAN	MAP2K2	Dual specificity mitogen-activated protein kinase kinase 2	22.1116	22.2213	22.1902	22.2294	22.3895	22.3487	22.4105	22.4933	22.3
	0.784635	0.164197	0.198994	P36508;P36508-2	P36508;P36508-2	ZNF76_HUMAN	ZNF76	Zinc finger protein 76	18.3206	18.6105	18.359	18.0972	18.3511	18.2449	18.0791	18.3068	18.3499
	1.05346	0.088418	-0.538861	P36542;P36542-2	P36542;P36542-2	ATPG_HUMAN	ATP5F1C	ATP synthase subunit gamma, mitochondrial	21.8181	22.3113	21.857	22.2135	22.5501	22.8393	23.0889	23.2786	22.8775
	0.679973	0.208943	-0.060662	P36543	P36543;P36543-2	VATE1_HUMAN	ATP6V1E1	V-type proton ATPase subunit E 1	22.4261	22.4888	22.5321	22.4921	22.5807	22.5562	22.3958	22.3711	22.321
	1.04806	0.089525	0.173244	P36551	P36551	HEM6_HUMAN	CPOX	Oxygen-dependent coproporphyrinogen-III oxidase, mitochondrial	20.8404	20.6339	20.7578	20.5574	20.6621	20.4929	20.3207	20.2973	20.4392
	1.26154	0.0547601	0.314381	P36578	P36578	RL4_HUMAN	RPL4	60S ribosomal protein L4	24.8118	25.0394	25.0458	24.4838	24.7822	24.6878	24.6266	24.6782	24.5307
	2.04155	0.00908767	-0.168172	P36639;P36639-2;P36639-3;P36639-4	P36639;P36639-2;P36639-3;P36639-4	8ODP_HUMAN	NUDT1	7,8-dihydro-8-oxoguanine triphosphatase	20.6415	20.7249	20.7002	20.8916	20.8072	20.8723	20.7771	20.6532	20.8229
	0.494797	0.320039	-0.30259	P36776;P36776-2	P36776;P36776-2;P36776-3	LONM_HUMAN	LONP1	Lon protease homolog, mitochondrial	21.1128	21.6752	21.1934	21.2593	21.6805	21.9493	22.7964	23.0489	22.4344
	1.29309	0.0509229	-0.202653	P36871	P36871;P36871-2;P36871-3	PGM1_HUMAN	PGM1	Phosphoglucomutase-1	20.4202	20.5207	20.4116	20.526	20.6993	20.7352	20.3176	20.446	20.0516
	0.407423	0.39136	0.0397269	P36873;P36873-2	P36873;P36873-2	PP1G_HUMAN	PPP1CC	Serine/threonine-protein phosphatase PP1-gamma catalytic subunit	22.7213	22.7648	22.7494	22.6408	22.7767	22.6988	22.4385	22.5133	22.6441
	0.409562	0.389438	-0.0781148	P36915	P36915;P36915-2	GNL1_HUMAN	GNL1	Guanine nucleotide-binding protein-like 1	19.8936	19.9689	19.9268	19.8522	20.0949	20.0765	20.2078	20.2176	20.0427
	0.214915	0.609656	-0.0626691	P36954	P36954	RPB9_HUMAN	POLR2I	DNA-directed RNA polymerase II subunit RPB9	21.146	21.436	21.5118	21.3968	21.4658	21.4192	21.2543	21.1771	21.2316
	1.05432	0.0882428	-0.238724	P36955	P36955	PEDF_HUMAN	SERPINF1	Pigment epithelium-derived factor	19.6432	19.6303	19.3435	19.8435	19.7897	19.7	19.7153	19.8629	19.7604
	1.69359	0.0202492	-0.8118	P36957	P36957;P36957-2	ODO2_HUMAN	DLST	Dihydrolipoyllysine-residue succinyltransferase component of 2-oxoglutarate dehydrogenase complex, mitochondrial	20.4019	20.9826	20.4901	21.2468	21.4015	21.6618	22.101	22.1756	21.7154
	0.300828	0.500233	-0.288705	P36959	P36959	GMPR1_HUMAN	GMPR	GMP reductase 1	15.421	14.8165	15.5305	15.858	14.9035	15.8727	16.3402	16.2076	16.4829
	3.09388	0.0008056	-0.736984	P36969;P36969-2	P36969;P36969-2	GPX4_HUMAN	GPX4	Phospholipid hydroperoxide glutathione peroxidase	22.5104	22.3187	22.4569	23.272	23.1496	23.0754	22.8419	22.6906	22.8248
	1.29612	0.0505689	0.145187	P37108	P37108	SRP14_HUMAN	SRP14	Signal recognition particle 14 kDa protein	23.0809	23.0455	23.0743	22.9066	23.0173	22.8413	23.1192	23.0145	23.1135
	0.0702254	0.850696	0.00838089	P37198	P37198	NUP62_HUMAN	NUP62	Nuclear pore glycoprotein p62	22.2543	22.3263	22.3872	22.3139	22.3427	22.286	22.411	22.3229	22.4357
	0.565288	0.27209	0.100036	P37235	P37235	HPCL1_HUMAN	HPCAL1	Hippocalcin-like protein 1	22.1424	22.3411	22.3779	22.2021	22.1315	22.2278	22.6815	22.6292	22.7166
	1.29534	0.0506596	-0.541657	P37268	P37268;P37268-2;P37268-3;P37268-4	FDFT_HUMAN	FDFT1	Squalene synthase	19.9852	19.9666	19.7568	20.1074	20.4951	20.7311	20.0563	20.3992	19.9185
	0.82513	0.149579	-0.166801	P37275;P37275-2;P37275-3;P37275-4;P37275-5	P37275;P37275-2;P37275-3;P37275-4;P37275-5	ZEB1_HUMAN	ZEB1	Zinc finger E-box-binding homeobox 1	17.3533	17.4116	17.3646	17.3971	17.713	17.5197	17.3829	17.3915	17.6359
	0.182367	0.657102	-0.0273285	P37802	P37802;P37802-2	TAGL2_HUMAN	TAGLN2	Transgelin-2	26.9696	26.9671	27.0471	27.107	27.0271	26.9317	27.4086	27.202	27.3339
	3.23155	0.00058674	-0.477392	P37837	P37837	TALDO_HUMAN	TALDO1	Transaldolase	25.2998	25.3688	25.3537	25.738	25.829	25.8874	25.6348	25.6851	25.5068
	0.988057	0.102788	-0.560228	P38117;P38117-2	P38117;P38117-2	ETFB_HUMAN	ETFB	Electron transfer flavoprotein subunit beta	20.7473	21.2487	20.723	21.0775	21.559	21.7632	22.1703	22.5283	21.9026
	1.71312	0.019359	0.270671	P38159;P38159-2	P38159;P38159-2;Q96E39	RBMX_HUMAN	RBMX	RNA-binding motif protein, X chromosome	24.3499	24.2467	24.3559	24.1697	23.9695	24.0013	24.1931	24.0241	24.2474
	0.927477	0.118174	-0.0459474	P38398;P38398-4;P38398-7;P38398-8	P38398;P38398-3;P38398-4;P38398-5;P38398-6;P38398-7;P38398-8	BRCA1_HUMAN	BRCA1	Breast cancer type 1 susceptibility protein	20.1289	20.1877	20.1468	20.2297	20.1782	20.1933	20.042	19.9918	20.0891
	3.42376	0.000376913	0.371177	P38432	P38432	COIL_HUMAN	COIL	Coilin	21.4267	21.4754	21.5018	21.0949	21.1414	21.054	21.4034	21.3522	21.4613
	1.28875	0.0514343	-0.114803	P38571;P38571-2	P38571;P38571-2	LICH_HUMAN	LIPA	Lysosomal acid lipase/cholesteryl ester hydrolase	21.6139	21.5595	21.5364	21.6237	21.7445	21.686	21.0224	21.1161	20.9275
	2.00785	0.00982097	-0.206841	P38606	P38606;P38606-2	VATA_HUMAN	ATP6V1A	V-type proton ATPase catalytic subunit A	22.7643	22.8675	22.822	22.9597	23.0454	23.0692	22.791	22.9001	22.7683
	1.62384	0.0237771	-0.790971	P38646	P38646	GRP75_HUMAN	HSPA9	Stress-70 protein, mitochondrial	23.6999	24.1561	23.6934	24.3582	24.6457	24.9184	25.31	25.4581	25.077
	0.50408	0.313271	0.0182158	P38919	P38919	IF4A3_HUMAN	EIF4A3	Eukaryotic initiation factor 4A-III	24.5018	24.4721	24.4605	24.4656	24.4736	24.4406	24.3934	24.4274	24.2917
	1.86173	0.0137489	0.706228	P38936	P38936	CDN1A_HUMAN	CDKN1A	Cyclin-dependent kinase inhibitor 1	17.6139	17.7195	17.5941	17.037	17.1558	16.616	17.443	17.7231	17.6926
	0.791088	0.161775	0.0759576	P39019	P39019	RS19_HUMAN	RPS19	40S ribosomal protein S19	25.0623	25.0323	25.0621	25.0216	25.0173	24.8899	25.0919	25.0109	25.1003
	0.358837	0.437687	0.0806344	P39023	P39023	RL3_HUMAN	RPL3	60S ribosomal protein L3	24.2732	24.4706	24.435	24.1706	24.37	24.3963	24.3147	24.3319	24.2965
+	2.46517	0.00342633	-1.81262	P39656;P39656-3	P39656;P39656-2;P39656-3	OST48_HUMAN	DDOST	Dolichyl-diphosphooligosaccharide--protein glycosyltransferase 48 kDa subunit	20.8081	20.7584	20.5122	21.9512	22.7669	22.7985	20.8394	21.397	21.0168
	2.01916	0.00956849	0.170678	P39687	P39687;O43423	AN32A_HUMAN	ANP32A	Acidic leucine-rich nuclear phosphoprotein 32 family member A	26.2929	26.332	26.4073	26.1797	26.195	26.1456	26.3483	26.3448	26.4499
	2.51833	0.00303156	-0.211901	P39748	P39748;P39748-2	FEN1_HUMAN	FEN1	Flap endonuclease 1	23.2046	23.1817	23.2577	23.4442	23.4568	23.3788	23.3929	23.252	23.3208
	2.22407	0.00596943	-0.231565	P39880-3	Q13948;Q13948-2;Q13948-9;Q13948-10;P39880;P39880-2;P39880-3;P39880-4;P39880-5;P39880-6;P39880-9	CUX1_HUMAN	CUX1	Isoform 3 of Homeobox protein cut-like 1	18.9757	18.9076	18.9209	19.2064	19.2025	19.0901	19.0523	18.912	19.0846
	3.20499	0.000623745	-0.162355	P40121	P40121;P40121-2	CAPG_HUMAN	CAPG	Macrophage-capping protein	25.5591	25.5474	25.5906	25.7415	25.7354	25.7073	26.1301	26.0039	26.1001
	0.719867	0.190604	-0.100366	P40123	P40123;P40123-2;P40123-3	CAP2_HUMAN	CAP2	Adenylyl cyclase-associated protein 2	19.595	19.5327	19.737	19.7172	19.7592	19.6893	20.8812	20.799	20.7957
	0.219707	0.602966	-0.0424442	P40222	P40222	TXLNA_HUMAN	TXLNA	Alpha-taxilin	21.4668	21.5275	21.6229	21.4638	21.6201	21.6606	21.1592	21.105	21.0725
	0.79931	0.158741	-0.0921675	P40227	P40227;P40227-2	TCPZ_HUMAN	CCT6A	T-complex protein 1 subunit zeta	24.4539	24.5612	24.6003	24.5714	24.6723	24.6481	24.5516	24.479	24.4521
	0.00471516	0.989202	-0.000488281	P40306	P40306	PSB10_HUMAN	PSMB10	Proteasome subunit beta type-10	21.6901	21.766	21.7753	21.7162	21.7843	21.7324	22.3338	22.3068	22.4179
	0.511258	0.308136	0.0503559	P40337;P40337-2;P40337-3	P40337;P40337-2;P40337-3	VHL_HUMAN	VHL	von Hippel-Lindau disease tumor suppressor	20.3926	20.3146	20.4468	20.3002	20.3687	20.334	20.4406	20.2081	20.5187
	0.0610689	0.868823	0.0176468	P40425	P40425;P40424;P40424-2;P40424-3;P40426;P40426-2;P40426-3;P40426-4;P40426-5	PBX2_HUMAN	PBX2	Pre-B-cell leukemia transcription factor 2	18.6057	18.906	18.8684	18.8083	18.7086	18.8102	18.8701	18.8936	18.898
	1.32025	0.0478354	0.272558	P40426;P40426-2	P40424;P40424-2;P40424-3;P40426;P40426-2;P40426-3;P40426-4;P40426-5	PBX3_HUMAN	PBX3	Pre-B-cell leukemia transcription factor 3	18.0577	18.2996	18.1825	18.0189	17.7879	17.9153	17.7673	17.7671	17.7684
	1.54987	0.0281922	0.56701	P40429	Q6NVV1;P40429	RL13A_HUMAN	RPL13A	60S ribosomal protein L13a	24.6181	24.5725	24.8977	23.8647	24.3036	24.219	24.5103	24.2249	24.073
	0.843231	0.143472	0.102091	P40616;P40616-2	P40616;P40616-2	ARL1_HUMAN	ARL1	ADP-ribosylation factor-like protein 1	21.9228	21.8516	21.8516	21.6722	21.835	21.8125	21.5364	21.4849	21.4594
	1.44645	0.0357724	0.229582	P40692	P40692;P40692-2;P40692-3	MLH1_HUMAN	MLH1	DNA mismatch repair protein Mlh1	19.5432	19.6069	19.4543	19.1961	19.3208	19.3987	19.1696	19.266	18.9667
	0.379028	0.417803	-0.0518017	P40763;P40763-2;P40763-3	P40763;P40763-2;P40763-3	STAT3_HUMAN	STAT3	Signal transducer and activator of transcription 3	21.492	21.4666	21.398	21.5988	21.4288	21.4844	21.7218	21.6967	21.6631
	1.51783	0.0303506	-0.174725	P40818	P40818;P40818-2	UBP8_HUMAN	USP8	Ubiquitin carboxyl-terminal hydrolase 8	21.1227	21.1322	20.9748	21.2212	21.2703	21.2625	21.0126	21.1765	20.8821
	3.59068	0.000256635	0.432943	P40855	P40855;P40855-5	PEX19_HUMAN	PEX19	Peroxisomal biogenesis factor 19	20.6223	20.6305	20.7052	20.2385	20.2479	20.1728	20.9843	20.8864	21.1062
	3.28472	0.000519129	0.324949	P40925;P40925-3	P40925;P40925-2;P40925-3	MDHC_HUMAN	MDH1	Malate dehydrogenase, cytoplasmic	27.7684	27.829	27.8588	27.4942	27.5238	27.4633	27.9671	27.8788	27.8957
	1.23467	0.0582547	-0.709157	P40926	P40926;P40926-2	MDHM_HUMAN	MDH2	Malate dehydrogenase, mitochondrial	24.0045	24.6054	24.1318	24.5856	25.0196	25.264	25.6902	25.9467	25.4236
	1.0721	0.0847039	0.0913391	P40937	P40937;P40937-2	RFC5_HUMAN	RFC5	Replication factor C subunit 5	22.134	22.0737	22.0272	21.996	21.939	22.0258	21.9769	21.9618	21.8115
	0.668939	0.214319	0.0828959	P40938	P40938;P40938-2	RFC3_HUMAN	RFC3	Replication factor C subunit 3	21.156	21.1501	20.9948	20.9791	21.0315	21.0416	20.9189	21.101	20.9704
+	1.64228	0.0227888	-0.861482	P40939	P40939	ECHA_HUMAN	HADHA	Trifunctional enzyme subunit alpha, mitochondrial	21.9117	22.4667	21.9326	22.696	22.9631	23.2363	23.3677	23.509	23.0927
	1.67203	0.0212801	0.124997	P41091	P41091;Q2VIR3;Q2VIR3-2	IF2G_HUMAN	EIF2S3	Eukaryotic translation initiation factor 2 subunit 3	23.2315	23.2747	23.2398	23.0771	23.1832	23.1107	23.4908	23.384	23.484
	3.64662	0.00022562	0.628766	P41134;P41134-2	P41134;P41134-2	ID1_HUMAN	ID1	DNA-binding protein inhibitor ID-1	19.8154	19.803	19.9178	19.2831	19.1953	19.1715	16.4027	15.7148	19.3112
+	3.87296	0.000133981	-0.740151	P41208	P41208	CETN2_HUMAN	CETN2	Centrin-2	17.0246	17.0059	16.9738	17.6836	17.7019	17.8392	17.3298	17.3606	17.0811
	0.0306669	0.931822	0.00355848	P41212	P41212	ETV6_HUMAN	ETV6	Transcription factor ETV6	20.1474	20.2502	20.2687	20.2184	20.2362	20.201	20.6604	20.6727	20.6617
	2.00804	0.00981651	-0.141068	P41214	P41214	EIF2D_HUMAN	EIF2D	Eukaryotic translation initiation factor 2D	20.2801	20.3019	20.3536	20.4796	20.4685	20.4108	20.5011	20.4803	20.5357
+	5.68432	2.0686e-06	-1.99972	P41218	P41218	MNDA_HUMAN	MNDA	Myeloid cell nuclear differentiation antigen	19.6803	19.7223	19.7193	21.7834	21.715	21.6227	19.5995	19.4091	19.6333
	1.3515	0.0445142	0.190887	P41223;P41223-2	P41223;P41223-2	BUD31_HUMAN	BUD31	Protein BUD31 homolog	21.8614	22.0513	22.0408	21.7466	21.8225	21.8117	21.7008	21.7284	21.7332
	2.62898	0.00234975	-0.760682	P41226	P41226	UBA7_HUMAN	UBA7	Ubiquitin-like modifier-activating enzyme 7	21.3908	21.3299	21.0598	21.9528	22.0073	22.1025	22.2493	22.422	21.984
	0.656241	0.220678	0.0522505	P41227	P41227;P41227-2	NAA10_HUMAN	NAA10	N-alpha-acetyltransferase 10	21.6367	21.6685	21.7185	21.5691	21.6575	21.6404	21.8242	21.7624	21.7537
	0.364367	0.432149	0.0478147	P41229;P41229-2;P41229-5	P41229;P41229-2;P41229-3;P41229-5;Q9BY66;Q9BY66-2;Q9BY66-3	KDM5C_HUMAN	KDM5C	Lysine-specific demethylase 5C	21.1161	21.0387	20.963	21.0428	21	20.9315	20.9518	21.1377	21.0129
	1.35891	0.0437617	-0.804651	P41231	P41231	P2RY2_HUMAN	P2RY2	P2Y purinoceptor 2	16.7941	15.9663	16.2121	17.1966	16.8817	17.3082	16.9649	16.1149	16.4648
	1.69299	0.0202775	0.231707	P41236	Q6NXS1;P41236	IPP2_HUMAN	PPP1R2	Protein phosphatase inhibitor 2	20.0677	20.1216	20.0809	19.75	19.8681	19.957	20.0806	20.0097	19.9073
	0.344648	0.452222	0.0598666	P41240	P41240	CSK_HUMAN	CSK	Tyrosine-protein kinase CSK	22.7969	22.7794	22.6292	22.6025	22.6564	22.767	22.8742	23.0642	22.7359
	0.549147	0.282392	-0.935866	P41250	P41250	GARS_HUMAN	GARS1	Glycine--tRNA ligase	15.8134	15.9063	14.1936	17.0937	15.3319	16.2954	16.1657	17.3971	16.5167
	3.582	0.00026182	0.321244	P41250-2	P41250;P41250-2	GARS_HUMAN	GARS1	Isoform 2 of Glycine--tRNA ligase	24.5889	24.6191	24.6617	24.327	24.3064	24.2725	25.1882	25.0488	25.1772
	2.78241	0.0016504	0.303514	P41252	P41252	SYIC_HUMAN	IARS1	Isoleucine--tRNA ligase, cytoplasmic	24.0248	24.1017	23.9776	23.7051	23.7239	23.7646	24.2417	24.3363	24.1321
	0.0922186	0.808689	0.00886154	P41567	O60739;P41567	EIF1_HUMAN	EIF1	Eukaryotic translation initiation factor 1	23.2413	23.2049	23.2602	23.2809	23.2224	23.1766	23.2641	23.2192	23.3866
	0.811846	0.154225	0.117767	P41743	P41743	KPCI_HUMAN	PRKCI	Protein kinase C iota type	18.4767	18.332	18.4174	18.3006	18.1958	18.3764	18.1957	18.196	17.8279
	3.45465	0.000351033	-0.433642	P42025	P42025	ACTY_HUMAN	ACTR1B	Beta-centractin	19.7347	19.8098	19.752	20.1504	20.1903	20.2567	20.5289	20.6429	20.564
+	1.56016	0.0275323	-0.924329	P42126	P42126	ECI1_HUMAN	ECI1	Enoyl-CoA delta isomerase 1, mitochondrial	20.0159	20.6188	20.0759	20.7872	21.2598	21.4366	21.9795	22.4091	21.9234
	2.39977	0.00398314	0.184127	P42166	P42166	LAP2A_HUMAN	TMPO	Lamina-associated polypeptide 2, isoform alpha	23.5198	23.5526	23.6078	23.3953	23.3909	23.3416	23.3301	23.236	23.3263
+	4.26068	5.48687e-05	-2.3669	P42167	P42167	LAP2B_HUMAN	TMPO	Lamina-associated polypeptide 2, isoforms beta/gamma	18.3794	18.0624	18.0069	20.5909	20.5618	20.3968	19.3135	19.5621	19.6742
	0.593931	0.254724	-0.189293	P42224	P42224;P42224-2	STAT1_HUMAN	STAT1	Signal transducer and activator of transcription 1-alpha/beta	22.5966	22.3812	22.1283	22.4912	22.5401	22.6426	23.7134	23.9298	23.4498
	1.45628	0.0349719	0.167271	P42226;P42226-3	P42226;P42226-3	STAT6_HUMAN	STAT6	Signal transducer and activator of transcription 6	21.7841	21.7482	21.6568	21.6238	21.4943	21.5692	21.7596	21.7607	21.6547
+	5.76985	1.69885e-06	0.956071	P42229	P42229;P42229-2	STA5A_HUMAN	STAT5A	Signal transducer and activator of transcription 5A	17.9275	17.9304	17.971	16.9529	17.0058	17.0019	17.8953	17.9766	17.7977
	1.48139	0.0330073	0.285754	P42285	P42285	MTREX_HUMAN	MTREX	Exosome RNA helicase MTR4	22.2896	22.074	22.0817	21.9639	21.7757	21.8484	21.8702	21.7625	21.7793
	2.37002	0.00426563	0.330648	P42331-4;P42331-6	P42331-2;P42331-4;P42331-6	RHG25_HUMAN	ARHGAP25	Isoform 4 of Rho GTPase-activating protein 25	20.3919	20.4722	20.5154	20.0439	20.1865	20.1571	20.7454	20.8071	20.7454
	0.82822	0.148518	0.860225	P42331;P42331-3	P42331;P42331-3	RHG25_HUMAN	ARHGAP25	Rho GTPase-activating protein 25	17.6719	17.4125	17.6069	15.7593	17.2674	17.084	17.7738	17.8399	16.7502
	0.242453	0.572198	0.0836646	P42336	P42336	PK3CA_HUMAN	PIK3CA	Phosphatidylinositol 4,5-bisphosphate 3-kinase catalytic subunit alpha isoform	17.5117	17.1	17.1865	17.1465	17.1134	17.2872	17.2963	17.5509	17.195
	0.305238	0.495179	-0.115302	P42338	P42338	PK3CB_HUMAN	PIK3CB	Phosphatidylinositol 4,5-bisphosphate 3-kinase catalytic subunit beta isoform	18.9055	18.5347	18.4212	18.8133	18.6488	18.7452	18.738	18.9454	18.3798
	0.340733	0.456318	-0.218895	P42345	P42345	MTOR_HUMAN	MTOR	Serine/threonine-protein kinase mTOR	20.2606	19.6873	19.3755	19.9858	19.8963	20.098	19.3311	19.5388	19.1157
	0.17738	0.664691	-0.106281	P42356	P42356	PI4KA_HUMAN	PI4KA	Phosphatidylinositol 4-kinase alpha	21.3903	20.8497	20.6523	21.0836	20.968	21.1596	20.8287	20.9598	20.6891
	3.38571	0.00041142	0.199852	P42566	P42566	EPS15_HUMAN	EPS15	Epidermal growth factor receptor substrate 15	21.564	21.5552	21.5064	21.3432	21.3489	21.3339	21.2325	21.172	21.1775
	1.75869	0.0174304	0.121415	P42574	P42574	CASP3_HUMAN	CASP3	Caspase-3	21.1898	21.1221	21.2084	21.0749	21.0196	21.0616	20.9755	20.9607	20.946
	3.09721	0.000799452	0.275908	P42575	P42575;P42575-2	CASP2_HUMAN	CASP2	Caspase-2	20.1083	20.144	20.1598	19.9038	19.8667	19.8139	19.6791	19.5974	19.68
	2.26713	0.00540592	-0.27399	P42677	Q71UM5;P42677	RS27_HUMAN	RPS27	40S ribosomal protein S27	24.7753	24.7858	24.6696	24.9506	25.0547	25.0473	24.9439	25.0042	24.8725
	1.28621	0.0517354	-0.240306	P42680	P42680	TEC_HUMAN	TEC	Tyrosine-protein kinase Tec	18.7625	18.7908	18.5918	18.8331	19.0011	19.0318	18.45	18.6926	18.4698
	1.42688	0.0374216	-0.303829	P42684;P42684-5	P42684;P42684-2;P42684-3;P42684-4;P42684-5;P42684-6;P42684-7;P42684-10;P42684-8	ABL2_HUMAN	ABL2	Tyrosine-protein kinase ABL2	18.9904	18.7306	18.6734	19.1208	19.1179	19.0671	19.0906	19.3128	19.2385
	0.0227247	0.94902	0.0664028	P42685-2	P42685-2	FRK_HUMAN	FRK	Isoform 2 of Tyrosine-protein kinase FRK	14.7861	17.0175	15.0289	16.8879	14.9438	14.8017	14.0266	16.2433	15.8147
	2.00702	0.00983969	0.173407	P42694	P42694;P42694-2	HELZ_HUMAN	HELZ	Probable helicase with zinc finger domain	20.1528	20.0942	20.0242	19.9225	19.9071	19.9214	20.0094	20.0825	19.9408
	0.405941	0.392698	-0.113733	P42695	P42695	CNDD3_HUMAN	NCAPD3	Condensin-2 complex subunit D3	19.6236	19.2842	19.4475	19.6905	19.4602	19.5459	19.1294	19.0704	19.0168
+	3.6898	0.000204268	-1.01939	P42696	P42696;P42696-2	RBM34_HUMAN	RBM34	RNA-binding protein 34	20.3924	20.6042	20.4607	21.4105	21.5641	21.5409	20.6227	20.5346	20.6064
	1.05965	0.0871674	-0.60787	P42704	P42704	LPPRC_HUMAN	LRPPRC	Leucine-rich PPR motif-containing protein, mitochondrial	22.2188	22.7115	22.1071	22.6154	22.9534	23.2924	23.4432	23.7073	22.9644
+	1.8845	0.0130466	-0.831851	P42765	P42765	THIM_HUMAN	ACAA2	3-ketoacyl-CoA thiolase, mitochondrial	19.8585	20.309	19.8967	20.6273	20.8492	21.0832	21.6445	21.7943	21.301
+	5.67106	2.13273e-06	6.4597	P42766	P42766	RL35_HUMAN	RPL35	60S ribosomal protein L35	24.0803	24.2191	24.1195	17.9782	17.5852	17.4765	23.0341	23.2849	23.4386
	0.803049	0.15738	0.0750465	P42768	P42768	WASP_HUMAN	WAS	Wiskott-Aldrich syndrome protein	21.4596	21.5785	21.5067	21.3962	21.4858	21.4377	21.8398	21.8271	21.8394
	3.79374	0.000160791	0.581589	P42773	P42773	CDN2C_HUMAN	CDKN2C	Cyclin-dependent kinase 4 inhibitor C	20.752	20.8249	20.8913	20.2618	20.2178	20.2438	20.4133	20.317	20.4765
+	5.94721	1.12925e-06	-0.893113	P42785;P42785-2	P42785;P42785-2	PCP_HUMAN	PRCP	Lysosomal Pro-X carboxypeptidase	21.2165	21.2141	21.2013	22.0678	22.1198	22.1236	21.9279	21.8585	21.7406
	0.0751948	0.841018	-0.0556246	P42858	P42858	HD_HUMAN	HTT	Huntingtin	20.6021	20.0313	19.7779	20.349	20.0361	20.193	19.8576	19.8812	19.6486
	1.33193	0.0465663	0.181815	P42898;P42898-2	P42898;P42898-2	MTHR_HUMAN	MTHFR	Methylenetetrahydrofolate reductase	19.7896	19.8173	19.6162	19.5495	19.5472	19.5811	19.0771	19.3267	19.1618
	0.421274	0.379075	-0.661641	P43007	P43007;P43007-2	SATT_HUMAN	SLC1A4	Neutral amino acid transporter A	19.7783	17.7424	17.8356	18.9853	19.0699	19.286	18.6578	19.3096	19.1916
	1.15709	0.0696478	0.107438	P43034	P43034;P43034-2	LIS1_HUMAN	PAFAH1B1	Platelet-activating factor acetylhydrolase IB subunit beta	22.3227	22.3752	22.4356	22.2129	22.3061	22.2921	22.4513	22.4428	22.4811
+	2.17045	0.00675383	-0.814239	P43155;P43155-2;P43155-3	P43155;P43155-2;P43155-3	CACP_HUMAN	CRAT	Carnitine O-acetyltransferase	18.0732	18.5292	18.0936	18.9557	19.0412	19.1419	19.4261	19.6288	19.2291
	1.60682	0.0247274	0.152691	P43234	P43234	CATO_HUMAN	CTSO	Cathepsin O	18.8978	18.9781	18.935	18.847	18.7195	18.7863	19.0223	18.9485	19.1832
	1.67036	0.0213621	0.120676	P43243	P43243;P43243-2	MATR3_HUMAN	MATR3	Matrin-3	23.8773	23.8823	23.9576	23.8015	23.8088	23.7449	23.8806	23.7964	23.8832
	0.430206	0.371359	0.0370026	P43246	P43246;P43246-2	MSH2_HUMAN	MSH2	DNA mismatch repair protein Msh2	22.0303	21.992	21.9086	21.9333	21.9308	21.9557	21.8479	21.872	21.7685
	2.0598	0.00871368	-0.75344	P43250;P43250-2;P43250-3	P43250;P43250-2;P43250-3	GRK6_HUMAN	GRK6	G protein-coupled receptor kinase 6	18.5834	18.3509	18.3542	19.4044	19.2125	18.9319	19.0301	19.0268	19.1652
+	2.7326	0.00185098	-1.37889	P43251;P43251-2;P43251-3;P43251-4	P43251;P43251-2;P43251-3;P43251-4	BTD_HUMAN	BTD	Biotinidase	17.0324	16.9023	17.428	18.3102	18.6612	18.528	17.8123	17.8766	17.873
	1.53479	0.0291882	0.351013	P43304	P43304;P43304-2	GPDM_HUMAN	GPD2	Glycerol-3-phosphate dehydrogenase, mitochondrial	21.6009	21.7345	21.7546	21.1622	21.4717	21.4031	21.0794	21.1727	21.0953
+	3.28253	0.000521754	-0.81766	P43307;P43307-2	P43307;P43307-2	SSRA_HUMAN	SSR1	Translocon-associated protein subunit alpha	20.0687	19.9726	20.0138	20.7259	20.9799	20.8023	19.9199	20.1409	19.8635
+	0.603888	0.24895	-1.50095	P43353	P43353	AL3B1_HUMAN	ALDH3B1	Aldehyde dehydrogenase family 3 member B1	15.8926	15.7679	15.5296	16.3662	15.8957	19.4311	18.1728	19.0229	18.6806
+	2.89881	0.00126238	-1.47318	P43353-2	P43353;P43353-2	AL3B1_HUMAN	ALDH3B1	Isoform 2 of Aldehyde dehydrogenase family 3 member B1	17.4594	17.2205	17.3268	18.482	18.9027	19.0415	17.8556	17.9661	17.3397
	2.7774	0.00166957	0.37494	P43378	P43378	PTN9_HUMAN	PTPN9	Tyrosine-protein phosphatase non-receptor type 9	20.3094	20.2174	20.1568	19.8959	19.8188	19.8441	19.8937	19.9088	19.7671
	2.54231	0.00286872	-0.605312	P43405;P43405-2	P43405;P43405-2	KSYK_HUMAN	SYK	Tyrosine-protein kinase SYK	21.7109	21.7313	21.5485	22.1372	22.2812	22.3883	21.2879	21.5002	20.9456
	2.0975	0.00798908	0.13603	P43487	P43487;P43487-2	RANG_HUMAN	RANBP1	Ran-specific GTPase-activating protein	25.4271	25.4879	25.5168	25.3299	25.3574	25.3364	25.4782	25.4563	25.5245
	0.461503	0.345539	0.106078	P43490	P43490	NAMPT_HUMAN	NAMPT	Nicotinamide phosphoribosyltransferase	21.165	21.3887	21.3603	21.0596	21.2519	21.2842	21.5487	21.6753	21.3287
	0.802767	0.157483	-0.0391159	P43686	P43686;P43686-2	PRS6B_HUMAN	PSMC4	26S proteasome regulatory subunit 6B	23.4696	23.4978	23.5258	23.5275	23.5673	23.5156	23.6403	23.6083	23.688
	1.17406	0.0669789	-0.568921	P43897	P43897;P43897-2	EFTS_HUMAN	TSFM	Elongation factor Ts, mitochondrial	19.4941	19.9085	19.4133	19.873	20.1941	20.4556	20.8582	21.1098	20.5144
	1.94057	0.0114666	-0.453099	P45877	P45877	PPIC_HUMAN	PPIC	Peptidyl-prolyl cis-trans isomerase C	19.865	19.6707	19.7323	20.2214	20.3495	20.0564	19.4002	19.5571	19.6398
	0.163389	0.686453	-0.132472	P45880	P45880;P45880-1;P45880-2	VDAC2_HUMAN	VDAC2	Voltage-dependent anion-selective channel protein 2	22.4503	22.8119	22.7528	22.247	23.1757	22.9898	22.2939	22.7165	22.306
	0.985588	0.103374	-0.512047	P45954;P45954-2	P45954;P45954-2	ACDSB_HUMAN	ACADSB	Short/branched chain specific acyl-CoA dehydrogenase, mitochondrial	18.0593	18.6143	18.1836	18.5343	18.727	19.1321	19.4433	19.8347	19.2167
	1.68863	0.020482	-0.0997938	P45973	P45973	CBX5_HUMAN	CBX5	Chromobox protein homolog 5	24.2633	24.3162	24.3133	24.4296	24.4035	24.359	24.117	24.0309	24.175
	1.31292	0.0486495	0.0776056	P45974-2	P45974;P45974-2	UBP5_HUMAN	USP5	Isoform Short of Ubiquitin carboxyl-terminal hydrolase 5	22.9363	22.9924	22.9759	22.8648	22.9346	22.8724	23.3479	23.3145	23.3672
	0.524122	0.299142	0.184924	P45983;P45983-2;P45983-3;P45983-4	P45983;P45983-2;P45983-3;P45983-4;P45983-5;P53779;P53779-2;P53779-3	MK08_HUMAN	MAPK8	Mitogen-activated protein kinase 8	17.5131	17.1584	17.0125	17.0241	16.9773	17.1278	16.8558	17.2449	17.2911
	1.01094	0.0975116	-0.103611	P45984;P45984-2	P45984;P45984-2;P45984-3;P45984-4	MK09_HUMAN	MAPK9	Mitogen-activated protein kinase 9	19.7987	19.7026	19.6346	19.8024	19.819	19.8253	19.6125	19.7247	19.5773
	0.854249	0.139879	0.244834	P45985;P45985-2	P45985;P45985-2	MP2K4_HUMAN	MAP2K4	Dual specificity mitogen-activated protein kinase kinase 4	19.2666	19.1775	19.0116	18.6884	19.041	18.9918	19.1895	19.1057	18.7636
+	4.93077	1.17282e-05	-2.56154	P46013	P46013;P46013-2	KI67_HUMAN	MKI67	Proliferation marker protein Ki-67	19.5458	19.3314	19.5244	22.1481	22.024	21.9141	20.948	20.3538	20.9258
	0.286219	0.517345	-0.13919	P46019	P46020;P46020-2;P46020-3;P46019	KPB2_HUMAN	PHKA2	Phosphorylase b kinase regulatory subunit alpha, liver isoform	17.4996	17.2776	17.3427	17.8755	17.2702	17.3918	17.462	17.2148	16.8632
	1.36992	0.0426661	0.575109	P46020;P46020-2;P46020-3	P46020;P46020-2;P46020-3	KPB1_HUMAN	PHKA1	Phosphorylase b kinase regulatory subunit alpha, skeletal muscle isoform	18.829	18.4069	18.1795	17.8188	17.8894	17.9818	18.5865	18.5161	18.2139
	0.986975	0.103045	-0.10623	P46060	P46060	RAGP1_HUMAN	RANGAP1	Ran GTPase-activating protein 1	22.5443	22.6551	22.6444	22.6491	22.7634	22.7499	22.4947	22.4916	22.4071
	0.343961	0.452938	0.043656	P46063	P46063	RECQ1_HUMAN	RECQL	ATP-dependent DNA helicase Q1	21.9962	21.9368	21.8401	21.8925	21.8303	21.9193	21.7978	21.8026	21.6675
	3.99306	0.000101611	-0.680651	P46087;P46087-4	P46087;P46087-2;P46087-3;P46087-4	NOP2_HUMAN	NOP2	Probable 28S rRNA (cytosine(4447)-C(5))-methyltransferase	20.1931	20.236	20.1993	20.9562	20.9017	20.8125	20.7878	20.7245	20.8195
	2.93236	0.00116854	0.322912	P46100-4	P46100;P46100-3;P46100-4;P46100-5;P46100-6	ATRX_HUMAN	ATRX	Isoform 3 of Transcriptional regulator ATRX	19.3598	19.3842	19.2855	18.9713	19.0329	19.0565	19.0747	19.1201	19.0122
	0.605622	0.247958	0.10058	P46108-2	P46108-2	CRK_HUMAN	CRK	Isoform Crk-I of Adapter molecule crk	20.9274	21.0364	21.059	20.7828	20.9789	20.9595	20.9624	20.8872	20.9067
	1.13553	0.0731933	0.256547	P46109	P46109	CRKL_HUMAN	CRKL	Crk-like protein	22.8753	23.0098	22.9362	22.487	22.7981	22.7666	22.9797	23.0316	22.9917
	0.840115	0.144506	-0.397848	P46199	P46199	IF2M_HUMAN	MTIF2	Translation initiation factor IF-2, mitochondrial	14.7244	15.2012	14.7315	15.568	15.0436	15.239	15.5094	15.9467	15.7092
	2.35214	0.00444484	-0.113446	P46379;P46379-2;P46379-3	P46379;P46379-2;P46379-3;P46379-4;P46379-5	BAG6_HUMAN	BAG6	Large proline-rich protein BAG6	22.4796	22.4597	22.4466	22.6095	22.5608	22.5559	22.4719	22.442	22.5155
	3.41837	0.000381617	-0.37398	P46459	P46459;P46459-2	NSF_HUMAN	NSF	Vesicle-fusing ATPase	23.6327	23.5534	23.5302	23.919	23.958	23.9612	23.6364	23.6241	23.5497
	2.37532	0.00421385	-0.398067	P46531	P46531	NOTC1_HUMAN	NOTCH1	Neurogenic locus notch homolog protein 1	18.6001	18.7318	18.7709	19.1812	19.0851	19.0307	19.2624	19.0836	19.1611
	0.415603	0.384058	0.132716	P46734;P46734-2;P46734-3	P46734;P46734-2;P46734-3	MP2K3_HUMAN	MAP2K3	Dual specificity mitogen-activated protein kinase kinase 3	18.4005	18.2959	18.4493	18.4002	17.9943	18.353	18.5463	18.3721	17.9683
	0.0670507	0.856938	-0.0180372	P46736	P46736;P46736-2;P46736-3;P46736-4;P46736-5	BRCC3_HUMAN	BRCC3	Lys-63-specific deubiquitinase BRCC36	20.6407	20.8557	20.805	20.653	20.8254	20.8772	20.8342	20.8553	20.7838
	1.41559	0.0384072	0.211018	P46776	P46776	RL27A_HUMAN	RPL27A	60S ribosomal protein L27a	26.502	26.5511	26.3251	26.2659	26.2499	26.2294	26.0203	26.3135	26.4449
	0.349021	0.447692	0.0260824	P46777	P46777	RL5_HUMAN	RPL5	60S ribosomal protein L5	25.1532	25.1287	25.1619	25.1711	25.125	25.0694	25.1881	25.1589	25.2143
	0.704539	0.197452	0.1674	P46778	P46778	RL21_HUMAN	RPL21	60S ribosomal protein L21	23.4631	23.7203	23.6805	23.4285	23.3416	23.5915	23.4702	23.3298	23.4723
	2.91528	0.00121541	-0.217271	P46779	P46779;P46779-2;P46779-3;P46779-4;P46779-5	RL28_HUMAN	RPL28	60S ribosomal protein L28	25.347	25.3396	25.3945	25.6108	25.541	25.581	25.3283	25.4767	25.3412
	1.40165	0.0396597	-0.377005	P46781	P46781	RS9_HUMAN	RPS9	40S ribosomal protein S9	24.7853	24.98	25.0956	25.1629	25.4527	25.3762	25.0359	25.0061	24.9477
	1.51905	0.0302659	-0.336167	P46782	P46782	RS5_HUMAN	RPS5	40S ribosomal protein S5	22.5449	22.5337	22.6117	22.7016	23.0116	22.9856	22.4361	22.1912	22.1227
	1.59796	0.0252372	0.18459	P46783	P46783	RS10_HUMAN	RPS10	40S ribosomal protein S10	24.3132	24.3968	24.3657	24.0868	24.2481	24.1871	24.3946	24.2735	24.1132
	1.77874	0.0166439	0.140471	P46821	P46821	MAP1B_HUMAN	MAP1B	Microtubule-associated protein 1B	19.8737	19.7685	19.7776	19.6849	19.6671	19.6464	21.3506	21.1413	21.3641
	3.61826	0.000240844	-0.408509	P46926	P46926;P46926-2	GNPI1_HUMAN	GNPDA1	Glucosamine-6-phosphate isomerase 1	21.8654	21.7812	21.7958	22.2416	22.2439	22.1824	22.4436	22.405	22.5673
	0.89663	0.126873	0.188793	P46934-4	P46934;P46934-2;P46934-3;P46934-4	NEDD4_HUMAN	NEDD4	Isoform 4 of E3 ubiquitin-protein ligase NEDD4	20.0231	20.1134	20.0459	19.685	19.9873	19.9438	20.2566	20.3564	20.0955
	0.298069	0.50342	-0.0645974	P46937;P46937-2;P46937-3;P46937-5;P46937-6;P46937-7;P46937-8;P46937-9	P46937;P46937-2;P46937-3;P46937-5;P46937-6;P46937-7;P46937-8;P46937-9	YAP1_HUMAN	YAP1	Transcriptional coactivator YAP1	18.7667	18.6561	18.6747	18.753	18.9092	18.6291	19.0262	18.9159	18.7983
	2.3756	0.00421114	-0.688643	P46939-2	P46939;P46939-2	UTRN_HUMAN	UTRN	Isoform 2 of Utrophin	20.4318	20.39	20.1215	20.8756	21.039	21.0946	19.9236	20.2953	19.7374
	3.67778	0.000209999	-0.338078	P46940	P46940	IQGA1_HUMAN	IQGAP1	Ras GTPase-activating-like protein IQGAP1	23.7794	23.7525	23.7681	24.0571	24.1422	24.1149	23.56	23.5941	23.5242
	0.390924	0.406515	-0.103362	P46952	P46952;P46952-2	3HAO_HUMAN	HAAO	3-hydroxyanthranilate 3,4-dioxygenase	20.4649	20.6457	20.656	20.5093	20.8095	20.7578	20.7889	20.8236	20.6527
	2.44015	0.00362956	-0.74603	P46976;P46976-2	P46976;P46976-2	GLYG_HUMAN	GYG1	Glycogenin-1	20.0557	20.0293	20.06	20.5593	20.8573	20.9665	20.5168	20.4616	20.2285
	1.75687	0.0175038	-0.794961	P46977	P46977;P46977-2	STT3A_HUMAN	STT3A	Dolichyl-diphosphooligosaccharide--protein glycosyltransferase subunit STT3A	19.2927	19.2271	19.1174	19.6151	20.1678	20.2391	18.935	19.7137	19.3566
	4.38532	4.1179e-05	-0.49283	P47224	P47224	MSS4_HUMAN	RABIF	Guanine nucleotide exchange factor MSS4	21.4363	21.4707	21.4267	21.9747	21.9372	21.9002	21.5791	21.4573	21.5723
+	2.8203	0.0015125	1.2425	P47712	P47712	PA24A_HUMAN	PLA2G4A	Cytosolic phospholipase A2	20.5442	20.2824	20.0138	18.9467	19.05	19.1162	19.1123	19.1673	19.0148
	2.42386	0.00376821	-0.153337	P47755	P47755	CAZA2_HUMAN	CAPZA2	F-actin-capping protein subunit alpha-2	21.8789	21.8579	21.7958	21.991	22.0063	21.9953	21.154	21.0958	21.1324
+	3.61555	0.000242353	-1.50592	P47756	P47756	CAPZB_HUMAN	CAPZB	F-actin-capping protein subunit beta	16.1815	16.3424	16.5277	17.7829	17.9937	17.7928	16.2049	16.033	15.8512
	1.4664	0.0341664	-0.0817324	P47756-2	P47756;P47756-2	CAPZB_HUMAN	CAPZB	Isoform 2 of F-actin-capping protein subunit beta	25.3387	25.3437	25.3278	25.3836	25.468	25.4038	24.7728	24.803	24.8745
	2.07395	0.0084344	0.306847	P47813	O14602;P47813	IF1AX_HUMAN	EIF1AX	Eukaryotic translation initiation factor 1A, X-chromosomal	22.8026	22.8843	22.9709	22.4996	22.6029	22.6348	22.8476	22.8768	22.8004
	1.56944	0.0269503	-0.221098	P47897	P47897;P47897-2	SYQ_HUMAN	QARS1	Glutamine--tRNA ligase	22.0961	22.2335	22.0995	22.2797	22.3733	22.4395	22.2298	22.4403	22.0418
	0.827838	0.148649	0.730932	P47914	P47914	RL29_HUMAN	RPL29	60S ribosomal protein L29	19.9752	20.2701	19.214	18.6508	19.0596	19.5561	19.1348	19.846	19.6619
	1.36146	0.0435053	-0.134745	P47974	Q07352;P47974;P26651	TISD_HUMAN	ZFP36L2	mRNA decay activator protein ZFP36L2	19.0675	19.1033	19.0792	19.1985	19.304	19.1517	18.8074	18.7196	18.8795
+	1.45748	0.0348752	-1.43983	P47985	P0C7P4;P47985	UCRI_HUMAN	UQCRFS1	Cytochrome b-c1 complex subunit Rieske, mitochondrial	20.9483	21.7335	21.2198	21.9485	23.0938	23.1788	22.375	23.171	22.0742
	0.908853	0.123352	-0.648883	P48047	P48047	ATPO_HUMAN	ATP5PO	ATP synthase subunit O, mitochondrial	22.4461	23.1804	22.7714	22.9417	23.6282	23.7746	24.0072	24.2215	23.6889
	1.40986	0.0389172	0.265025	P48059;P48059-2;P48059-3;P48059-4;P48059-5	P48059;P48059-2;P48059-3;P48059-4;P48059-5	LIMS1_HUMAN	LIMS1	LIM and senescent cell antigen-like-containing domain protein 1	22.5031	22.6151	22.643	22.1716	22.3736	22.4208	22.4136	22.3967	22.4289
	2.63868	0.00229785	-0.648574	P48147	P48147	PPCE_HUMAN	PREP	Prolyl endopeptidase	21.9314	21.8253	21.6314	22.3894	22.441	22.5034	21.6595	21.9707	21.539
+	4.82343	1.50166e-05	-1.22477	P48163	P48163;P48163-2	MAOX_HUMAN	ME1	NADP-dependent malic enzyme	19.9671	20.0231	20.02	21.1376	21.2696	21.2773	21.2315	21.2565	21.1384
	2.39432	0.00403349	0.220519	P48200	P48200;P48200-2	IREB2_HUMAN	IREB2	Iron-responsive element-binding protein 2	20.6586	20.6733	20.6334	20.3711	20.4929	20.4398	20.2663	20.3096	20.2126
	4.22714	5.92728e-05	0.560966	P48378	P48378;P48378-2	RFX2_HUMAN	RFX2	DNA-binding protein RFX2	19.4558	19.5317	19.5462	18.9406	18.9791	18.9311	19.6328	19.6856	19.5614
	0.925798	0.118632	0.851617	P48380;P48380-2	P48380;P48380-2;P48380-3	RFX3_HUMAN	RFX3	Transcription factor RFX3	15.0465	15.3453	15.8704	14.9027	14.9472	13.8575	15.0509	14.8327	14.7225
	1.67695	0.0210402	0.195981	P48382	P48382;P48382-2	RFX5_HUMAN	RFX5	DNA-binding protein RFX5	20.199	20.1036	20.1785	19.9817	20.0314	19.8801	20.2854	20.1305	20.2692
	3.20108	0.000629388	0.282585	P48426;P48426-2	P78356;P78356-2;P48426;P48426-2	PI42A_HUMAN	PIP4K2A	Phosphatidylinositol 5-phosphate 4-kinase type-2 alpha	22.0498	22.0996	22.1282	21.774	21.8286	21.8272	21.6783	21.7622	21.7031
	0.0305095	0.93216	-0.00517082	P48444	P48444	COPD_HUMAN	ARCN1	Coatomer subunit delta	24.3429	24.4412	24.4555	24.3289	24.4615	24.4647	24.531	24.5573	24.4082
	1.26938	0.0537793	-0.160148	P48449	P48449;P48449-2;P48449-3	LSS_HUMAN	LSS	Lanosterol synthase	20.561	20.6874	20.5007	20.7611	20.6996	20.7688	21.016	21.0693	20.9796
	0.534011	0.292408	-0.0483545	P48454;P48454-3	P48454;P48454-3	PP2BC_HUMAN	PPP3CC	Serine/threonine-protein phosphatase 2B catalytic subunit gamma isoform	18.6698	18.5593	18.5818	18.692	18.6189	18.6449	18.671	18.5981	18.7293
+	4.86536	1.36346e-05	-1.67168	P48506	P48506	GSH1_HUMAN	GCLC	Glutamate--cysteine ligase catalytic subunit	18.8426	18.7365	18.6185	20.4169	20.3947	20.401	18.6201	18.8551	18.7676
	0.640928	0.228598	-0.0557048	P48507	P48507	GSH0_HUMAN	GCLM	Glutamate--cysteine ligase regulatory subunit	22.0963	22.0932	21.9822	22.0916	22.1305	22.1167	22.2744	22.2476	22.1928
+	1.23914	0.0576576	-1.71387	P48509	P48509	CD151_HUMAN	CD151	CD151 antigen	19.178	17.138	17.3439	19.5621	19.5636	19.6759	17.3791	17.7423	17.905
	1.83215	0.014718	-0.55797	P48553	P48553	TPC10_HUMAN	TRAPPC10	Trafficking protein particle complex subunit 10	19.6098	19.2931	19.2038	20.0369	19.8457	19.8981	19.6609	19.6196	19.4891
	0.395977	0.401812	0.051075	P48556	P48556	PSMD8_HUMAN	PSMD8	26S proteasome non-ATPase regulatory subunit 8	23.0551	23.0343	22.8932	22.904	22.9622	22.9632	23.0359	23.1482	22.9618
	1.10129	0.0791968	0.261268	P48595	P48595	SPB10_HUMAN	SERPINB10	Serpin B10	20.7349	20.8414	20.6484	20.3131	20.48	20.6477	20.3569	20.5516	20.0578
	1.94764	0.0112814	0.464234	P48634	P48634;P48634-2;P48634-3;P48634-4	PRC2A_HUMAN	PRRC2A	Protein PRRC2A	22.3515	22.0648	22.2758	21.8852	21.7143	21.6998	21.6721	21.4908	21.7322
	0.713591	0.193379	-0.118587	P48637	P48637;P48637-2	GSHB_HUMAN	GSS	Glutathione synthetase	21.0068	21.0792	21.2065	21.1199	21.2528	21.2756	21.0262	20.9264	20.8876
	2.87588	0.00133082	-0.277795	P48643	P48643;P48643-2	TCPE_HUMAN	CCT5	T-complex protein 1 subunit epsilon	24.3177	24.366	24.4323	24.6511	24.6669	24.6313	24.5125	24.4011	24.4232
	0.673995	0.211838	-0.387658	P48651;P48651-2;P48651-3	P48651;P48651-2;P48651-3	PTSS1_HUMAN	PTDSS1	Phosphatidylserine synthase 1	18.1087	17.8684	17.8182	17.8382	18.6423	18.4779	17.6467	18.5295	18.274
+	3.45453	0.000351134	-1.17781	P48723	P48723	HSP13_HUMAN	HSPA13	Heat shock 70 kDa protein 13	18.0108	18.0003	17.7675	18.9907	19.225	19.0963	19.1238	19.1723	18.7166
	0.219702	0.602974	0.0505466	P48729	P48729;P48729-2;P48729-3	KC1A_HUMAN	CSNK1A1	Casein kinase I isoform alpha	20.9831	20.7058	20.7847	20.8409	20.7591	20.722	20.7551	20.7702	20.7241
	0.00614146	0.985958	0.00170008	P48730;P48730-2	P48730;P48730-2	KC1D_HUMAN	CSNK1D	Casein kinase I isoform delta	20.1714	20.2015	20.2835	20.0579	20.3454	20.2479	19.7113	19.8604	20.0415
	1.27919	0.0525781	-0.761694	P48735	P48735;P48735-2	IDHP_HUMAN	IDH2	Isocitrate dehydrogenase [NADP], mitochondrial	21.6414	22.2604	21.7448	22.269	22.6949	22.9678	23.3162	23.549	22.9563
	1.97132	0.0106826	-0.480457	P48736	P48736	PK3CG_HUMAN	PIK3CG	Phosphatidylinositol 4,5-bisphosphate 3-kinase catalytic subunit gamma isoform	18.9419	18.7541	18.6968	19.4308	19.2041	19.1993	18.572	18.4251	18.605
	1.82421	0.0149895	0.155717	P48739;P48739-3	P48739;P48739-2;P48739-3	PIPNB_HUMAN	PITPNB	Phosphatidylinositol transfer protein beta isoform	21.9538	21.9088	21.8468	21.712	21.7421	21.7881	21.948	21.9012	21.8188
	1.94393	0.0113781	-0.225552	P48960;P48960-2;P48960-3	P48960;P48960-2;P48960-3	AGRE5_HUMAN	ADGRE5	Adhesion G protein-coupled receptor E5	20.7822	20.9132	20.9207	21.129	21.1127	21.051	21.1652	21.0638	21.1591
	1.24655	0.0566821	-0.145189	P49005	P49005	DPOD2_HUMAN	POLD2	DNA polymerase delta subunit 2	21.3734	21.4608	21.4453	21.4765	21.6224	21.6161	21.4048	21.4784	21.342
	2.42514	0.00375716	0.540633	P49006	P49006	MRP_HUMAN	MARCKSL1	MARCKS-related protein	21.7523	21.7826	21.5442	21.109	21.2495	21.0988	21.0277	21.2417	21.2198
	5.66517	2.16185e-06	0.624132	P49023-3	P49023;P49023-2;P49023-3;P49023-4	PAXI_HUMAN	PXN	Isoform Gamma of Paxillin	20.212	20.2178	20.2595	19.6076	19.6099	19.5993	20.6494	20.5963	20.6875
	1.7824	0.0165044	0.128939	P49116	P49116;P49116-2	NR2C2_HUMAN	NR2C2	Nuclear receptor subfamily 2 group C member 2	19.7185	19.7031	19.7475	19.5787	19.6516	19.5521	19.6425	19.6102	19.7024
	2.04209	0.00907643	-0.168557	P49137	P49137;P49137-2	MAPK2_HUMAN	MAPKAPK2	MAP kinase-activated protein kinase 2	20.8919	20.8924	20.9787	21.0478	21.1101	21.1107	21.2343	21.1378	21.2033
	0.845712	0.142655	0.126713	P49189;P49189-3	P49189;P49189-2;P49189-3	AL9A1_HUMAN	ALDH9A1	4-trimethylaminobutyraldehyde dehydrogenase	22.8522	22.999	22.9517	22.7034	22.8319	22.8874	23.3607	23.5385	23.2674
	0.444136	0.359637	-0.214081	P49207	P49207	RL34_HUMAN	RPL34	60S ribosomal protein L34	23.3257	23.6309	23.5964	23.3761	23.8333	23.9859	23.4901	23.6889	23.4109
	3.10076	0.000792941	0.558414	P49247	P49247	RPIA_HUMAN	RPIA	Ribose-5-phosphate isomerase	20.9275	21.0504	21.0526	20.5084	20.4839	20.363	21.377	21.2325	21.4068
+	1.7332	0.0184843	-1.06611	P49257	P49257	LMAN1_HUMAN	LMAN1	Protein ERGIC-53	17.2404	16.9244	16.3231	17.7758	18.0148	17.8957	16.9262	17.5397	17.226
	0.819212	0.151631	-0.06036	P49321	P49321;P49321-3;P49321-4	NASP_HUMAN	NASP	Nuclear autoantigenic sperm protein	24.8263	24.845	24.9118	24.8847	24.9612	24.9182	24.8005	24.8784	25.0079
	1.06735	0.0856356	-0.47119	P49327	P49327	FAS_HUMAN	FASN	Fatty acid synthase	24.2723	23.889	23.5709	24.3516	24.3255	24.4687	23.8983	24.1954	23.6021
	0.382343	0.414626	-0.0580915	P49354	P49354;P49354-2	FNTA_HUMAN	FNTA	Protein farnesyltransferase/geranylgeranyltransferase type-1 subunit alpha	21.5553	21.6494	21.6289	21.5684	21.6733	21.7662	21.6278	21.6539	21.543
	0.0720943	0.847044	0.0255769	P49356	P49356;P49356-2	FNTB_HUMAN	FNTB	Protein farnesyltransferase subunit beta	20.8078	21.0037	20.9723	20.6922	20.9609	21.054	20.7555	20.879	20.5945
	4.8354	1.46084e-05	0.671248	P49366	P49366;P49366-2;P49366-3	DHYS_HUMAN	DHPS	Deoxyhypusine synthase	21.9867	22.0036	22.0462	21.3112	21.333	21.3786	22.1227	22.0557	22.0187
	3.03572	0.000921033	-0.149848	P49368	P49368;P49368-2	TCPG_HUMAN	CCT3	T-complex protein 1 subunit gamma	25.9107	25.9367	25.9038	26.078	26.0832	26.0395	25.8992	25.9178	25.8852
	0.818471	0.15189	-0.579027	P49406	P49406	RM19_HUMAN	MRPL19	39S ribosomal protein L19, mitochondrial	19.15	19.807	19.254	19.5188	20.0252	20.404	20.4747	20.7525	19.9726
	2.39368	0.00403943	-0.186259	P49407-2	P49407;P49407-2;P10523	ARRB1_HUMAN	ARRB1	Isoform 1B of Beta-arrestin-1	21.2966	21.3808	21.3437	21.5452	21.5476	21.4871	21.5118	21.5474	21.3619
+	1.89181	0.0128288	-1.07259	P49411	P49411	EFTU_HUMAN	TUFM	Elongation factor Tu, mitochondrial	22.5793	23.1542	22.5902	23.5524	23.8722	24.1169	24.355	24.6188	24.1246
	0.0327968	0.927263	0.0124003	P49427	P49427	UB2R1_HUMAN	CDC34	Ubiquitin-conjugating enzyme E2 R1	19.5399	19.807	19.7752	19.5099	19.8307	19.7445	19.8422	19.754	19.8768
	0.836327	0.145772	0.0868772	P49441	P49441	INPP_HUMAN	INPP1	Inositol polyphosphate 1-phosphatase	20.2615	20.2834	20.2636	20.108	20.1685	20.2713	20.1584	20.2001	20.1798
	0.520187	0.301865	-0.207704	P49448	P49448	DHE4_HUMAN	GLUD2	Glutamate dehydrogenase 2, mitochondrial	17.2048	17.7496	17.3021	17.5421	17.6188	17.7187	18.1034	18.4738	17.6331
	3.29482	0.000507195	-0.400784	P49454	P49454	CENPF_HUMAN	CENPF	Centromere protein F	19.6773	19.7538	19.79	20.1802	20.1108	20.1325	19.6687	19.5206	19.6334
	0.122571	0.7541	0.0292339	P49458	P49458;P49458-2	SRP09_HUMAN	SRP9	Signal recognition particle 9 kDa protein	25.5135	25.6155	25.6732	25.4304	25.6781	25.6061	25.627	25.5748	25.4968
	0.493473	0.321016	0.166241	P49459;P49459-3	P49459;P49459-2;P49459-3	UBE2A_HUMAN	UBE2A	Ubiquitin-conjugating enzyme E2 A	20.9062	21.1228	21.2274	20.6945	21.036	21.0272	20.7127	20.7844	20.5083
	2.03784	0.00916566	0.202883	P49585	P49585	PCY1A_HUMAN	PCYT1A	Choline-phosphate cytidylyltransferase A	22.8022	22.896	22.8919	22.6004	22.6946	22.6865	22.8174	22.7744	22.8337
	2.94687	0.00113012	0.344227	P49588;P49588-2	P49588;P49588-2	SYAC_HUMAN	AARS1	Alanine--tRNA ligase, cytoplasmic	24.6177	24.684	24.6454	24.2322	24.3338	24.3484	24.672	24.7139	24.5979
	2.20945	0.00617373	0.255345	P49589-3	P49589;P49589-2;P49589-3	SYCC_HUMAN	CARS1	Isoform 3 of Cysteine--tRNA ligase, cytoplasmic	22.6641	22.6659	22.5297	22.3326	22.3684	22.3927	22.8924	23.044	22.7802
+	2.20978	0.00616914	-0.801136	P49590;P49590-2	P49590;P49590-2	SYHM_HUMAN	HARS2	Histidine--tRNA ligase, mitochondrial	18.1329	18.3712	17.9514	18.876	18.8491	19.1339	19.4217	19.595	19.113
	1.10272	0.0789371	0.071434	P49591	P49591	SYSC_HUMAN	SARS1	Serine--tRNA ligase, cytoplasmic	24.0523	24.1087	24.1064	24.0161	24.0606	23.9766	24.6596	24.6562	24.7789
	1.79322	0.0160985	-0.310529	P49593	P49593;P49593-2	PPM1F_HUMAN	PPM1F	Protein phosphatase 1F	20.4134	20.5425	20.5266	20.678	20.8353	20.9008	21.0037	21.0765	20.8774
	0.938501	0.115212	-0.244823	P49619;P49619-2;P49619-3	P49619;P49619-2;P49619-3	DGKG_HUMAN	DGKG	Diacylglycerol kinase gamma	18.823	18.7756	18.6925	19.2402	18.887	18.8983	18.7462	18.7185	18.8245
	1.1256	0.0748852	-0.135478	P49641	P49641	MA2A2_HUMAN	MAN2A2	Alpha-mannosidase 2x	20.5283	20.5228	20.6735	20.6633	20.7594	20.7083	20.8417	20.9826	20.9037
	2.80744	0.00155799	-0.525994	P49642	P49642	PRI1_HUMAN	PRIM1	DNA primase small subunit	20.2613	20.2734	20.1527	20.6569	20.7545	20.8539	20.0868	20.1511	19.7889
	2.92514	0.00118812	-0.540219	P49643	P49643;P49643-2	PRI2_HUMAN	PRIM2	DNA primase large subunit	19.4908	19.4432	19.3401	19.8699	19.998	20.0269	19.1714	19.3785	19.1948
	0.910145	0.122986	0.305759	P49662	P49662;P49662-2	CASP4_HUMAN	CASP4	Caspase-4	20.8543	20.98	20.9396	20.3326	20.6715	20.8525	20.5784	20.6197	20.1479
	0.646364	0.225754	0.116431	P49674	P48730;P48730-2;P49674	KC1E_HUMAN	CSNK1E	Casein kinase I isoform epsilon	18.8861	18.6131	18.766	18.6381	18.6728	18.6051	18.5741	18.4132	18.4593
	2.12804	0.00744658	0.648287	P49711	P49711;P49711-2	CTCF_HUMAN	CTCF	Transcriptional repressor CTCF	19.9356	19.8585	19.962	19.5212	19.1603	19.1299	19.0023	19.2859	19.215
	2.57505	0.00266044	0.325919	P49715;P49715-2;P49715-3;P49715-4	P49715;P49715-2;P49715-3;P49715-4	CEBPA_HUMAN	CEBPA	CCAAT/enhancer-binding protein alpha	21.4183	21.4758	21.545	21.2188	21.1256	21.1169	21.3314	21.3073	21.391
	1.20372	0.0625583	0.156609	P49720	P49720	PSB3_HUMAN	PSMB3	Proteasome subunit beta type-3	22.095	22.1687	22.2698	21.9533	22.0482	22.0622	22.3742	22.36	22.2241
	2.32494	0.00473222	0.183681	P49721	P49721	PSB2_HUMAN	PSMB2	Proteasome subunit beta type-2	23.8473	23.9012	23.9282	23.6666	23.7403	23.7188	23.8895	23.9518	23.6763
	2.68604	0.00206045	-0.231841	P49736	P49736	MCM2_HUMAN	MCM2	DNA replication licensing factor MCM2	24.0234	24.0549	23.963	24.2109	24.2728	24.2531	23.8269	23.9431	23.6651
+	2.2404	0.0057491	-1.70133	P49748;P49748-2;P49748-3	P49748;P49748-2;P49748-3	ACADV_HUMAN	ACADVL	Very long-chain specific acyl-CoA dehydrogenase, mitochondrial	19.6427	20.3292	19.6352	21.175	21.6151	21.921	21.5405	21.8131	21.2443
	2.07445	0.00842466	0.0892913	P49750	P49750;P49750-1	YLPM1_HUMAN	YLPM1	YLP motif-containing protein 1	21.5975	21.6264	21.6348	21.5487	21.5407	21.5014	21.6989	21.6163	21.7226
	0.056209	0.8786	0.0673796	P49753	P49753;P49753-2	ACOT2_HUMAN	ACOT2	Acyl-coenzyme A thioesterase 2, mitochondrial	15.7708	16.3737	15.9399	15.2426	16.1447	16.495	17.44	17.6601	16.5031
	0.242603	0.572001	-0.0897312	P49754;P49754-2;P49754-3	P49754;P49754-2;P49754-3	VPS41_HUMAN	VPS41	Vacuolar protein sorting-associated protein 41 homolog	18.3699	18.362	18.0405	18.1567	18.4051	18.4798	18.4415	18.7593	18.1672
	1.45964	0.0347022	-0.56937	P49755	P49755	TMEDA_HUMAN	TMED10	Transmembrane emp24 domain-containing protein 10	20.4012	20.2788	20.0834	20.5157	20.9396	21.0162	20.3509	20.7544	20.099
	1.83402	0.0146548	0.146835	P49756	P49756	RBM25_HUMAN	RBM25	RNA-binding protein 25	22.88	22.8625	22.8137	22.6574	22.7595	22.6988	22.5	22.612	22.5622
	0.662817	0.217362	-0.0662454	P49757;P49757-2;P49757-3;P49757-4	P49757;P49757-2;P49757-3;P49757-4;P49757-5;P49757-6;P49757-7;P49757-8	NUMB_HUMAN	NUMB	Protein numb homolog	20.9171	20.9945	21.0539	21.0831	21.0697	21.0116	21.3796	21.2818	21.4355
	1.10615	0.0783153	0.414808	P49760;P49760-3	P49760;P49760-3	CLK2_HUMAN	CLK2	Dual specificity protein kinase CLK2	18.673	18.6604	18.6344	17.8919	18.4539	18.3774	18.6387	18.7124	18.4526
	2.89268	0.00128033	-0.331985	P49761;P49761-1	P49761;P49761-1	CLK3_HUMAN	CLK3	Dual specificity protein kinase CLK3	19.3488	19.3237	19.2457	19.5899	19.641	19.6832	19.5263	19.611	19.3269
	0.168574	0.678306	0.0196978	P49770	P49770	EI2BB_HUMAN	EIF2B2	Translation initiation factor eIF-2B subunit beta	20.4082	20.4642	20.3766	20.356	20.3657	20.4682	20.3186	20.3635	20.1587
	0.369318	0.42725	-0.0545667	P49773	P49773	HINT1_HUMAN	HINT1	Histidine triad nucleotide-binding protein 1	22.0025	22.0796	22.2023	22.1767	22.1084	22.163	22.1056	22.0066	22.1038
	1.96257	0.0109	0.308812	P49790;P49790-2	P49790;P49790-2;P49790-3	NU153_HUMAN	NUP153	Nuclear pore complex protein Nup153	20.3867	20.279	20.3931	20.1474	20.0381	19.9469	20.4551	20.16	20.464
	0.227735	0.591922	-0.0279013	P49792	P49792	RBP2_HUMAN	RANBP2	E3 SUMO-protein ligase RanBP2	21.8041	21.7348	21.6401	21.7664	21.7446	21.7517	21.6492	21.7367	21.5007
	1.43165	0.0370123	-0.353928	P49795	P49795	RGS19_HUMAN	RGS19	Regulator of G-protein signaling 19	15.7349	15.7197	15.9607	16.2109	16.2726	15.9936	15.6835	16.0879	16.1621
+	3.63332	0.000232639	1.32787	P49796;P49796-1;P49796-4;P49796-6	P49796;P49796-1;P49796-2;P49796-4;P49796-6;P49796-7;P49796-8;P49796-9	RGS3_HUMAN	RGS3	Regulator of G-protein signaling 3	17.7779	17.8172	17.7781	16.6194	16.2633	16.5069	18.781	18.6925	18.7349
	0.707014	0.19633	-0.1884	P49815;P49815-2;P49815-3;P49815-4;P49815-5;P49815-7	P49815;P49815-2;P49815-3;P49815-4;P49815-5;P49815-6;P49815-7	TSC2_HUMAN	TSC2	Tuberin	19.4361	19.1951	19.0346	19.3656	19.3875	19.4779	19.1785	19.3454	19.1792
+	1.74811	0.0178605	-0.871306	P49821;P49821-2	P49821;P49821-2	NDUV1_HUMAN	NDUFV1	NADH dehydrogenase [ubiquinone] flavoprotein 1, mitochondrial	20.4069	20.9337	20.5219	21.2012	21.532	21.7433	22.0113	22.2837	21.7727
	2.29011	0.00512726	0.162995	P49840	P49840	GSK3A_HUMAN	GSK3A	Glycogen synthase kinase-3 alpha	21.6146	21.6373	21.562	21.4057	21.4488	21.4705	21.4539	21.5025	21.3919
	0.207437	0.620244	-0.0215638	P49841;P49841-2	P49841;P49841-2;P49840	GSK3B_HUMAN	GSK3B	Glycogen synthase kinase-3 beta	20.3964	20.3065	20.2737	20.3312	20.3299	20.3802	20.291	20.312	20.3123
	0.671441	0.213088	0.670521	P49842;P49842-2;P49842-3;P49842-4	P49842;P49842-2;P49842-3;P49842-4	STK19_HUMAN	STK19	Serine/threonine-protein kinase 19	16.0275	15.8036	16.1912	15.3817	16.0741	14.5551	15.7517	15.132	15.3804
	3.41879	0.000381247	0.14997	P49848;P49848-3	P49848;P49848-2;P49848-3;P49848-4	TAF6_HUMAN	TAF6	Transcription initiation factor TFIID subunit 6	19.9845	19.9806	19.9798	19.8587	19.8178	19.8186	19.8084	19.7836	19.7826
	1.56099	0.0274798	0.33632	P49902;P49902-2	P49902;P49902-2	5NTC_HUMAN	NT5C2	Cytosolic purine 5'-nucleotidase	20.4551	20.309	20.1182	19.9922	19.9328	19.9483	20.0267	20.1814	19.9664
	0.568077	0.270348	0.0833111	P49903	P49903;P49903-2;P49903-3	SPS1_HUMAN	SEPHS1	Selenide, water dikinase 1	22.5903	22.5383	22.7426	22.5784	22.5017	22.5412	22.6167	22.3495	22.4501
	1.68525	0.0206422	0.563455	P49914	P49914	MTHFS_HUMAN	MTHFS	5-formyltetrahydrofolate cyclo-ligase	18.7559	18.9049	18.7814	18.0652	18.5357	18.1509	19.4706	19.4314	19.3428
	0.975829	0.105723	-0.0657152	P49915	P49915;P49915-2	GUAA_HUMAN	GMPS	GMP synthase [glutamine-hydrolyzing]	24.425	24.5075	24.4759	24.5157	24.5761	24.5138	24.4389	24.4336	24.4299
	0.323569	0.474712	0.0327218	P49916-3	P49916;P49916-3	DNLI3_HUMAN	LIG3	Isoform 3 of DNA ligase 3	20.9259	20.9822	21.0133	20.9058	21.0064	20.911	21.0207	21.0185	20.9305
	1.91245	0.0122334	-0.355218	P49917	P49917	DNLI4_HUMAN	LIG4	DNA ligase 4	18.1033	18.0758	17.9592	18.2949	18.5303	18.3789	18.6578	18.775	18.3722
	3.71926	0.000190871	0.415744	P49959;P49959-3	P49959;P49959-2;P49959-3	MRE11_HUMAN	MRE11	Double-strand break repair protein MRE11	21.9737	22.0235	22.0814	21.6052	21.6206	21.6057	21.9185	21.8023	21.9207
	0.0501149	0.891015	-0.00832113	P50135	P50135;P50135-2;P50135-3	HNMT_HUMAN	HNMT	Histamine N-methyltransferase	21.6248	21.7331	21.657	21.5901	21.7494	21.7004	21.5268	21.5732	21.5617
+	1.72099	0.0190112	-0.985164	P50148	P50148	GNAQ_HUMAN	GNAQ	Guanine nucleotide-binding protein G(q) subunit alpha	18.6142	18.0156	17.7631	19.0395	19.0799	19.2289	18.2034	18.6578	18.4502
	0.751623	0.177165	0.70638	P50151;Q9H1X3-3	P50151;Q9H1X3-3	DJC25_HUMAN;GBG10_HUMAN	DNAJC25;GNG10	Guanine nucleotide-binding protein G(I)/G(S)/G(O) subunit gamma-10	16.9314	15.7272	16.1451	15.9854	15.1246	15.5746	14.3902	15.8326	15.4187
+	1.5198	0.0302135	-0.882918	P50213	P50213	IDH3A_HUMAN	IDH3A	Isocitrate dehydrogenase [NAD] subunit alpha, mitochondrial	20.3589	20.9107	20.4438	21.0695	21.5163	21.7763	21.9209	22.187	21.6236
	2.39477	0.00402934	-0.261269	P50225	P50225;P50226	ST1A1_HUMAN	SULT1A1	Sulfotransferase 1A1	22.5666	22.5002	22.4259	22.758	22.73	22.7884	22.7869	22.8527	22.6792
+	4.40998	3.89061e-05	-1.03238	P50238	P50238	CRIP1_HUMAN	CRIP1	Cysteine-rich protein 1	23.715	23.6666	23.7162	24.8035	24.7552	24.6362	23.5498	23.2512	23.5439
	1.2609	0.0548398	0.179435	P50281	P50281	MMP14_HUMAN	MMP14	Matrix metalloproteinase-14	20.5125	20.3466	20.2914	20.1934	20.2022	20.2166	20.3838	20.3657	20.4657
	0.0851217	0.822012	-0.113969	P50336	P50336	PPOX_HUMAN	PPOX	Protoporphyrinogen oxidase	16.9749	17.4896	15.8873	16.8053	16.9488	16.9397	17.897	18.1639	17.8355
	1.63382	0.0232371	-0.137089	P50395	P50395;P50395-2	GDIB_HUMAN	GDI2	Rab GDP dissociation inhibitor beta	25.3767	25.3235	25.314	25.5403	25.4334	25.4519	25.1049	25.0417	25.0445
+	1.44198	0.0361429	-0.88898	P50416;P50416-2	P50416;P50416-2	CPT1A_HUMAN	CPT1A	Carnitine O-palmitoyltransferase 1, liver isoform	19.3942	19.3002	18.845	19.6233	20.1858	20.3973	18.6269	19.4414	18.8202
	0.372806	0.423832	-0.240437	P50440-2	P50440;P50440-2;P50440-3	GATM_HUMAN	GATM	Isoform 2 of Glycine amidinotransferase, mitochondrial	19.2011	19.7925	19.1481	19.3124	19.6353	19.9153	21.4743	21.7853	21.1121
+	3.5289	0.000295872	-0.794364	P50452	P50452;P50452-2	SPB8_HUMAN	SERPINB8	Serpin B8	21.4868	21.6345	21.6117	22.2735	22.4239	22.4187	21.7265	21.8479	21.6885
+	4.64557	2.2617e-05	-1.2474	P50454	P50454	SERPH_HUMAN	SERPINH1	Serpin H1	21.4874	21.482	21.4593	22.6182	22.8003	22.7523	22.0531	22.277	22.0901
	1.70562	0.0196962	0.16775	P50461	P50461	CSRP3_HUMAN	CSRP3	Cysteine and glycine-rich protein 3	20.656	20.6699	20.7327	20.592	20.4664	20.4969	20.7495	20.7176	20.9104
[truncated: 5,184 more rows]

## Sheet: KI vs KO
Significant	=-LOG(P-value)	p-value	Difference	Protein.Group	Protein.Ids	Protein.Names	Genes	First.Protein.Description	THP-1_KO_1	THP-1_KO_2	THP-1_KO_3	THP-1_WT_1	THP-2_WT_2	THP-3_WT_3	THP-1_KI_1	THP-2_KI_1	THP-3_KI_1
	0.759319	0.174053	0.423676	A0A0B4J2A2;P0DN37	A0A0B4J2A2;P0DN37	PAL4C_HUMAN;PAL4G_HUMAN	PPIAL4C;PPIAL4G	Peptidyl-prolyl cis-trans isomerase A-like 4C	19.5334	19.9343	19.2696	19.9228	20.0962	19.9554	19.71	20.0034	20.2949
+	2.64111	0.00228501	1.37643	A0A0B4J2D5;P0DPI2	A0A0B4J2D5;P0DPI2	GAL3A_HUMAN;GAL3B_HUMAN	GATD3A;GATD3B	Glutamine amidotransferase-like class 1 domain-containing protein 3B, mitochondrial	20.3064	20.7949	20.3963	21.063	21.2824	21.5894	21.8601	22.1087	21.658
	2.57702	0.0026484	0.524855	A0A0U1RRL7	A0A0U1RRL7	MMPOS_HUMAN	MMP24OS	Protein MMP24OS	18.7234	18.7729	18.6252	19.1561	19.4215	19.2348	19.1056	19.2634	19.3271
	0.879776	0.131894	0.411228	A0A140G945;P02489	P02489;A0A140G945	CRYA2_HUMAN;CRYAA_HUMAN	CRYAA;CRYAA2	Alpha-crystallin A2 chain	18.4695	18.7911	18.0529	18.7007	18.8208	18.7053	18.7982	18.9314	18.8175
	2.63388	0.00232336	0.441812	A0AV96	A0AV96;A0AV96-2	RBM47_HUMAN	RBM47	RNA-binding protein 47	19.6869	19.8127	19.7498	19.6517	19.5858	19.5487	20.2972	20.1387	20.1388
	0.345757	0.451069	0.101985	A0AVF1;A0AVF1-3	A0AVF1;A0AVF1-2;A0AVF1-3	IFT56_HUMAN	TTC26	Intraflagellar transport protein 56	20.8123	21.057	21.1969	20.4195	20.1765	20.0893	21.1032	21.0531	21.2157
	0.156725	0.697068	0.0285155	A0AVT1	A0AVT1;A0AVT1-2	UBA6_HUMAN	UBA6	Ubiquitin-like modifier-activating enzyme 6	21.9544	21.9898	21.9223	21.7131	21.797	21.8044	22.0029	22.0864	21.8626
	0.0143214	0.967562	0.0114104	A0FGR8;A0FGR8-2;A0FGR8-6	A0FGR8;A0FGR8-2;A0FGR8-5;A0FGR8-6	ESYT2_HUMAN	ESYT2	Extended synaptotagmin-2	20.9968	20.6593	20.3653	21.3628	21.423	21.5841	20.3724	21.0297	20.6534
	0.979914	0.104734	-0.171604	A0JLT2;A0JLT2-2	A0JLT2;A0JLT2-2	MED19_HUMAN	MED19	Mediator of RNA polymerase II transcription subunit 19	20.0485	20.0914	20.1737	20.1085	20.0499	20.0368	20.0774	19.8831	19.8383
	0.765055	0.171769	0.0664425	A0JNW5	A0JNW5;A0JNW5-2	UH1BL_HUMAN	UHRF1BP1L	UHRF1-binding protein 1-like	19.5002	19.4153	19.4566	19.2207	19.2309	19.1681	19.5262	19.468	19.5772
	3.5798	0.000263147	-0.489291	A0MZ66;A0MZ66-3	A0MZ66;A0MZ66-3;A0MZ66-5;A0MZ66-6;A0MZ66-7	SHOT1_HUMAN	SHTN1	Shootin-1	21.5269	21.5959	21.6269	21.5234	21.5789	21.5312	21.1352	21.0422	21.1043
+	2.14365	0.00718365	-0.957942	A1KXE4	A1KXE4	F168B_HUMAN	FAM168B	Myelin-associated neurite-outgrowth inhibitor	18.9378	18.8765	18.3441	17.5974	18.0397	18.1927	17.7812	17.7768	17.7266
	0.84052	0.144371	0.481951	A1L0T0	A1L0T0	HACL2_HUMAN	ILVBL	2-hydroxyacyl-CoA lyase 2	17.9524	18.1052	17.8202	18.5526	18.8942	18.9235	18.3568	18.9156	18.0513
	1.36268	0.043383	0.656193	A1L170;A1L170-2	A1L170;A1L170-2	CA226_HUMAN	C1orf226	Uncharacterized protein C1orf226	16.1824	16.8059	16.8332	16.4515	16.2867	14.3861	17.1979	17.1815	17.4106
+	1.13908	0.0725972	1.69331	A1L188	A1L188	NDUF8_HUMAN	NDUFAF8	NADH dehydrogenase [ubiquinone] 1 alpha subcomplex assembly factor 8	16.3662	14.9319	14.2448	16.2619	16.7939	16.8409	16.9237	17.3907	16.3084
+	6.11035	7.75627e-07	0.918387	A1X283	A1X283	SPD2B_HUMAN	SH3PXD2B	SH3 and PX domain-containing protein 2B	18.0263	17.9869	18.0205	17.6677	18.2836	17.7486	18.9401	18.905	18.9438
+	2.90962	0.00123135	0.757479	A2A288	A2A288;A2A288-3;A2A288-4	ZC12D_HUMAN	ZC3H12D	Probable ribonuclease ZC3H12D	18.1327	18.3357	18.38	18.619	18.7379	19.0626	19.0199	19.1409	18.9599
	0.237144	0.579236	-0.191669	A2RRP1	A2RRP1;A2RRP1-2	NBAS_HUMAN	NBAS	Neuroblastoma-amplified sequence	19.3248	18.9013	18.4349	19.0104	19.0583	19.1598	18.7094	19.0127	18.364
	2.06364	0.00863688	0.356791	A2RTX5;A2RTX5-2	A2RTX5;A2RTX5-2	SYTC2_HUMAN	TARS3	Threonine--tRNA ligase 2, cytoplasmic	17.615	17.5491	17.4633	17.8298	17.7211	17.7892	17.8053	18.0107	17.8818
	0.620684	0.239506	0.193853	A2RUB1;A2RUB1-1;A2RUB1-2;A2RUB1-5	A2RUB1;A2RUB1-2;A2RUB1-1;A2RUB1-5	MEIOC_HUMAN	MEIOC	Meiosis-specific coiled-coil domain-containing protein MEIOC	17.3417	17.4292	17.4072	17.1219	17.131	16.4994	17.657	17.7823	17.3204
	0.500921	0.315558	-0.117828	A2RUC4	A2RUC4	TYW5_HUMAN	TYW5	tRNA wybutosine-synthesizing protein 5	19.0503	18.7044	18.8731	18.7807	18.7016	18.6932	18.7101	18.7747	18.7894
+	2.87601	0.00133042	0.855729	A2RUS2	A2RUS2;A2RUS2-2	DEND3_HUMAN	DENND3	DENN domain-containing protein 3	20.1656	20.0069	19.9042	20.3157	20.144	20.1924	20.8965	21.0037	20.7437
+	1.91718	0.012101	1.28661	A3KMH1;A3KMH1-3	A3KMH1;A3KMH1-2;A3KMH1-3	VWA8_HUMAN	VWA8	von Willebrand factor A domain-containing protein 8	15.88	16.4226	15.6561	16.288	16.4968	16.8304	17.2855	17.5925	16.9405
	1.30087	0.0500187	-0.289014	A3KN83;A3KN83-2;A3KN83-3	A3KN83;A3KN83-2;A3KN83-3	SBNO1_HUMAN	SBNO1	Protein strawberry notch homolog 1	20.1421	19.9236	19.8664	19.8047	19.8656	19.8249	19.6819	19.7979	19.5852
	0.410065	0.388987	-0.0874271	A4D161;A4D161-2	A4D161;A4D161-2;A4D161-3	F221A_HUMAN	FAM221A	Protein FAM221A	17.8672	17.8759	17.6838	15.8173	15.934	16.5973	17.6603	17.6521	17.8523
+	2.75862	0.00174335	1.08734	A4D1E9	A4D1E9;A4D1E9-2	GTPBA_HUMAN	GTPBP10	GTP-binding protein 10	17.3152	17.5763	17.289	18.0683	18.0717	18.2405	18.6063	18.5825	18.2536
	0.486483	0.326225	-0.102752	A4D1P6	A4D1P6;A4D1P6-2	WDR91_HUMAN	WDR91	WD repeat-containing protein 91	20.6437	20.6137	20.4218	20.6829	20.6331	20.6594	20.4785	20.5487	20.3437
	1.04922	0.0892862	-0.209627	A5D8V6	A5D8V6	VP37C_HUMAN	VPS37C	Vacuolar protein sorting-associated protein 37C	20.5818	20.548	20.7024	20.5377	20.5762	20.6149	20.3239	20.3158	20.5637
	0.894908	0.127377	-0.393554	A5D8W1-3;A5D8W1-4	A5D8W1;A5D8W1-2;A5D8W1-3;A5D8W1-4;A5D8W1-5	CFA69_HUMAN	CFAP69	Isoform 3 of Cilia- and flagella-associated protein 69	18.4939	18.3237	18.1034	17.7909	18.0164	18.1179	18.2474	17.6818	17.8112
	0.758755	0.174279	-0.177763	A5PLN9-4;A5PLN9-5	A5PLN9;A5PLN9-2;A5PLN9-4;A5PLN9-5	TPC13_HUMAN	TRAPPC13	Isoform 3 of Trafficking protein particle complex subunit 13	20.0586	20.2651	20.2378	19.9283	20.0978	20.1884	20.074	20.1153	19.8389
	0.455333	0.350483	-0.199315	A5YKK6	A5YKK6;A5YKK6-2;A5YKK6-3	CNOT1_HUMAN	CNOT1	CCR4-NOT transcription complex subunit 1	22.1465	21.7422	21.5899	21.8173	21.5766	21.7159	21.7077	21.7251	21.4478
	0.360614	0.435899	0.737408	A6H8Y1;A6H8Y1-2;A6H8Y1-3;A6H8Y1-4;A6H8Y1-6;A6H8Y1-7	A6H8Y1;A6H8Y1-2;A6H8Y1-3;A6H8Y1-4;A6H8Y1-6;A6H8Y1-7	BDP1_HUMAN	BDP1	Transcription factor TFIIIB component B'' homolog	14.4	15.4782	14.149	15.3288	14.6194	15.0334	14.8222	16.9004	14.5168
	2.89971	0.00125977	-0.31218	A6NC98	A6NC98;A6NC98-2;A6NC98-3;A6NC98-4;A6NC98-5	CC88B_HUMAN	CCDC88B	Coiled-coil domain-containing protein 88B	21.0388	21.1117	21.0384	20.7627	20.8415	20.8302	20.7566	20.7993	20.6964
	0.00407278	0.990666	-0.00290807	A6NCC3;F8WBI6;H3BV12	I6L899;A7E2F4;A7E2F4-3;A6NCC3;F8WBI6;A8MQT2;A8MQT2-2;H3BV12;H3BPF8;A6NN73	GOG8N_HUMAN;GOG8O_HUMAN;GOG8Q_HUMAN	GOLGA8N;GOLGA8O;GOLGA8Q	Golgin subfamily A member 8O	18.2863	17.7493	17.5409	18.4282	18.6413	18.7235	17.7105	17.9327	17.9246
	2.35173	0.00444904	-0.613066	A6NCE7;Q9GZQ8	Q9GZQ8;A6NCE7	MLP3B_HUMAN;MP3B2_HUMAN	MAP1LC3B;MAP1LC3B2	Microtubule-associated proteins 1A/1B light chain 3 beta 2	17.7281	17.7154	17.4041	17.3	17.2803	17.641	17.0084	17.0081	16.9919
	1.55283	0.0280005	0.166674	A6NDG6	A6NDG6	PGP_HUMAN	PGP	Glycerol-3-phosphate phosphatase	24.1483	24.2911	24.275	24.1845	24.3002	24.2529	24.4445	24.3909	24.379
	0.424373	0.37638	0.0988973	A6NDU8	A6NDU8	CE051_HUMAN	C5orf51	UPF0600 protein C5orf51	20.2019	20.0063	19.9	20.907	20.7529	20.7628	20.147	20.2072	20.0507
	0.830044	0.147896	0.0944436	A6NED2	A6NED2	RCCD1_HUMAN	RCCD1	RCC1 domain-containing protein 1	19.5253	19.5859	19.5786	19.9532	19.927	19.9857	19.5642	19.7309	19.6781
	2.57982	0.00263139	-0.408278	A6NFI3	A6NFI3	ZN316_HUMAN	ZNF316	Zinc finger protein 316	18.9402	18.8934	19.0207	18.1845	18.2616	18.1541	18.5438	18.6271	18.4586
	1.12832	0.0744191	-0.295472	A6NGE4	A6NGE4	DC8L1_HUMAN	DCAF8L1	DDB1- and CUL4-associated factor 8-like protein 1	15.9868	15.6999	15.6067	15.2964	15.3865	15.2547	15.5285	15.3792	15.4993
	1.14841	0.0710542	0.548722	A6NGU5;P19440	P19440;P19440-3;B5MD39;A6NGU5;Q14390	GGT1_HUMAN;GGT3_HUMAN	GGT1;GGT3P	Putative glutathione hydrolase 3 proenzyme	19.9979	19.705	19.3802	20.139	20.5225	20.5321	19.9966	20.4684	20.2643
	0.732006	0.185351	0.451935	A6NHL2;A6NHL2-2	A6NHL2;A6NHL2-2	TBAL3_HUMAN	TUBAL3	Tubulin alpha chain-like 3	19.1846	20.1102	19.6148	19.7939	20.027	19.6305	19.9266	20.0927	20.2461
	0.000539602	0.998758	-0.000156403	A6NHR9	A6NHR9;A6NHR9-2;A6NHR9-3	SMHD1_HUMAN	SMCHD1	Structural maintenance of chromosomes flexible hinge domain-containing protein 1	21.9916	22.1914	22.1027	21.9428	22.0208	22.0023	22.0775	22.2324	21.9753
	2.77953	0.00166139	-0.580412	A6NHT5	A6NHT5	HMX3_HUMAN	HMX3	Homeobox protein HMX3	22.04	22.0956	22.2795	20.9759	21.2397	21.2189	21.5633	21.6008	21.5097
	3.01586	0.000964138	0.548378	A6NIH7	A6NIH7	U119B_HUMAN	UNC119B	Protein unc-119 homolog B	19.5606	19.6394	19.6013	19.3821	19.632	19.527	20.1547	20.0441	20.2476
	2.1361	0.00730969	0.612467	A6NIL9	A6NIL9	CRAS1_HUMAN	CRYM-AS1	Putative uncharacterized protein CRYM-AS1	19.682	19.3989	19.7338	19.7891	20.0814	19.6153	20.288	20.2724	20.0917
	1.04509	0.0901392	0.748407	A6NJ78;A6NJ78-2;A6NJ78-4;P0C7V9	A6NJ78;A6NJ78-2;A6NJ78-4;P0C7V9	ME15P_HUMAN;MET15_HUMAN	METTL15;METTL15P1	12S rRNA N4-methylcytidine (m4C) methyltransferase	15.2027	16.3598	15.7999	15.2827	16.0303	16.2324	16.567	16.5831	16.4574
	2.19089	0.00644336	0.385204	A6NJG2	A6NJG2	SWAHD_HUMAN	SOWAHD	Ankyrin repeat domain-containing protein SOWAHD	19.7709	19.8547	19.9484	19.6079	19.7389	19.5982	20.2892	20.1372	20.3031
	0.000809823	0.998137	-0.00015831	A6NKD2;P0CV98;P0CV99;P0CW00;P0CW01;Q01534	Q01534;P0CV99;P0CW00;A6NKD2;P0CW01;P0CV98	TSPY1_HUMAN;TSPY2_HUMAN;TSPY3_HUMAN;TSPY4_HUMAN;TSPY8_HUMAN;TSPYA_HUMAN	TSPY1;TSPY10;TSPY2;TSPY3;TSPY4;TSPY8	Testis-specific Y-encoded protein 2	20.561	20.5599	20.5299	20.4208	20.484	20.5106	20.5623	20.6524	20.4355
	0.938435	0.11523	0.199977	A6NKD9	A6NKD9	CC85C_HUMAN	CCDC85C	Coiled-coil domain-containing protein 85C	16.7617	17.0111	16.9086	16.706	17.5664	17.0758	16.9722	17.2093	17.0998
	2.06934	0.00852425	0.342607	A6NKF1	A6NKF1	SAC31_HUMAN	SAC3D1	SAC3 domain-containing protein 1	18.3988	18.5828	18.623	19.0103	19.0297	19.0985	18.8602	18.8608	18.9114
	0.558162	0.276591	-0.11943	A6NKT7	A6NKT7;P0DJD1;O14715;Q99666;P0DJD0	RGPD3_HUMAN	RGPD3	RanBP2-like and GRIP domain-containing protein 3	21.4218	21.3181	21.0999	21.2587	21.4186	21.3839	21.1604	21.1569	21.1643
	1.33755	0.0459671	0.653266	A6QL64;A6QL64-3	A6QL64;A6QL64-3	AN36A_HUMAN	ANKRD36	Ankyrin repeat domain-containing protein 36A	16.48	17.2412	17.0406	18.1764	17.9228	17.9987	17.5621	17.5505	17.6091
	1.30419	0.049638	-0.684045	A6ZKI3	A6ZKI3;Q17RB0;Q9BWD3	RTL8C_HUMAN	RTL8C	Retrotransposon Gag-like protein 8C	18.1461	18.2923	18.3487	15.6639	17.2484	17.3295	17.5235	18.0156	17.1959
	0.049454	0.892372	0.0499325	A7E2V4;A7E2V4-3;A7E2V4-4;A7E2V4-5	A7E2V4;A7E2V4-2;A7E2V4-3;A7E2V4-4;A7E2V4-5	ZSWM8_HUMAN	ZSWIM8	Zinc finger SWIM domain-containing protein 8	17.3418	17.232	16.8174	17.4615	17.6809	17.88	17.3695	17.5924	16.579
	1.38583	0.0411311	0.437274	A8CG34;A8CG34-2	Q96HA1;Q96HA1-2;Q96HA1-3;A8CG34;A8CG34-2;A6NF01	P121C_HUMAN	POM121C	Nuclear envelope pore membrane protein POM 121C	18.7773	18.5527	18.819	19.9531	19.7515	19.6036	19.2179	18.9179	19.3249
	0.0371883	0.917935	-0.00584857	A8MPS7	A8MPS7	YDJC_HUMAN	YDJC	Carbohydrate deacetylase	19.0501	19.0428	18.9949	19.3279	19.6246	19.4373	19.124	18.9793	18.9669
	0.518819	0.302817	0.715124	A8MT69	A8MT69	CENPX_HUMAN	CENPX	Centromere protein X	14.4912	14.1078	13.1339	13.6775	15.6393	14.7987	15.3776	13.8194	14.6814
	1.85431	0.0139858	0.74223	A8MVU1;P14598	A8MVU1;P14598;A6NI72	NCF1C_HUMAN;NCF1_HUMAN	NCF1;NCF1C	Putative neutrophil cytosol factor 1C	19.7112	20.0151	19.8521	19.046	19.1574	19.2842	20.6296	20.8545	20.3211
	3.74105	0.000181531	-0.322264	A8MW92	A8MW92;A8MW92-4	P20L1_HUMAN	PHF20L1	PHD finger protein 20-like protein 1	19.4839	19.5396	19.5621	19.2826	19.3059	19.2835	19.219	19.1995	19.2002
	0.691811	0.203324	-0.195989	A8MWD9	P62308;A8MWD9	RUXGL_HUMAN	SNRPGP15	Putative small nuclear ribonucleoprotein G-like protein 15	21.9812	22.1137	22.3329	21.7373	22.1396	22.0441	22.0908	21.8217	21.9274
+	1.38507	0.0412035	0.8659	A8MXV4	A8MXV4	NUD19_HUMAN	NUDT19	Nucleoside diphosphate-linked moiety X motif 19	18.0407	18.1682	17.6408	17.933	18.1805	18.3313	18.7533	19.2673	18.4268
	1.32122	0.0477292	-0.111144	A9UHW6	A9UHW6;A9UHW6-2;A9UHW6-3	MI4GD_HUMAN	MIF4GD	MIF4G domain-containing protein	20.0162	19.9662	19.96	20.168	20.1908	20.1846	19.9384	19.8226	19.8479
	1.54215	0.0286982	0.43012	A9YTQ3;A9YTQ3-2;A9YTQ3-3	A9YTQ3;A9YTQ3-2;A9YTQ3-3	AHRR_HUMAN	AHRR	Aryl hydrocarbon receptor repressor	17.0701	16.7014	17.0969	17.3159	16.984	17.1736	17.3588	17.3861	17.4139
+	2.59626	0.00253361	1.20895	B0I1T2	O94832;B0I1T2;B0I1T2-2;B0I1T2-3;B0I1T2-4	MYO1G_HUMAN	MYO1G	Unconventional myosin-Ig	20.653	20.5037	20.2922	21.6669	22.0036	22.1335	21.5328	21.9832	21.5597
	0.636848	0.230755	-0.599685	B1AK53	B1AK53	ESPN_HUMAN	ESPN	Espin	15.883	16.039	16.1493	16.6187	16.9705	16.8585	15.7231	14.5992	15.9498
	0.285622	0.518058	-0.503725	B2RTY4;B2RTY4-4	B2RTY4;B2RTY4-2;B2RTY4-4;B2RTY4-5	MYO9A_HUMAN	MYO9A	Unconventional myosin-IXa	13.7528	15.7284	16.0022	14.249	14.5318	16.8822	14.78	14.5599	14.6323
	2.09832	0.00797404	-0.263984	B7ZBB8	B7ZBB8	PP13G_HUMAN	PPP1R3G	Protein phosphatase 1 regulatory subunit 3G	20.6376	20.8105	20.7547	19.695	20.0369	20.1447	20.4945	20.4792	20.4371
	0.99665	0.100774	-0.474628	C4AMC7;Q6VEQ5	A8K0Z3;Q6VEQ5;C4AMC7	WASH2_HUMAN;WASH3_HUMAN	WASH2P;WASH3P	Putative WAS protein family homolog 3	19.9424	20.3582	20.412	19.5449	20.0404	20.3884	19.9648	19.8923	19.4316
	0.481141	0.330262	0.119578	C9J7I0	C9J7I0	UMAD1_HUMAN	UMAD1	UBAP1-MVB12-associated (UMA)-domain containing protein 1	18.5955	18.6667	18.6726	18.7208	18.7306	18.543	18.6995	18.6239	18.9701
+	3.11667	0.000764417	-0.742901	C9JLW8	C9JLW8	MCRI1_HUMAN	MCRIP1	Mapk-regulated corepressor-interacting protein 1	21.1564	21.3444	21.4284	20.9178	21.1537	21.16	20.5612	20.5712	20.5681
	0.229534	0.589476	-0.217203	C9JQL5	C9JQL5	DSA2D_HUMAN		Putative dispanin subfamily A member 2d	19.0772	18.0887	17.9158	19.2168	18.9142	19.2424	18.0414	18.0848	18.304
	0.31059	0.489114	-0.903947	C9JSJ3	C9JSJ3	MEIOS_HUMAN	MEIOSIN	Meiosis initiator protein	16.2508	18.0841	18.4117	15.5378	17.3545	16.7211	14.9463	18.3368	16.7517
	0.324991	0.473161	-0.224323	D6RF30;H3BQL2;H3BSY2-2	H3BQL2;H3BSY2;H3BSY2-2;H3BSY2-3;A6NMD2;D6RF30;P0CJ92	GOG8K_HUMAN;GOG8M_HUMAN;GOG8T_HUMAN	GOLGA8K;GOLGA8M;GOLGA8T	Golgin subfamily A member 8K	17.6239	17.2738	16.858	18.0373	18.1945	18.2008	16.6938	17.0913	17.2976
	0.273823	0.532326	0.039655	E9PAV3;E9PAV3-2;Q13765	E9PAV3;E9PAV3-2;Q13765	NACAM_HUMAN;NACA_HUMAN	NACA	Nascent polypeptide-associated complex subunit alpha, muscle-specific form	25.2186	25.2001	25.2645	25.3021	25.284	25.1651	25.2669	25.1726	25.3626
	1.86102	0.0137713	0.194546	E9PRG8	E9PRG8	CK098_HUMAN	C11orf98	Uncharacterized protein C11orf98	20.3937	20.4554	20.3977	20.3639	20.1588	20.3564	20.547	20.6894	20.5941
	0.0694298	0.852256	-0.0313059	G9CGD6;G9CGD6-2;Q8WWN9;Q8WWN9-2	Q8WWN9;Q8WWN9-2;G9CGD6;G9CGD6-2;G9CGD6-3	CNIPF_HUMAN;ICEF1_HUMAN	CNK3/IPCEF1;IPCEF1	CNK3/IPCEF1 fusion protein	20.1575	20.2893	20.1971	20.1446	20.1987	20.0736	19.9314	20.1598	20.4588
	1.35106	0.0445595	0.321004	L0R819	L0R819	ASURF_HUMAN	ASDURF	ASNSD1 upstream open reading frame protein	19.8792	19.8076	19.8666	20.0377	20.0644	19.955	20.1165	20.0176	20.3822
	1.49275	0.0321552	-0.599521	O00115;O00115-2	O00115;O00115-2	DNS2A_HUMAN	DNASE2	Deoxyribonuclease-2-alpha	21.394	21.6045	21.6797	21.1461	21.4235	21.5118	21.0902	21.1575	20.6319
	1.297	0.0504663	-0.502884	O00116	O00116	ADAS_HUMAN	AGPS	Alkyldihydroxyacetonephosphate synthase, peroxisomal	22.3337	22.2037	21.9183	21.4424	21.7138	21.8616	21.6534	21.879	21.4147
	3.07545	0.000840533	-0.277448	O00139;O00139-1;O00139-2;O00139-4;O00139-5	O00139;O00139-1;O00139-2;O00139-4;O00139-5	KIF2A_HUMAN	KIF2A	Kinesin-like protein KIF2A	21.5109	21.5575	21.6093	21.1654	21.3595	21.2606	21.294	21.258	21.2934
+	2.71119	0.00194452	1.56706	O00142;O00142-2;O00142-6	O00142;O00142-2;O00142-3;O00142-4;O00142-5;O00142-6	KITM_HUMAN	TK2	Thymidine kinase 2, mitochondrial	16.9157	17.2322	16.6701	17.1964	17.8351	17.9693	18.4983	18.7587	18.2623
	0.173721	0.670315	0.0297597	O00148	O00148;O00148-2;O00148-3	DX39A_HUMAN	DDX39A	ATP-dependent RNA helicase DDX39A	24.0357	24.0957	24.1828	23.986	24.0228	24.0194	24.222	24.1285	24.0531
	2.38735	0.00409877	-0.261869	O00151	O00151	PDLI1_HUMAN	PDLIM1	PDZ and LIM domain protein 1	23.1824	23.2259	23.3035	22.176	22.2862	22.2212	22.9942	22.9229	23.0091
	3.09382	0.000805712	-0.56281	O00154-4	O00154;O00154-2;O00154-3;O00154-4;O00154-5;O00154-6;O00154-7	BACH_HUMAN	ACOT7	Isoform 4 of Cytosolic acyl coenzyme A thioester hydrolase	24.1012	24.1275	24.1495	24.1965	24.2523	24.1973	23.5912	23.6506	23.4478
	1.09682	0.0800159	-0.250373	O00159-3	O00159;O00159-2;O00159-3	MYO1C_HUMAN	MYO1C	Isoform 3 of Unconventional myosin-Ic	20.2376	20.4701	20.4003	20.2615	20.5825	20.5777	20.0339	20.2836	20.0395
	2.3505	0.0044617	0.239232	O00160	O00160	MYO1F_HUMAN	MYO1F	Unconventional myosin-If	22.7688	22.7579	22.8284	23.0161	23.0898	23.1116	23.0511	23.0671	22.9546
	0.22509	0.595539	0.115529	O00161	O00161	SNP23_HUMAN	SNAP23	Synaptosomal-associated protein 23	21.2069	20.6985	20.6703	21.1164	21.2435	21.3326	20.7797	21.1059	21.0367
	0.0724195	0.846409	0.0125516	O00165;O00165-2;O00165-5	O00165;O00165-2;O00165-3;O00165-5	HAX1_HUMAN	HAX1	HCLS1-associated protein X-1	20.9861	20.9572	21.0839	20.5917	20.6727	20.5301	21.0495	20.9297	21.0857
	1.41156	0.0387651	-0.135387	O00170	O00170	AIP_HUMAN	AIP	AH receptor-interacting protein	24.0986	24.1965	24.2198	24.1714	24.1883	24.2702	24.0742	24.045	23.9895
	2.33239	0.0046517	0.237602	O00178	O00178	GTPB1_HUMAN	GTPBP1	GTP-binding protein 1	20.503	20.5308	20.544	20.3491	20.3399	20.3453	20.8245	20.6887	20.7775
+	2.7876	0.0016308	0.8125	O00182;O00182-2;O00182-3;O00182-6	O00182;O00182-2;O00182-3;O00182-4;O00182-5;O00182-6	LEG9_HUMAN	LGALS9	Galectin-9	22.8648	23.0167	22.8727	23.2242	23.4857	23.5329	23.7105	23.9047	23.5765
	1.21852	0.060461	0.34333	O00186	O00186	STXB3_HUMAN	STXBP3	Syntaxin-binding protein 3	21.2036	21.3198	21.2623	21.2163	21.5297	21.5755	21.5918	21.8335	21.3905
	0.0507817	0.889648	-0.0148811	O00189	O00189	AP4M1_HUMAN	AP4M1	AP-4 complex subunit mu-1	18.3887	18.54	18.406	18.1555	18.4892	18.6287	18.3307	18.6068	18.3526
	1.20087	0.0629691	-0.141816	O00193	O00193	SMAP_HUMAN	SMAP	Small acidic protein	20.1423	20.111	20.1133	20.034	20.1136	20.0134	19.9442	19.9093	20.0877
	0.0595722	0.871822	-0.0194499	O00203;O00203-3	Q13367;Q13367-3;Q13367-4;O00203;O00203-3	AP3B1_HUMAN	AP3B1	AP-3 complex subunit beta-1	22.997	22.8668	22.7141	22.9732	22.9811	22.9974	22.8491	22.9704	22.7001
	0.217154	0.606522	0.195664	O00213;O00213-2	O00213;O00213-2	APBB1_HUMAN	APBB1	Amyloid-beta A4 precursor protein-binding family B member 1	17.3998	16.9139	16.239	14.8217	15.7995	17.9014	17.0644	17.207	16.8684
	1.6122	0.0244228	-0.594941	O00214-2	O00214-2	LEG8_HUMAN	LGALS8	Isoform 2 of Galectin-8	19.66	19.8137	19.5937	19.697	20.0617	19.928	18.8412	19.3785	19.0628
+	2.12155	0.00755881	1.18019	O00217	O00217	NDUS8_HUMAN	NDUFS8	NADH dehydrogenase [ubiquinone] iron-sulfur protein 8, mitochondrial	20.1324	20.7024	20.292	20.7824	21.2599	21.5608	21.5597	21.8393	21.2682
	2.21345	0.00611719	0.192339	O00221	O00221	IKBE_HUMAN	NFKBIE	NF-kappa-B inhibitor epsilon	21.1888	21.2175	21.1522	20.944	20.9651	20.9594	21.3932	21.3189	21.4234
	0.75102	0.177411	0.144954	O00231	O00231;O00231-2	PSD11_HUMAN	PSMD11	26S proteasome non-ATPase regulatory subunit 11	22.7988	22.7893	22.6574	22.6727	22.7874	22.8307	22.8673	23.0363	22.7768
	0.138527	0.726897	0.0499001	O00232	O00232;O00232-2	PSD12_HUMAN	PSMD12	26S proteasome non-ATPase regulatory subunit 12	22.2246	22.0326	21.8472	22.0279	21.9176	21.971	22.0768	22.2211	21.9562
	2.98811	0.00102777	0.41474	O00233	O00233;O00233-2	PSMD9_HUMAN	PSMD9	26S proteasome non-ATPase regulatory subunit 9	22.2845	22.3261	22.3237	22.6224	22.5963	22.5409	22.7429	22.6384	22.7972
	0.128683	0.743562	0.138367	O00241	O00241	SIRB1_HUMAN	SIRPB1	Signal-regulatory protein beta-1	16.419	15.184	15.4921	15.874	16.3933	16.1816	15.5803	16.0336	15.8962
	2.19134	0.00643667	0.358744	O00244	O00244	ATOX1_HUMAN	ATOX1	Copper transport protein ATOX1	21.7092	21.638	21.8055	22.2445	22.1618	22.1576	22.1407	21.9809	22.1074
	2.51912	0.00302609	-0.325197	O00255;O00255-2	O00255;O00255-2;O00255-3	MEN1_HUMAN	MEN1	Menin	18.9991	18.9729	18.8998	18.947	18.9562	18.9447	18.6799	18.5504	18.6659
	1.32055	0.0478029	-0.195656	O00257	O00257	CBX4_HUMAN	CBX4	E3 SUMO-protein ligase CBX4	20.0984	20.1161	20.213	20.0503	20.0522	20.0536	20.0442	19.8388	19.9575
	0.94377	0.113823	-0.770626	O00264	O00264	PGRC1_HUMAN	PGRMC1	Membrane-associated progesterone receptor component 1	18.6811	18.5966	18.2727	18.4679	19.3517	19.2847	17.1188	18.3698	17.75
	2.1602	0.00691516	-0.248405	O00267	O00267;O00267-2	SPT5H_HUMAN	SUPT5H	Transcription elongation factor SPT5	21.6165	21.6233	21.6861	21.4971	21.4874	21.4371	21.4442	21.3076	21.4288
	1.81062	0.0154662	-0.231513	O00268	O00268	TAF4_HUMAN	TAF4	Transcription initiation factor TFIID subunit 4	19.6445	19.6379	19.6672	19.4586	19.4033	19.373	19.4846	19.306	19.4645
	2.45618	0.00349796	-0.319508	O00273	O00273	DFFA_HUMAN	DFFA	DNA fragmentation factor subunit alpha	21.0161	21.0677	21.1601	21.0821	21.1302	21.1482	20.8057	20.7043	20.7754
	1.03878	0.0914583	0.329714	O00287	O00287	RFXAP_HUMAN	RFXAP	Regulatory factor X-associated protein	18.9604	19.087	19.2485	18.8155	19.0226	18.8188	19.3505	19.264	19.6704
+	2.5829	0.00261278	0.976173	O00291;O00291-4	O00291;O00291-3;O00291-4;O75146	HIP1_HUMAN	HIP1	Huntingtin-interacting protein 1	18.5264	18.2825	18.0238	18.5062	18.3321	18.5299	19.2269	19.2864	19.2479
	2.43437	0.00367817	0.267729	O00299	O00299	CLIC1_HUMAN	CLIC1	Chloride intracellular channel protein 1	26.6824	26.7942	26.7972	26.872	26.9834	26.9257	27.0123	26.9951	27.0695
	0.158429	0.694338	0.0482216	O00303	O00303	EIF3F_HUMAN	EIF3F	Eukaryotic translation initiation factor 3 subunit F	24.2571	24.4496	24.3073	24.2515	24.4875	24.5076	24.4324	24.529	24.1973
	0.255442	0.555339	-0.0433693	O00308	O00308;O00308-2	WWP2_HUMAN	WWP2	NEDD4-like E3 ubiquitin-protein ligase WWP2	18.3993	18.484	18.2913	18.3276	18.3428	18.4911	18.3267	18.422	18.2957
	1.4441	0.0359663	-0.48244	O00311	O00311	CDC7_HUMAN	CDC7	Cell division cycle 7-related protein kinase	18.9023	18.6961	18.7483	18.7202	18.5842	18.7468	18.4624	18.421	18.016
	0.141524	0.721898	-0.0738026	O00327;O00327-1;O00327-4;O00327-6;O00327-7;O00327-8;O00327-9	O00327;O00327-1;O00327-4;O00327-6;O00327-7;O00327-8;O00327-9	BMAL1_HUMAN	ARNTL	Aryl hydrocarbon receptor nuclear translocator-like protein 1	16.3636	16.3708	16.082	15.896	16.2581	16.4089	16.1927	16.4925	15.9099
	1.62814	0.0235429	-0.408531	O00329	O00329	PK3CD_HUMAN	PIK3CD	Phosphatidylinositol 4,5-bisphosphate 3-kinase catalytic subunit delta isoform	21.5269	21.2968	21.1955	21.4402	21.3556	21.4583	20.93	21.0348	20.8287
+	2.72384	0.00188869	1.57016	O00330;O00330-3	O00330;O00330-2;O00330-3	ODPX_HUMAN	PDHX	Pyruvate dehydrogenase protein X component, mitochondrial	17.7892	18.2925	17.8254	18.4969	18.767	19.0745	19.6046	19.7462	19.2668
	0.18984	0.645892	-0.0721906	O00391;O00391-2	O00391;O00391-2	QSOX1_HUMAN	QSOX1	Sulfhydryl oxidase 1	17.8759	18.1494	17.7495	18.7771	18.7858	18.7578	17.7528	18.0221	17.7832
	0.824367	0.149842	-0.174119	O00399	O00399	DCTN6_HUMAN	DCTN6	Dynactin subunit 6	19.1151	19.3112	19.4224	19.1064	19.287	19.4441	19.0973	19.1811	19.0479
	0.461525	0.345522	0.126822	O00401	O00401	WASL_HUMAN	WASL	Neural Wiskott-Aldrich syndrome protein	19.2439	19.3867	19.4312	19.3088	19.2721	19.2301	19.4138	19.343	19.6855
	0.152692	0.703572	-0.0898279	O00410;O00410-3	O00410;O00410-2;O00410-3	IPO5_HUMAN	IPO5	Importin-5	21.9987	21.5837	21.3586	21.5977	21.4535	21.6895	21.5983	21.7318	21.3415
	0.727288	0.187375	0.901527	O00411	O00411	RPOM_HUMAN	POLRMT	DNA-directed RNA polymerase, mitochondrial	15.4812	14.7223	13.576	14.7852	14.8921	15.3799	15.63	15.6077	15.2464
	1.5058	0.031203	-0.379287	O00418	O00418	EF2K_HUMAN	EEF2K	Eukaryotic elongation factor 2 kinase	19.7791	20.0385	19.9539	19.8235	20.0577	20.0578	19.6084	19.6545	19.3707
	0.31111	0.488528	-0.0586376	O00422-2	O00422;O00422-2	SAP18_HUMAN	SAP18	Isoform 2 of Histone deacetylase complex subunit SAP18	23.354	23.3229	23.4392	23.4073	23.3001	23.2097	23.4397	23.2036	23.2968
	2.0011	0.0099747	0.203057	O00429;O00429-2;O00429-3;O00429-4;O00429-5	O00429;O00429-2;O00429-3;O00429-4;O00429-5;O00429-6;O00429-7;O00429-8;O00429-9	DNM1L_HUMAN	DNM1L	Dynamin-1-like protein	23.7164	23.7747	23.7988	23.0739	23.1539	23.117	24.0363	23.9122	23.9507
	0.637343	0.230493	-0.133681	O00442	O00442;O00442-2	RTCA_HUMAN	RTCA	RNA 3'-terminal phosphate cyclase	22.0302	22.2422	22.1693	21.712	22.0853	22.1515	22.0336	22.1258	21.8813
	0.645818	0.226038	-0.142581	O00443	O00443	P3C2A_HUMAN	PIK3C2A	Phosphatidylinositol 4-phosphate 3-kinase C2 domain-containing subunit alpha	19.4232	19.2802	19.1261	18.8778	18.8496	18.8759	19.091	19.2352	19.0755
+	1.16104	0.0690175	1.35309	O00453;O00453-10;O00453-11;O00453-13;O00453-2;O00453-3;O00453-4;O00453-6	O00453;O00453-2;O00453-3;O00453-4;O00453-6;O00453-10;O00453-11;O00453-13	LST1_HUMAN	LST1	Leukocyte-specific transcript 1 protein	18.9571	17.28	17.5254	18.2867	18.4594	18.4819	18.9491	19.3995	19.4732
	2.13142	0.00738889	0.498548	O00458	O00458	IFRD1_HUMAN	IFRD1	Interferon-related developmental regulator 1	17.155	17.2922	17.0886	17.3991	17.1845	17.1847	17.5473	17.6634	17.8206
	1.22062	0.0601702	-0.214679	O00459	O00459	P85B_HUMAN	PIK3R2	Phosphatidylinositol 3-kinase regulatory subunit beta	19.5998	19.7972	19.7911	19.2103	19.4147	19.3603	19.4973	19.6109	19.4359
	1.17076	0.0674899	-0.527566	O00461	O00461	GOLI4_HUMAN	GOLIM4	Golgi integral membrane protein 4	17.6843	17.6739	17.2985	17.5352	17.4852	17.9891	17.0815	17.286	16.7066
	1.03949	0.0913093	-0.17027	O00462	O00462	MANBA_HUMAN	MANBA	Beta-mannosidase	19.5139	19.7196	19.7574	20.4156	20.583	20.6163	19.5209	19.4832	19.476
	1.36174	0.0434773	-0.223206	O00468;O00468-3;O00468-4;O00468-5;O00468-6;O00468-7	O00468;O00468-2;O00468-3;O00468-4;O00468-5;O00468-6;O00468-7	AGRIN_HUMAN	AGRN	Agrin	18.0757	18.1444	18.1821	18.438	18.5698	18.3516	18.0209	17.9306	17.781
	0.0384108	0.915354	-0.0164808	O00471	O00471	EXOC5_HUMAN	EXOC5	Exocyst complex component 5	19.3037	19.0499	18.9683	19.1691	19.1751	19.2805	19.1681	19.2212	18.8831
	0.144336	0.717239	-0.068243	O00479	O00479	HMGN4_HUMAN	HMGN4	High mobility group nucleosome-binding domain-containing protein 4	18.0088	18.2551	18.1519	17.4968	17.7188	17.7177	18.201	18.2587	17.7514
	0.0248759	0.944331	0.0216007	O00483	O00483	NDUA4_HUMAN	NDUFA4	Cytochrome c oxidase subunit NDUFA4	18.9856	19.6508	19.1683	19.3944	20.5418	20.707	19.1278	19.711	19.0307
	0.519574	0.302291	0.0901031	O00487	O00487	PSDE_HUMAN	PSMD14	26S proteasome non-ATPase regulatory subunit 14	23.7713	23.939	23.9519	23.5908	23.8688	23.9043	24.015	24.0374	23.88
+	3.75051	0.000177617	-0.986447	O00488	O00488	ZN593_HUMAN	ZNF593	Zinc finger protein 593	19.3337	19.4619	19.4902	18.9429	19.0633	19.056	18.3315	18.5035	18.4915
	1.74397	0.0180314	0.201098	O00499;O00499-2;O00499-3;O00499-4;O00499-5;O00499-6;O00499-7;O00499-9	O00499;O00499-2;O00499-3;O00499-4;O00499-5;O00499-6;O00499-7;O00499-8;O00499-9;O00499-10;O00499-11	BIN1_HUMAN	BIN1	Myc box-dependent-interacting protein 1	18.7717	18.7859	18.8745	18.5833	18.5428	18.5282	19.0436	18.9307	19.0611
	0.0821236	0.827707	0.0105044	O00505	O00505	IMA4_HUMAN	KPNA3	Importin subunit alpha-4	21.7547	21.7531	21.7702	21.8447	21.7887	21.7373	21.7687	21.6926	21.8481
	0.0439793	0.903693	-0.0355358	O00506	O00506;O00506-2;O00506-3	STK25_HUMAN	STK25	Serine/threonine-protein kinase 25	16.4467	15.7727	15.9434	16.4118	16.4456	16.4108	16.0925	16.3001	15.6636
	2.14125	0.00722355	-0.355839	O00522	O00522;O00522-2	KRIT1_HUMAN	KRIT1	Krev interaction trapped protein 1	18.2042	18.0543	18.0778	18.5383	18.2595	18.274	17.8505	17.6676	17.7508
	0.111255	0.774008	-0.0340246	O00534	O00534;O00534-2;O00534-3	VMA5A_HUMAN	VWA5A	von Willebrand factor A domain-containing protein 5A	18.2076	18.4376	18.3426	16.6898	17.2603	17.3362	18.3391	18.4216	18.1249
	3.12983	0.000741603	-0.3407	O00541;O00541-2	O00541;O00541-2	PESC_HUMAN	PES1	Pescadillo homolog	21.0235	21.0937	21.0827	20.7928	20.6946	20.7329	20.722	20.6771	20.7787
	1.12427	0.075115	0.143275	O00560;O00560-2;O00560-3	O00560;O00560-2;O00560-3	SDCB1_HUMAN	SDCBP	Syntenin-1	21.8285	21.9137	22.0307	22.0508	22.0285	21.9964	22.0464	22.0665	22.0899
	0.880494	0.131676	0.578337	O00562;O00562-2	O00562;O00562-2;Q9BZ72;Q9BZ72-2	PITM1_HUMAN	PITPNM1	Membrane-associated phosphatidylinositol transfer protein 1	19.5719	18.9905	18.8048	19.7494	19.2221	18.9217	19.6113	19.4069	20.084
	0.678149	0.209822	-0.0501289	O00566	O00566	MPP10_HUMAN	MPHOSPH10	U3 small nucleolar ribonucleoprotein protein MPP10	19.4604	19.533	19.5603	19.3691	19.4178	19.4438	19.448	19.4571	19.4982
	1.71719	0.0191783	0.271983	O00567	O00567	NOP56_HUMAN	NOP56	Nucleolar protein 56	21.886	21.9739	21.9146	22.2044	22.562	22.5107	22.2251	22.2958	22.0696
	0.01641	0.962919	-0.00259972	O00571	O00571;O00571-2;O15523;O15523-2;O15523-3	DDX3X_HUMAN	DDX3X	ATP-dependent RNA helicase DDX3X	25.0382	25.1414	25.1897	25.2175	25.2916	25.2441	25.1746	25.1035	25.0834
	1.76884	0.0170277	-0.335409	O00584	O00584	RNT2_HUMAN	RNASET2	Ribonuclease T2	22.4739	22.6335	22.639	23.9732	23.9336	23.9207	22.2178	22.1499	22.3724
	0.522066	0.300562	-0.820711	O00592;O00592-2	O00592;O00592-2	PODXL_HUMAN	PODXL	Podocalyxin	14.9695	16.9398	15.5551	15.2614	14.9561	15.9878	14.9338	14.3981	15.6704
+	3.24969	0.000562738	0.718848	O00625	O00625	PIR_HUMAN	PIR	Pirin	19.7432	19.7366	19.9287	20.4227	20.4625	20.4692	20.5818	20.4614	20.5218
	0.575804	0.265581	0.191355	O00628;O00628-2	O00628;O00628-2	PEX7_HUMAN	PEX7	Peroxisomal targeting signal 2 receptor	16.6428	16.8025	17.0081	17.4011	17.5099	17.4096	17.1224	16.8024	17.1026
	0.369421	0.427148	-0.0345898	O00629	O00629	IMA3_HUMAN	KPNA4	Importin subunit alpha-3	21.9345	21.9158	21.9024	21.6738	21.5982	21.6151	21.8555	21.8352	21.9582
	2.38298	0.00414022	0.380215	O00635	O00635	TRI38_HUMAN	TRIM38	E3 ubiquitin-protein ligase TRIM38	18.7071	18.9089	18.7574	18.274	18.2601	18.2999	19.1363	19.166	19.2117
+	0.767121	0.170954	1.12714	O00716;O00716-2	O00716;O00716-2	E2F3_HUMAN	E2F3	Transcription factor E2F3	15.3973	17.5177	17.317	17.7816	17.5606	17.7308	17.8361	17.9249	17.8524
	1.26738	0.0540283	0.188817	O00743	O00743;O00743-2	PPP6_HUMAN	PPP6C	Serine/threonine-protein phosphatase 6 catalytic subunit	21.9077	22.0062	21.9474	21.8526	21.9625	22.0604	22.1236	22.2613	22.0428
	0.702711	0.198285	0.309361	O00746	O00746	NDKM_HUMAN	NME4	Nucleoside diphosphate kinase, mitochondrial	18.547	19.1452	18.7465	18.73	19.0418	19.0318	19.0436	19.3152	19.008
	2.10714	0.00781372	0.736924	O00748;O00748-4	O00748;O00748-2;O00748-4;O00748-5	EST2_HUMAN	CES2	Cocaine esterase	16.7288	16.7104	16.3498	18.0751	18.249	18.1056	17.1737	17.4577	17.3683
[truncated: 7,021 more rows]
